# Supplementary material for: Cellular Localization of Carbonic Anhydrase Nce103p in Candida albicans and Candida parapsilosis
Source: Int J Mol Sci. 2020 Jan 28;21(3):850. doi: 10.3390/ijms21030850 (PMC7036955; doi:10.3390/ijms21030850)
Supplement: Supplementary file 1 [file ijms-21-00850-s001.zip › Table S1.xlsx]

## Sheet: NCE peptides
Accession	Description	Coverage [%]	# Peptides	# PSMs	MW [kDa]	calc. pI	Score MS Amanda 2.0: MS Amanda 2.0	Score Sequest HT: Sequest HT	# Peptides (by Search Engine): MS Amanda 2.0	# Peptides (by Search Engine): Sequest HT																				0	1
CaNce103	CaNce103	69	34	251	31.6	6.15	49676.1	397.66	34	31
Peptides
Annotated Sequence	Positions in Proteins	Modifications	# PSMs	# Missed Cleavages	Theo. MH+ [Da]	Confidence (by Search Engine): MS Amanda 2.0	Confidence (by Search Engine): Sequest HT	Amanda Score (by Search Engine): MS Amanda 2.0	XCorr (by Search Engine): Sequest HT
[KR].KLAELNVISSVTALKR.[H]	[211-226]		16	2	1742.05	High	High	704.89	5.93
[KR].KLAELNVISSVTALK.[R]	[211-225]		4	1	1585.95	High	High	662.14	5.72
[K].HNHGNQIFDLNGQGQSPHTLWIGCSDSR.[A]	[83-110]	1xCarbamidomethyl [C24]	8	0	3175.45	High	High	634.49	6.17
[R].VSSGNHNNFPFTLSSESTLQDFLNNNKFFVDSIK.[H]	[49-82]		14	1	3847.86	High	High	610.43	5.77
[R].AANLKLLEEYNQDPKLK.[A]	[192-208]		6	2	1987.09	High	High	597.44	5.75
[K].KKIGGVLDLWLNPVR.[H]	[174-188]		14	2	1708.03	High	High	593.27	4.58
[R].AGDQCLATLPGEIFVHR.[N]	[111-127]	1xCarbamidomethyl [C5]	18	0	1883.94	High	High	570.59	4.6
[K].FFVDSIKHNHGNQIFDLNGQGQSPHTLWIGCSDSR.[A]	[76-110]	1xCarbamidomethyl [C31]	6	1	4011.89	High	High	564.09	4.58
[R].NIANIVNANDISSQGVIQFAIDVLK.[V]	[128-152]		10	0	2656.43	High	High	556.06	4.98
[K].IIVCGHTDCGGIWASLSK.[K]	[156-173]	2xCarbamidomethyl [C4; C9]	12	0	1973.96	High	High	549.14	4.13
[K].KIGGVLDLWLNPVR.[H]	[175-188]		16	1	1579.93	High	High	546.88	5.5
[KR].KIIVCGHTDCGGIWASLSK.[K]	[155-173]	2xCarbamidomethyl [C5; C10]	13	1	2102.05	High	High	546.72	5.02
[K].LAELNVISSVTALKR.[H]	[212-226]		25	1	1613.96	High	High	545.33	4.81
[R].AANLKLLEEYNQDPK.[L]	[192-206]		4	1	1745.91	High	High	483.92	4.27
[R].NIANIVNANDISSQGVIQFAIDVLKVK.[K]	[128-154]		4	1	2883.59	High	High	441.19	4.7
[K].RHPSASVALKK.[N]	[226-236]		2	2	1193.71	High	High	425.2	4.42
[K].IGGVLDLWLNPVR.[H]	[176-188]		10	0	1451.84	High	High	417.19	3.37
[K].IIVCGHTDCGGIWASLSKK.[K]	[156-174]	2xCarbamidomethyl [C4; C9]	4	1	2102.05	High	High	404.84	3.83
[K].AKKLAELNVISSVTALK.[R]	[209-225]		4	2	1785.08	High	High	401.07	3.04
[K].LAELNVISSVTALK.[R]	[212-225]		7	0	1457.86	High	High	394.02	3.93
[K].LLEEYNQDPKLK.[A]	[197-208]		9	1	1489.79	High	High	375.09	3.51
[R].VSSGNHNNFPFTLSSESTLQDFLNNNK.[F]	[49-75]		5	0	3011.41	High	High	373.02	4.54
[KR].KIIVCGHTDCGGIWASLSKK.[K]	[155-174]	2xCarbamidomethyl [C5; C10]	7	2	2230.15	High	High	368.19	3.42
[R].NIANIVNANDISSQGVIQFAIDVLKVKK.[I]	[128-155]		2	2	3011.69	High	High	325.62	3.56
[K].RHPSASVALK.[K]	[226-235]		3	1	1065.62	High	High	312.61	3.62
[K].LLEEYNQDPK.[L]	[197-206]		8	0	1248.61	High	High	294.41	3.34
[K].LLEEYNQDPKLKAK.[K]	[197-210]		2	2	1688.92	High	Low	287.6	1.5
[K].IGGVLDLWLNPVRHIR.[A]	[176-191]		2	1	1858.08	High	High	272.6	2.55
[K].THPVRVSSGNHNNFPFTLSSESTLQDFLNNNK.[F]	[44-75]		4	1	3601.74	High	High	263.63	3.29
[K].KIGGVLDLWLNPVRHIR.[A]	[175-191]		2	2	1986.18	High	High	259.44	2.68
[R].HPSASVALK.[K]	[227-235]		2	0	909.515	High	Medium	256.71	2.19
[K].LAELNVISSVTALKRHPSASVALK.[K]	[212-235]		4	2	2504.46	High	High	254.86	3.33
[K].THPVRVSSGNHNNFPFTLSSESTLQDFLNNNKFFVDSIK.[H]	[44-82]		3	2	4438.19	High	High	192.59	2.92
[K].FFVDSIK.[H]	[76-82]		1	0	855.461	High	Low	158.23	1.4

## Sheet: Proteins
Checked	Protein FDR Confidence: MS Amanda 2.0	Protein FDR Confidence: Sequest HT	Master	Accession	Description	Exp. q-value: MS Amanda 2.0	Exp. q-value: Sequest HT	Coverage [%]	Contaminant	# Peptides	# PSMs	# Unique Peptides	# AAs	MW [kDa]	calc. pI	Score MS Amanda 2.0: MS Amanda 2.0	Score Sequest HT: Sequest HT	# Peptides (by Search Engine): MS Amanda 2.0	# Peptides (by Search Engine): Sequest HT	Biological Process	Cellular Component	Molecular Function	Pfam IDs	Entrez Gene ID	Ensembl Gene ID	Gene Symbol	Chromosome	KEGG Pathways	WikiPathways	Reactome Pathways	# Protein Pathway Groups	# Protein Groups	Modifications
TRUE	High	High	Master Protein Candidate	CaNce103	CaNce103	0	0	69	FALSE	34	251	34	281	31.6	6.15	49676.1	397.66	34	31												0	1
	Checked	Confidence	Annotated Sequence	Modifications	Contaminant	# Protein Groups	# Proteins	# PSMs	Master Protein Accessions	Positions in Master Proteins	Modifications in Master Proteins	# Missed Cleavages	Theo. MH+ [Da]	Confidence (by Search Engine): MS Amanda 2.0	Confidence (by Search Engine): Sequest HT	Amanda Score (by Search Engine): MS Amanda 2.0	XCorr (by Search Engine): Sequest HT	Sequence in Protein	Positions in Proteins
	FALSE	High	[KR].KLAELNVISSVTALKR.[H]		FALSE	1	6	16	A0A3F2VVD3	A0A3F2VVD3 [241-256]		2	1742.05	High	High	704.89	5.93	K.KLAELNVISSVTALKR.H	[211-226]
	FALSE	High	[KR].KLAELNVISSVTALK.[R]		FALSE	1	6	4	A0A3F2VVD3	A0A3F2VVD3 [241-255]		1	1585.95	High	High	662.14	5.72	K.KLAELNVISSVTALK.R	[211-225]
	FALSE	High	[K].HNHGNQIFDLNGQGQSPHTLWIGCSDSR.[A]	1xCarbamidomethyl [C24]	FALSE	1	3	8	A0A3F2VVD3	A0A3F2VVD3 [113-140]		0	3175.45	High	High	634.49	6.17	K.HNHGNQIFDLNGQGQSPHTLWIGCSDSR.A	[83-110]
	FALSE	High	[R].VSSGNHNNFPFTLSSESTLQDFLNNNKFFVDSIK.[H]		FALSE	1	2	14	A0A3F2VVD3	A0A3F2VVD3 [79-112]		1	3847.86	High	High	610.43	5.77	R.VSSGNHNNFPFTLSSESTLQDFLNNNKFFVDSIK.H	[49-82]
	FALSE	High	[R].AANLKLLEEYNQDPKLK.[A]		FALSE	1	2	6	A0A3F2VVD3	A0A3F2VVD3 [222-238]		2	1987.09	High	High	597.44	5.75	R.AANLKLLEEYNQDPKLK.A	[192-208]
	FALSE	High	[K].KKIGGVLDLWLNPVR.[H]		FALSE	1	7	14	A0A3F2VVD3	A0A3F2VVD3 [204-218]		2	1708.03	High	High	593.27	4.58	K.KKIGGVLDLWLNPVR.H	[174-188]
	FALSE	High	[R].AGDQCLATLPGEIFVHR.[N]	1xCarbamidomethyl [C5]	FALSE	1	3	18	A0A3F2VVD3	A0A3F2VVD3 [141-157]		0	1883.94	High	High	570.59	4.6	R.AGDQCLATLPGEIFVHR.N	[111-127]
	FALSE	High	[K].FFVDSIKHNHGNQIFDLNGQGQSPHTLWIGCSDSR.[A]	1xCarbamidomethyl [C31]	FALSE	1	2	6	A0A3F2VVD3	A0A3F2VVD3 [106-140]		1	4011.89	High	High	564.09	4.58	K.FFVDSIKHNHGNQIFDLNGQGQSPHTLWIGCSDSR.A	[76-110]
	FALSE	High	[R].NIANIVNANDISSQGVIQFAIDVLK.[V]		FALSE	1	2	10	A0A3F2VVD3	A0A3F2VVD3 [158-182]		0	2656.43	High	High	556.06	4.98	R.NIANIVNANDISSQGVIQFAIDVLK.V	[128-152]
	FALSE	High	[K].IIVCGHTDCGGIWASLSK.[K]	2xCarbamidomethyl [C4; C9]	FALSE	1	7	12	A0A3F2VVD3	A0A3F2VVD3 [186-203]		0	1973.96	High	High	549.14	4.13	K.IIVCGHTDCGGIWASLSK.K	[156-173]
	FALSE	High	[K].KIGGVLDLWLNPVR.[H]		FALSE	1	8	16	A0A3F2VVD3	A0A3F2VVD3 [205-218]		1	1579.93	High	High	546.88	5.5	K.KIGGVLDLWLNPVR.H	[175-188]
	FALSE	High	[KR].KIIVCGHTDCGGIWASLSK.[K]	2xCarbamidomethyl [C5; C10]	FALSE	1	7	13	A0A3F2VVD3	A0A3F2VVD3 [185-203]		1	2102.05	High	High	546.72	5.02	K.KIIVCGHTDCGGIWASLSK.K	[155-173]
	FALSE	High	[K].LAELNVISSVTALKR.[H]		FALSE	1	6	25	A0A3F2VVD3	A0A3F2VVD3 [242-256]		1	1613.96	High	High	545.33	4.81	K.LAELNVISSVTALKR.H	[212-226]
	FALSE	High	[R].AANLKLLEEYNQDPK.[L]		FALSE	1	2	4	A0A3F2VVD3	A0A3F2VVD3 [222-236]		1	1745.91	High	High	483.92	4.27	R.AANLKLLEEYNQDPK.L	[192-206]
	FALSE	High	[R].NIANIVNANDISSQGVIQFAIDVLKVK.[K]		FALSE	1	2	4	A0A3F2VVD3	A0A3F2VVD3 [158-184]		1	2883.59	High	High	441.19	4.7	R.NIANIVNANDISSQGVIQFAIDVLKVK.K	[128-154]
	FALSE	High	[K].RHPSASVALKK.[N]		FALSE	1	2	2	A0A3F2VVD3	A0A3F2VVD3 [256-266]		2	1193.71	High	High	425.2	4.42	K.RHPSASVALKK.N	[226-236]
	FALSE	High	[K].IGGVLDLWLNPVR.[H]		FALSE	1	8	10	A0A3F2VVD3	A0A3F2VVD3 [206-218]		0	1451.84	High	High	417.19	3.37	K.IGGVLDLWLNPVR.H	[176-188]
	FALSE	High	[K].IIVCGHTDCGGIWASLSKK.[K]	2xCarbamidomethyl [C4; C9]	FALSE	1	7	4	A0A3F2VVD3	A0A3F2VVD3 [186-204]		1	2102.05	High	High	404.84	3.83	K.IIVCGHTDCGGIWASLSKK.K	[156-174]
	FALSE	High	[K].AKKLAELNVISSVTALK.[R]		FALSE	1	3	4	A0A3F2VVD3	A0A3F2VVD3 [239-255]		2	1785.08	High	High	401.07	3.04	K.AKKLAELNVISSVTALK.R	[209-225]
	FALSE	High	[K].LAELNVISSVTALK.[R]		FALSE	1	6	7	A0A3F2VVD3	A0A3F2VVD3 [242-255]		0	1457.86	High	High	394.02	3.93	K.LAELNVISSVTALK.R	[212-225]
	FALSE	High	[K].LLEEYNQDPKLK.[A]		FALSE	1	2	9	A0A3F2VVD3	A0A3F2VVD3 [227-238]		1	1489.79	High	High	375.09	3.51	K.LLEEYNQDPKLK.A	[197-208]
	FALSE	High	[R].VSSGNHNNFPFTLSSESTLQDFLNNNK.[F]		FALSE	1	2	5	A0A3F2VVD3	A0A3F2VVD3 [79-105]		0	3011.41	High	High	373.02	4.54	R.VSSGNHNNFPFTLSSESTLQDFLNNNK.F	[49-75]
	FALSE	High	[KR].KIIVCGHTDCGGIWASLSKK.[K]	2xCarbamidomethyl [C5; C10]	FALSE	1	7	7	A0A3F2VVD3	A0A3F2VVD3 [185-204]		2	2230.15	High	High	368.19	3.42	K.KIIVCGHTDCGGIWASLSKK.K	[155-174]
	FALSE	High	[R].NIANIVNANDISSQGVIQFAIDVLKVKK.[I]		FALSE	1	2	2	A0A3F2VVD3	A0A3F2VVD3 [158-185]		2	3011.69	High	High	325.62	3.56	R.NIANIVNANDISSQGVIQFAIDVLKVKK.I	[128-155]
	FALSE	High	[K].RHPSASVALK.[K]		FALSE	1	2	3	A0A3F2VVD3	A0A3F2VVD3 [256-265]		1	1065.62	High	High	312.61	3.62	K.RHPSASVALK.K	[226-235]
	FALSE	High	[K].LLEEYNQDPK.[L]		FALSE	1	2	8	A0A3F2VVD3	A0A3F2VVD3 [227-236]		0	1248.61	High	High	294.41	3.34	K.LLEEYNQDPK.L	[197-206]
	FALSE	High	[K].LLEEYNQDPKLKAK.[K]		FALSE	1	2	2	A0A3F2VVD3	A0A3F2VVD3 [227-240]		2	1688.92	High	Low	287.6	1.5	K.LLEEYNQDPKLKAK.K	[197-210]
	FALSE	High	[K].IGGVLDLWLNPVRHIR.[A]		FALSE	1	5	2	A0A3F2VVD3	A0A3F2VVD3 [206-221]		1	1858.08	High	High	272.6	2.55	K.IGGVLDLWLNPVRHIR.A	[176-191]
	FALSE	High	[K].THPVRVSSGNHNNFPFTLSSESTLQDFLNNNK.[F]		FALSE	1	2	4	A0A3F2VVD3	A0A3F2VVD3 [74-105]		1	3601.74	High	High	263.63	3.29	K.THPVRVSSGNHNNFPFTLSSESTLQDFLNNNK.F	[44-75]
	FALSE	High	[K].KIGGVLDLWLNPVRHIR.[A]		FALSE	1	5	2	A0A3F2VVD3	A0A3F2VVD3 [205-221]		2	1986.18	High	High	259.44	2.68	K.KIGGVLDLWLNPVRHIR.A	[175-191]
	FALSE	High	[R].HPSASVALK.[K]		FALSE	1	2	2	A0A3F2VVD3	A0A3F2VVD3 [257-265]		0	909.515	High	Medium	256.71	2.19	R.HPSASVALK.K	[227-235]
	FALSE	High	[K].LAELNVISSVTALKRHPSASVALK.[K]		FALSE	1	2	4	A0A3F2VVD3	A0A3F2VVD3 [242-265]		2	2504.46	High	High	254.86	3.33	K.LAELNVISSVTALKRHPSASVALK.K	[212-235]
	FALSE	High	[K].THPVRVSSGNHNNFPFTLSSESTLQDFLNNNKFFVDSIK.[H]		FALSE	1	2	3	A0A3F2VVD3	A0A3F2VVD3 [74-112]		2	4438.19	High	High	192.59	2.92	K.THPVRVSSGNHNNFPFTLSSESTLQDFLNNNKFFVDSIK.H	[44-82]
	FALSE	High	[K].FFVDSIK.[H]		FALSE	1	2	1	A0A3F2VVD3	A0A3F2VVD3 [106-112]		0	855.461	High	Low	158.23	1.4	K.FFVDSIK.H	[76-82]
FALSE	High	High	Master Protein	A0A3F2VVD3	Uncharacterized protein (Fragment) OS=Candida albicans Ca529L OX=1325634 GN=L150_02561 PE=4 SV=1	0	0	62	FALSE	34	251	34	311	34.8	6.8	49676.1	397.66	34	31												0	1
	Checked	Confidence	Annotated Sequence	Modifications	Contaminant	# Protein Groups	# Proteins	# PSMs	Master Protein Accessions	Positions in Master Proteins	Modifications in Master Proteins	# Missed Cleavages	Theo. MH+ [Da]	Confidence (by Search Engine): MS Amanda 2.0	Confidence (by Search Engine): Sequest HT	Amanda Score (by Search Engine): MS Amanda 2.0	XCorr (by Search Engine): Sequest HT	Sequence in Protein	Positions in Proteins
	FALSE	High	[KR].KLAELNVISSVTALKR.[H]		FALSE	1	6	16	A0A3F2VVD3	A0A3F2VVD3 [241-256]		2	1742.05	High	High	704.89	5.93	K.KLAELNVISSVTALKR.H	[241-256]
	FALSE	High	[KR].KLAELNVISSVTALK.[R]		FALSE	1	6	4	A0A3F2VVD3	A0A3F2VVD3 [241-255]		1	1585.95	High	High	662.14	5.72	K.KLAELNVISSVTALK.R	[241-255]
	FALSE	High	[K].HNHGNQIFDLNGQGQSPHTLWIGCSDSR.[A]	1xCarbamidomethyl [C24]	FALSE	1	3	8	A0A3F2VVD3	A0A3F2VVD3 [113-140]		0	3175.45	High	High	634.49	6.17	K.HNHGNQIFDLNGQGQSPHTLWIGCSDSR.A	[113-140]
	FALSE	High	[R].VSSGNHNNFPFTLSSESTLQDFLNNNKFFVDSIK.[H]		FALSE	1	2	14	A0A3F2VVD3	A0A3F2VVD3 [79-112]		1	3847.86	High	High	610.43	5.77	R.VSSGNHNNFPFTLSSESTLQDFLNNNKFFVDSIK.H	[79-112]
	FALSE	High	[R].AANLKLLEEYNQDPKLK.[A]		FALSE	1	2	6	A0A3F2VVD3	A0A3F2VVD3 [222-238]		2	1987.09	High	High	597.44	5.75	R.AANLKLLEEYNQDPKLK.A	[222-238]
	FALSE	High	[K].KKIGGVLDLWLNPVR.[H]		FALSE	1	7	14	A0A3F2VVD3	A0A3F2VVD3 [204-218]		2	1708.03	High	High	593.27	4.58	K.KKIGGVLDLWLNPVR.H	[204-218]
	FALSE	High	[R].AGDQCLATLPGEIFVHR.[N]	1xCarbamidomethyl [C5]	FALSE	1	3	18	A0A3F2VVD3	A0A3F2VVD3 [141-157]		0	1883.94	High	High	570.59	4.6	R.AGDQCLATLPGEIFVHR.N	[141-157]
	FALSE	High	[K].FFVDSIKHNHGNQIFDLNGQGQSPHTLWIGCSDSR.[A]	1xCarbamidomethyl [C31]	FALSE	1	2	6	A0A3F2VVD3	A0A3F2VVD3 [106-140]		1	4011.89	High	High	564.09	4.58	K.FFVDSIKHNHGNQIFDLNGQGQSPHTLWIGCSDSR.A	[106-140]
	FALSE	High	[R].NIANIVNANDISSQGVIQFAIDVLK.[V]		FALSE	1	2	10	A0A3F2VVD3	A0A3F2VVD3 [158-182]		0	2656.43	High	High	556.06	4.98	R.NIANIVNANDISSQGVIQFAIDVLK.V	[158-182]
	FALSE	High	[K].IIVCGHTDCGGIWASLSK.[K]	2xCarbamidomethyl [C4; C9]	FALSE	1	7	12	A0A3F2VVD3	A0A3F2VVD3 [186-203]		0	1973.96	High	High	549.14	4.13	K.IIVCGHTDCGGIWASLSK.K	[186-203]
	FALSE	High	[K].KIGGVLDLWLNPVR.[H]		FALSE	1	8	16	A0A3F2VVD3	A0A3F2VVD3 [205-218]		1	1579.93	High	High	546.88	5.5	K.KIGGVLDLWLNPVR.H	[205-218]
	FALSE	High	[KR].KIIVCGHTDCGGIWASLSK.[K]	2xCarbamidomethyl [C5; C10]	FALSE	1	7	13	A0A3F2VVD3	A0A3F2VVD3 [185-203]		1	2102.05	High	High	546.72	5.02	K.KIIVCGHTDCGGIWASLSK.K	[185-203]
	FALSE	High	[K].LAELNVISSVTALKR.[H]		FALSE	1	6	25	A0A3F2VVD3	A0A3F2VVD3 [242-256]		1	1613.96	High	High	545.33	4.81	K.LAELNVISSVTALKR.H	[242-256]
	FALSE	High	[R].AANLKLLEEYNQDPK.[L]		FALSE	1	2	4	A0A3F2VVD3	A0A3F2VVD3 [222-236]		1	1745.91	High	High	483.92	4.27	R.AANLKLLEEYNQDPK.L	[222-236]
	FALSE	High	[R].NIANIVNANDISSQGVIQFAIDVLKVK.[K]		FALSE	1	2	4	A0A3F2VVD3	A0A3F2VVD3 [158-184]		1	2883.59	High	High	441.19	4.7	R.NIANIVNANDISSQGVIQFAIDVLKVK.K	[158-184]
	FALSE	High	[K].RHPSASVALKK.[N]		FALSE	1	2	2	A0A3F2VVD3	A0A3F2VVD3 [256-266]		2	1193.71	High	High	425.2	4.42	K.RHPSASVALKK.N	[256-266]
	FALSE	High	[K].IGGVLDLWLNPVR.[H]		FALSE	1	8	10	A0A3F2VVD3	A0A3F2VVD3 [206-218]		0	1451.84	High	High	417.19	3.37	K.IGGVLDLWLNPVR.H	[206-218]
	FALSE	High	[K].IIVCGHTDCGGIWASLSKK.[K]	2xCarbamidomethyl [C4; C9]	FALSE	1	7	4	A0A3F2VVD3	A0A3F2VVD3 [186-204]		1	2102.05	High	High	404.84	3.83	K.IIVCGHTDCGGIWASLSKK.K	[186-204]
	FALSE	High	[K].AKKLAELNVISSVTALK.[R]		FALSE	1	3	4	A0A3F2VVD3	A0A3F2VVD3 [239-255]		2	1785.08	High	High	401.07	3.04	K.AKKLAELNVISSVTALK.R	[239-255]
	FALSE	High	[K].LAELNVISSVTALK.[R]		FALSE	1	6	7	A0A3F2VVD3	A0A3F2VVD3 [242-255]		0	1457.86	High	High	394.02	3.93	K.LAELNVISSVTALK.R	[242-255]
	FALSE	High	[K].LLEEYNQDPKLK.[A]		FALSE	1	2	9	A0A3F2VVD3	A0A3F2VVD3 [227-238]		1	1489.79	High	High	375.09	3.51	K.LLEEYNQDPKLK.A	[227-238]
	FALSE	High	[R].VSSGNHNNFPFTLSSESTLQDFLNNNK.[F]		FALSE	1	2	5	A0A3F2VVD3	A0A3F2VVD3 [79-105]		0	3011.41	High	High	373.02	4.54	R.VSSGNHNNFPFTLSSESTLQDFLNNNK.F	[79-105]
	FALSE	High	[KR].KIIVCGHTDCGGIWASLSKK.[K]	2xCarbamidomethyl [C5; C10]	FALSE	1	7	7	A0A3F2VVD3	A0A3F2VVD3 [185-204]		2	2230.15	High	High	368.19	3.42	K.KIIVCGHTDCGGIWASLSKK.K	[185-204]
	FALSE	High	[R].NIANIVNANDISSQGVIQFAIDVLKVKK.[I]		FALSE	1	2	2	A0A3F2VVD3	A0A3F2VVD3 [158-185]		2	3011.69	High	High	325.62	3.56	R.NIANIVNANDISSQGVIQFAIDVLKVKK.I	[158-185]
	FALSE	High	[K].RHPSASVALK.[K]		FALSE	1	2	3	A0A3F2VVD3	A0A3F2VVD3 [256-265]		1	1065.62	High	High	312.61	3.62	K.RHPSASVALK.K	[256-265]
	FALSE	High	[K].LLEEYNQDPK.[L]		FALSE	1	2	8	A0A3F2VVD3	A0A3F2VVD3 [227-236]		0	1248.61	High	High	294.41	3.34	K.LLEEYNQDPK.L	[227-236]
	FALSE	High	[K].LLEEYNQDPKLKAK.[K]		FALSE	1	2	2	A0A3F2VVD3	A0A3F2VVD3 [227-240]		2	1688.92	High	Low	287.6	1.5	K.LLEEYNQDPKLKAK.K	[227-240]
	FALSE	High	[K].IGGVLDLWLNPVRHIR.[A]		FALSE	1	5	2	A0A3F2VVD3	A0A3F2VVD3 [206-221]		1	1858.08	High	High	272.6	2.55	K.IGGVLDLWLNPVRHIR.A	[206-221]
	FALSE	High	[K].THPVRVSSGNHNNFPFTLSSESTLQDFLNNNK.[F]		FALSE	1	2	4	A0A3F2VVD3	A0A3F2VVD3 [74-105]		1	3601.74	High	High	263.63	3.29	K.THPVRVSSGNHNNFPFTLSSESTLQDFLNNNK.F	[74-105]
	FALSE	High	[K].KIGGVLDLWLNPVRHIR.[A]		FALSE	1	5	2	A0A3F2VVD3	A0A3F2VVD3 [205-221]		2	1986.18	High	High	259.44	2.68	K.KIGGVLDLWLNPVRHIR.A	[205-221]
	FALSE	High	[R].HPSASVALK.[K]		FALSE	1	2	2	A0A3F2VVD3	A0A3F2VVD3 [257-265]		0	909.515	High	Medium	256.71	2.19	R.HPSASVALK.K	[257-265]
	FALSE	High	[K].LAELNVISSVTALKRHPSASVALK.[K]		FALSE	1	2	4	A0A3F2VVD3	A0A3F2VVD3 [242-265]		2	2504.46	High	High	254.86	3.33	K.LAELNVISSVTALKRHPSASVALK.K	[242-265]
	FALSE	High	[K].THPVRVSSGNHNNFPFTLSSESTLQDFLNNNKFFVDSIK.[H]		FALSE	1	2	3	A0A3F2VVD3	A0A3F2VVD3 [74-112]		2	4438.19	High	High	192.59	2.92	K.THPVRVSSGNHNNFPFTLSSESTLQDFLNNNKFFVDSIK.H	[74-112]
	FALSE	High	[K].FFVDSIK.[H]		FALSE	1	2	1	A0A3F2VVD3	A0A3F2VVD3 [106-112]		0	855.461	High	Low	158.23	1.4	K.FFVDSIK.H	[106-112]
FALSE	High	High	None	B9WDA1	Carbonic anhydrase OS=Candida dubliniensis (strain CD36 / ATCC MYA-646 / CBS 7987 / NCPF 3949 / NRRL Y-17841) OX=573826 GN=Cd36_81230 PE=3 SV=1	0	0	36	FALSE	16	162	16	279	31.4	6.32	33063	248.04	16	16			catalytic activity;metal ion binding	Pf00484	8047012	CD36_81230	CD36_81230	3	Nitrogen metabolism			1	1
	Checked	Confidence	Annotated Sequence	Modifications	Contaminant	# Protein Groups	# Proteins	# PSMs	Master Protein Accessions	Positions in Master Proteins	Modifications in Master Proteins	# Missed Cleavages	Theo. MH+ [Da]	Confidence (by Search Engine): MS Amanda 2.0	Confidence (by Search Engine): Sequest HT	Amanda Score (by Search Engine): MS Amanda 2.0	XCorr (by Search Engine): Sequest HT	Sequence in Protein	Positions in Proteins
	FALSE	High	[KR].KLAELNVISSVTALKR.[H]		FALSE	1	6	16	A0A3F2VVD3	A0A3F2VVD3 [241-256]		2	1742.05	High	High	704.89	5.93	K.KLAELNVISSVTALKR.H	[209-224]
	FALSE	High	[KR].KLAELNVISSVTALK.[R]		FALSE	1	6	4	A0A3F2VVD3	A0A3F2VVD3 [241-255]		1	1585.95	High	High	662.14	5.72	K.KLAELNVISSVTALK.R	[209-223]
	FALSE	High	[K].HNHGNQIFDLNGQGQSPHTLWIGCSDSR.[A]	1xCarbamidomethyl [C24]	FALSE	1	3	8	A0A3F2VVD3	A0A3F2VVD3 [113-140]		0	3175.45	High	High	634.49	6.17	K.HNHGNQIFDLNGQGQSPHTLWIGCSDSR.A	[81-108]
	FALSE	High	[K].KKIGGVLDLWLNPVR.[H]		FALSE	1	7	14	A0A3F2VVD3	A0A3F2VVD3 [204-218]		2	1708.03	High	High	593.27	4.58	K.KKIGGVLDLWLNPVR.H	[172-186]
	FALSE	High	[R].AGDQCLATLPGEIFVHR.[N]	1xCarbamidomethyl [C5]	FALSE	1	3	18	A0A3F2VVD3	A0A3F2VVD3 [141-157]		0	1883.94	High	High	570.59	4.6	R.AGDQCLATLPGEIFVHR.N	[109-125]
	FALSE	High	[K].IIVCGHTDCGGIWASLSK.[K]	2xCarbamidomethyl [C4; C9]	FALSE	1	7	12	A0A3F2VVD3	A0A3F2VVD3 [186-203]		0	1973.96	High	High	549.14	4.13	K.IIVCGHTDCGGIWASLSK.K	[154-171]
	FALSE	High	[K].KIGGVLDLWLNPVR.[H]		FALSE	1	8	16	A0A3F2VVD3	A0A3F2VVD3 [205-218]		1	1579.93	High	High	546.88	5.5	K.KIGGVLDLWLNPVR.H	[173-186]
	FALSE	High	[KR].KIIVCGHTDCGGIWASLSK.[K]	2xCarbamidomethyl [C5; C10]	FALSE	1	7	13	A0A3F2VVD3	A0A3F2VVD3 [185-203]		1	2102.05	High	High	546.72	5.02	K.KIIVCGHTDCGGIWASLSK.K	[153-171]
	FALSE	High	[K].LAELNVISSVTALKR.[H]		FALSE	1	6	25	A0A3F2VVD3	A0A3F2VVD3 [242-256]		1	1613.96	High	High	545.33	4.81	K.LAELNVISSVTALKR.H	[210-224]
	FALSE	High	[K].IGGVLDLWLNPVR.[H]		FALSE	1	8	10	A0A3F2VVD3	A0A3F2VVD3 [206-218]		0	1451.84	High	High	417.19	3.37	K.IGGVLDLWLNPVR.H	[174-186]
	FALSE	High	[K].IIVCGHTDCGGIWASLSKK.[K]	2xCarbamidomethyl [C4; C9]	FALSE	1	7	4	A0A3F2VVD3	A0A3F2VVD3 [186-204]		1	2102.05	High	High	404.84	3.83	K.IIVCGHTDCGGIWASLSKK.K	[154-172]
	FALSE	High	[K].AKKLAELNVISSVTALK.[R]		FALSE	1	3	4	A0A3F2VVD3	A0A3F2VVD3 [239-255]		2	1785.08	High	High	401.07	3.04	K.AKKLAELNVISSVTALK.R	[207-223]
	FALSE	High	[K].LAELNVISSVTALK.[R]		FALSE	1	6	7	A0A3F2VVD3	A0A3F2VVD3 [242-255]		0	1457.86	High	High	394.02	3.93	K.LAELNVISSVTALK.R	[210-223]
	FALSE	High	[KR].KIIVCGHTDCGGIWASLSKK.[K]	2xCarbamidomethyl [C5; C10]	FALSE	1	7	7	A0A3F2VVD3	A0A3F2VVD3 [185-204]		2	2230.15	High	High	368.19	3.42	K.KIIVCGHTDCGGIWASLSKK.K	[153-172]
	FALSE	High	[K].IGGVLDLWLNPVRHIR.[A]		FALSE	1	5	2	A0A3F2VVD3	A0A3F2VVD3 [206-221]		1	1858.08	High	High	272.6	2.55	K.IGGVLDLWLNPVRHIR.A	[174-189]
	FALSE	High	[K].KIGGVLDLWLNPVRHIR.[A]		FALSE	1	5	2	A0A3F2VVD3	A0A3F2VVD3 [205-221]		2	1986.18	High	High	259.44	2.68	K.KIGGVLDLWLNPVRHIR.A	[173-189]
FALSE	High	High	None	M3JCI2	Carbonic anhydrase OS=Candida maltosa (strain Xu316) OX=1245528 GN=G210_5192 PE=3 SV=1	0	0	20	FALSE	13	132	13	270	30.1	6.37	26334.5	192.61	13	13			catalytic activity;metal ion binding	Pf00484		G210_5192						0	1
	Checked	Confidence	Annotated Sequence	Modifications	Contaminant	# Protein Groups	# Proteins	# PSMs	Master Protein Accessions	Positions in Master Proteins	Modifications in Master Proteins	# Missed Cleavages	Theo. MH+ [Da]	Confidence (by Search Engine): MS Amanda 2.0	Confidence (by Search Engine): Sequest HT	Amanda Score (by Search Engine): MS Amanda 2.0	XCorr (by Search Engine): Sequest HT	Sequence in Protein	Positions in Proteins
	FALSE	High	[KR].KLAELNVISSVTALKR.[H]		FALSE	1	6	16	A0A3F2VVD3	A0A3F2VVD3 [241-256]		2	1742.05	High	High	704.89	5.93	R.KLAELNVISSVTALKR.H	[200-215]
	FALSE	High	[KR].KLAELNVISSVTALK.[R]		FALSE	1	6	4	A0A3F2VVD3	A0A3F2VVD3 [241-255]		1	1585.95	High	High	662.14	5.72	R.KLAELNVISSVTALK.R	[200-214]
	FALSE	High	[K].KKIGGVLDLWLNPVR.[H]		FALSE	1	7	14	A0A3F2VVD3	A0A3F2VVD3 [204-218]		2	1708.03	High	High	593.27	4.58	K.KKIGGVLDLWLNPVR.H	[163-177]
	FALSE	High	[K].IIVCGHTDCGGIWASLSK.[K]	2xCarbamidomethyl [C4; C9]	FALSE	1	7	12	A0A3F2VVD3	A0A3F2VVD3 [186-203]		0	1973.96	High	High	549.14	4.13	K.IIVCGHTDCGGIWASLSK.K	[145-162]
	FALSE	High	[K].KIGGVLDLWLNPVR.[H]		FALSE	1	8	16	A0A3F2VVD3	A0A3F2VVD3 [205-218]		1	1579.93	High	High	546.88	5.5	K.KIGGVLDLWLNPVR.H	[164-177]
	FALSE	High	[KR].KIIVCGHTDCGGIWASLSK.[K]	2xCarbamidomethyl [C5; C10]	FALSE	1	7	13	A0A3F2VVD3	A0A3F2VVD3 [185-203]		1	2102.05	High	High	546.72	5.02	K.KIIVCGHTDCGGIWASLSK.K	[144-162]
	FALSE	High	[K].LAELNVISSVTALKR.[H]		FALSE	1	6	25	A0A3F2VVD3	A0A3F2VVD3 [242-256]		1	1613.96	High	High	545.33	4.81	K.LAELNVISSVTALKR.H	[201-215]
	FALSE	High	[K].IGGVLDLWLNPVR.[H]		FALSE	1	8	10	A0A3F2VVD3	A0A3F2VVD3 [206-218]		0	1451.84	High	High	417.19	3.37	K.IGGVLDLWLNPVR.H	[165-177]
	FALSE	High	[K].IIVCGHTDCGGIWASLSKK.[K]	2xCarbamidomethyl [C4; C9]	FALSE	1	7	4	A0A3F2VVD3	A0A3F2VVD3 [186-204]		1	2102.05	High	High	404.84	3.83	K.IIVCGHTDCGGIWASLSKK.K	[145-163]
	FALSE	High	[K].LAELNVISSVTALK.[R]		FALSE	1	6	7	A0A3F2VVD3	A0A3F2VVD3 [242-255]		0	1457.86	High	High	394.02	3.93	K.LAELNVISSVTALK.R	[201-214]
	FALSE	High	[KR].KIIVCGHTDCGGIWASLSKK.[K]	2xCarbamidomethyl [C5; C10]	FALSE	1	7	7	A0A3F2VVD3	A0A3F2VVD3 [185-204]		2	2230.15	High	High	368.19	3.42	K.KIIVCGHTDCGGIWASLSKK.K	[144-163]
	FALSE	High	[K].IGGVLDLWLNPVRHIR.[A]		FALSE	1	5	2	A0A3F2VVD3	A0A3F2VVD3 [206-221]		1	1858.08	High	High	272.6	2.55	K.IGGVLDLWLNPVRHIR.A	[165-180]
	FALSE	High	[K].KIGGVLDLWLNPVRHIR.[A]		FALSE	1	5	2	A0A3F2VVD3	A0A3F2VVD3 [205-221]		2	1986.18	High	High	259.44	2.68	K.KIGGVLDLWLNPVRHIR.A	[164-180]
FALSE	High	High	Master Protein Rejected	A0A367XPY8	Carbonic anhydrase OS=Candida viswanathii OX=5486 GN=NCE103_1 PE=3 SV=1	0	0	25	FALSE	12	129	0	268	29.9	6.1	26032.8	187.39	12	11												0	0
	Checked	Confidence	Annotated Sequence	Modifications	Contaminant	# Protein Groups	# Proteins	# PSMs	Master Protein Accessions	Positions in Master Proteins	Modifications in Master Proteins	# Missed Cleavages	Theo. MH+ [Da]	Confidence (by Search Engine): MS Amanda 2.0	Confidence (by Search Engine): Sequest HT	Amanda Score (by Search Engine): MS Amanda 2.0	XCorr (by Search Engine): Sequest HT	Sequence in Protein	Positions in Proteins
	FALSE	High	[KR].KLAELNVISSVTALKR.[H]		FALSE	1	6	16	A0A3F2VVD3	A0A3F2VVD3 [241-256]		2	1742.05	High	High	704.89	5.93	R.KLAELNVISSVTALKR.H	[199-214]
	FALSE	High	[KR].KLAELNVISSVTALK.[R]		FALSE	1	6	4	A0A3F2VVD3	A0A3F2VVD3 [241-255]		1	1585.95	High	High	662.14	5.72	R.KLAELNVISSVTALK.R	[199-213]
	FALSE	High	[K].KKIGGVLDLWLNPVR.[H]		FALSE	1	7	14	A0A3F2VVD3	A0A3F2VVD3 [204-218]		2	1708.03	High	High	593.27	4.58	K.KKIGGVLDLWLNPVR.H	[162-176]
	FALSE	High	[K].IIVCGHTDCGGIWASLSK.[K]	2xCarbamidomethyl [C4; C9]	FALSE	1	7	12	A0A3F2VVD3	A0A3F2VVD3 [186-203]		0	1973.96	High	High	549.14	4.13	K.IIVCGHTDCGGIWASLSK.K	[144-161]
	FALSE	High	[K].KIGGVLDLWLNPVR.[H]		FALSE	1	8	16	A0A3F2VVD3	A0A3F2VVD3 [205-218]		1	1579.93	High	High	546.88	5.5	K.KIGGVLDLWLNPVR.H	[163-176]
	FALSE	High	[KR].KIIVCGHTDCGGIWASLSK.[K]	2xCarbamidomethyl [C5; C10]	FALSE	1	7	13	A0A3F2VVD3	A0A3F2VVD3 [185-203]		1	2102.05	High	High	546.72	5.02	K.KIIVCGHTDCGGIWASLSK.K	[143-161]
	FALSE	High	[K].LAELNVISSVTALKR.[H]		FALSE	1	6	25	A0A3F2VVD3	A0A3F2VVD3 [242-256]		1	1613.96	High	High	545.33	4.81	K.LAELNVISSVTALKR.H	[200-214]
	FALSE	High	[K].IGGVLDLWLNPVR.[H]		FALSE	1	8	10	A0A3F2VVD3	A0A3F2VVD3 [206-218]		0	1451.84	High	High	417.19	3.37	K.IGGVLDLWLNPVR.H	[164-176]
	FALSE	High	[K].IIVCGHTDCGGIWASLSKK.[K]	2xCarbamidomethyl [C4; C9]	FALSE	1	7	4	A0A3F2VVD3	A0A3F2VVD3 [186-204]		1	2102.05	High	High	404.84	3.83	K.IIVCGHTDCGGIWASLSKK.K	[144-162]
	FALSE	High	[K].LAELNVISSVTALK.[R]		FALSE	1	6	7	A0A3F2VVD3	A0A3F2VVD3 [242-255]		0	1457.86	High	High	394.02	3.93	K.LAELNVISSVTALK.R	[200-213]
	FALSE	High	[KR].KIIVCGHTDCGGIWASLSKK.[K]	2xCarbamidomethyl [C5; C10]	FALSE	1	7	7	A0A3F2VVD3	A0A3F2VVD3 [185-204]		2	2230.15	High	High	368.19	3.42	K.KIIVCGHTDCGGIWASLSKK.K	[143-162]
	FALSE	High	[R].AGEQCLATLPGEIFVHR.[N]	1xCarbamidomethyl [C5]	FALSE	1	4	1	H8X0Z1	H8X0Z1 [103-119]		0	1897.96	High	Medium	230.38	2.44	R.AGEQCLATLPGEIFVHR.N	[99-115]
FALSE	High	High	None	A0A367YRT4	Carbonic anhydrase OS=Candida viswanathii OX=5486 GN=NCE103_0 PE=3 SV=1	0	0	19	FALSE	11	128	11	268	29.9	6	25802.5	187.39	11	11												0	1
	Checked	Confidence	Annotated Sequence	Modifications	Contaminant	# Protein Groups	# Proteins	# PSMs	Master Protein Accessions	Positions in Master Proteins	Modifications in Master Proteins	# Missed Cleavages	Theo. MH+ [Da]	Confidence (by Search Engine): MS Amanda 2.0	Confidence (by Search Engine): Sequest HT	Amanda Score (by Search Engine): MS Amanda 2.0	XCorr (by Search Engine): Sequest HT	Sequence in Protein	Positions in Proteins
	FALSE	High	[KR].KLAELNVISSVTALKR.[H]		FALSE	1	6	16	A0A3F2VVD3	A0A3F2VVD3 [241-256]		2	1742.05	High	High	704.89	5.93	R.KLAELNVISSVTALKR.H	[199-214]
	FALSE	High	[KR].KLAELNVISSVTALK.[R]		FALSE	1	6	4	A0A3F2VVD3	A0A3F2VVD3 [241-255]		1	1585.95	High	High	662.14	5.72	R.KLAELNVISSVTALK.R	[199-213]
	FALSE	High	[K].KKIGGVLDLWLNPVR.[H]		FALSE	1	7	14	A0A3F2VVD3	A0A3F2VVD3 [204-218]		2	1708.03	High	High	593.27	4.58	K.KKIGGVLDLWLNPVR.H	[162-176]
	FALSE	High	[K].IIVCGHTDCGGIWASLSK.[K]	2xCarbamidomethyl [C4; C9]	FALSE	1	7	12	A0A3F2VVD3	A0A3F2VVD3 [186-203]		0	1973.96	High	High	549.14	4.13	K.IIVCGHTDCGGIWASLSK.K	[144-161]
	FALSE	High	[K].KIGGVLDLWLNPVR.[H]		FALSE	1	8	16	A0A3F2VVD3	A0A3F2VVD3 [205-218]		1	1579.93	High	High	546.88	5.5	K.KIGGVLDLWLNPVR.H	[163-176]
	FALSE	High	[KR].KIIVCGHTDCGGIWASLSK.[K]	2xCarbamidomethyl [C5; C10]	FALSE	1	7	13	A0A3F2VVD3	A0A3F2VVD3 [185-203]		1	2102.05	High	High	546.72	5.02	K.KIIVCGHTDCGGIWASLSK.K	[143-161]
	FALSE	High	[K].LAELNVISSVTALKR.[H]		FALSE	1	6	25	A0A3F2VVD3	A0A3F2VVD3 [242-256]		1	1613.96	High	High	545.33	4.81	K.LAELNVISSVTALKR.H	[200-214]
	FALSE	High	[K].IGGVLDLWLNPVR.[H]		FALSE	1	8	10	A0A3F2VVD3	A0A3F2VVD3 [206-218]		0	1451.84	High	High	417.19	3.37	K.IGGVLDLWLNPVR.H	[164-176]
	FALSE	High	[K].IIVCGHTDCGGIWASLSKK.[K]	2xCarbamidomethyl [C4; C9]	FALSE	1	7	4	A0A3F2VVD3	A0A3F2VVD3 [186-204]		1	2102.05	High	High	404.84	3.83	K.IIVCGHTDCGGIWASLSKK.K	[144-162]
	FALSE	High	[K].LAELNVISSVTALK.[R]		FALSE	1	6	7	A0A3F2VVD3	A0A3F2VVD3 [242-255]		0	1457.86	High	High	394.02	3.93	K.LAELNVISSVTALK.R	[200-213]
	FALSE	High	[KR].KIIVCGHTDCGGIWASLSKK.[K]	2xCarbamidomethyl [C5; C10]	FALSE	1	7	7	A0A3F2VVD3	A0A3F2VVD3 [185-204]		2	2230.15	High	High	368.19	3.42	K.KIIVCGHTDCGGIWASLSKK.K	[143-162]
FALSE	High	High	Master Protein	A0A3F2VX61	Glyceraldehyde-3-phosphate dehydrogenase OS=Candida albicans Ca529L OX=1325634 GN=L150_03110 PE=4 SV=1	0	0	86	FALSE	32	93	27	335	35.8	7.12	17013.7	153.12	32	26												0	1
	Checked	Confidence	Annotated Sequence	Modifications	Contaminant	# Protein Groups	# Proteins	# PSMs	Master Protein Accessions	Positions in Master Proteins	Modifications in Master Proteins	# Missed Cleavages	Theo. MH+ [Da]	Confidence (by Search Engine): MS Amanda 2.0	Confidence (by Search Engine): Sequest HT	Amanda Score (by Search Engine): MS Amanda 2.0	XCorr (by Search Engine): Sequest HT	Sequence in Protein	Positions in Proteins
	FALSE	High	[K].VVNDTFGIEEGLMTTVHSITATQK.[T]		FALSE	1	2	5	A0A3F2VX61	A0A3F2VX61 [162-185]		0	2591.3	High	High	662.33	6.36	K.VVNDTFGIEEGLMTTVHSITATQK.T	[162-185]
	FALSE	High	[K].SGVDYVIESTGVFTKLEGAQK.[H]		FALSE	1	1	4	A0A3F2VX61	A0A3F2VX61 [89-109]		1	2228.14	High	High	558.47	5.5	K.SGVDYVIESTGVFTKLEGAQK.H	[89-109]
	FALSE	High	[R].YKGEVTASGDDLVIDGHK.[I]		FALSE	1	1	7	A0A3F2VX61	A0A3F2VX61 [55-72]		1	1903.94	High	High	551.98	4.9	R.YKGEVTASGDDLVIDGHK.I	[55-72]
	FALSE	High	[K].LTGMSLRVPTTDVSVVDLTVR.[L]		FALSE	1	3	4	A0A3F2VX61	A0A3F2VX61 [227-247]		1	2259.24	High	High	531.31	4.99	K.LTGMSLRVPTTDVSVVDLTVR.L	[227-247]
	FALSE	High	[K].KAASYEEIAQAIKK.[A]		FALSE	1	1	2	A0A3F2VX61	A0A3F2VX61 [250-263]		2	1549.86	High	High	460.85	4.46	K.KAASYEEIAQAIKK.A	[250-263]
	FALSE	High	[K].KVIITAPSADAPMFVVGVNEDKYTPDLK.[I]		FALSE	1	6	4	A0A3F2VX61	A0A3F2VX61 [117-144]		2	3018.59	High	High	434.55	5.3	K.KVIITAPSADAPMFVVGVNEDKYTPDLK.I	[117-144]
	FALSE	High	[R].VPTTDVSVVDLTVR.[L]		FALSE	1	3	4	A0A3F2VX61	A0A3F2VX61 [234-247]		0	1500.83	High	High	423.17	4.03	R.VPTTDVSVVDLTVR.L	[234-247]
	FALSE	High	[R].YKGEVTASGDDLVIDGHKIK.[V]		FALSE	1	1	5	A0A3F2VX61	A0A3F2VX61 [55-74]		2	2145.12	High	High	411.79	4.4	R.YKGEVTASGDDLVIDGHKIK.V	[55-74]
	FALSE	High	[K].AASYEEIAQAIKK.[A]		FALSE	1	1	4	A0A3F2VX61	A0A3F2VX61 [251-263]		1	1421.76	High	High	398.98	3.57	K.AASYEEIAQAIKK.A	[251-263]
	FALSE	High	[K].IISNASCTTNCLAPLAK.[V]	2xCarbamidomethyl [C7; C11]	FALSE	1	6	4	A0A3F2VX61	A0A3F2VX61 [145-161]		0	1833.92	High	High	393.18	3.93	K.IISNASCTTNCLAPLAK.V	[145-161]
	FALSE	High	[K].SGVDYVIESTGVFTK.[L]		FALSE	1	1	2	A0A3F2VX61	A0A3F2VX61 [89-103]		0	1601.81	High	High	388.33	4.28	K.SGVDYVIESTGVFTK.L	[89-103]
	FALSE	High	[K].VIITAPSADAPMFVVGVNEDKYTPDLK.[I]		FALSE	1	6	3	A0A3F2VX61	A0A3F2VX61 [118-144]		1	2890.49	High	High	351.15	4.25	K.VIITAPSADAPMFVVGVNEDKYTPDLK.I	[118-144]
	FALSE	High	[K].AASYEEIAQAIK.[K]		FALSE	1	1	2	A0A3F2VX61	A0A3F2VX61 [251-262]		0	1293.67	High	High	346.43	3.51	K.AASYEEIAQAIK.K	[251-262]
	FALSE	High	[R].TASGNIIPSSTGAAK.[A]		FALSE	2	9	4	H8X3F4; A0A3F2VX61	H8X3F4 [200-214]; A0A3F2VX61 [200-214]		0	1374.72	High	High	328.58	3.35	R.TASGNIIPSSTGAAK.A	[200-214]
	FALSE	High	[R].VALGRKDIEVVAVNDPFIAPDYAAYMFK.[Y]		FALSE	1	1	2	A0A3F2VX61	A0A3F2VX61 [20-47]		2	3112.62	High	High	328.37	3.76	R.VALGRKDIEVVAVNDPFIAPDYAAYMFK.Y	[20-47]
	FALSE	High	[K].VFQERDPANIPWGK.[S]		FALSE	1	1	4	A0A3F2VX61	A0A3F2VX61 [75-88]		1	1656.85	High	High	323.99	3.17	K.VFQERDPANIPWGK.S	[75-88]
	FALSE	High	[K].DIEVVAVNDPFIAPDYAAYMFKYDSTHGR.[Y]		FALSE	1	1	4	A0A3F2VX61	A0A3F2VX61 [26-54]		1	3304.56	High	High	322.79	3.57	K.DIEVVAVNDPFIAPDYAAYMFKYDSTHGR.Y	[26-54]
	FALSE	High	[R].VVDLLEHVAK.[VA]		FALSE	1	6	4	A0A3F2VX61	A0A3F2VX61 [323-332]		0	1122.65	High	High	311.96	2.71	R.VVDLLEHVAK.A	[323-332]
	FALSE	High	[K].AGILLSPTFVK.[L]		FALSE	1	3	2	A0A3F2VX61	A0A3F2VX61 [298-308]		0	1145.69	High	High	282.33	2.95	K.AGILLSPTFVK.L	[298-308]
	FALSE	High	[R].DPANIPWGK.[ES]		FALSE	1	2	2	A0A3F2VX61	A0A3F2VX61 [80-88]		0	997.51	High	High	280.76	2.63	R.DPANIPWGK.S	[80-88]
	FALSE	High	[K].VIPELNGKLTGMSLR.[V]		FALSE	2	9	3	H8X3F4; A0A3F2VX61	H8X3F4 [219-233]; A0A3F2VX61 [219-233]		1	1627.92	High	High	277.85	2.81	K.VIPELNGKLTGMSLR.V	[219-233]
	FALSE	High	[K].LISWYDNEYGYSTR.[V]		FALSE	1	7	2	A0A3F2VX61	A0A3F2VX61 [309-322]		0	1766.8	High	High	250.08	3.19	K.LISWYDNEYGYSTR.V	[309-322]
	FALSE	High	[K].KAASYEEIAQAIK.[K]		FALSE	1	1	2	A0A3F2VX61	A0A3F2VX61 [250-262]		1	1421.76	High	High	232.04	2.55	K.KAASYEEIAQAIK.K	[250-262]
	FALSE	High	[R].VVDLLEHVAKASA.[-]		FALSE	1	1	3	A0A3F2VX61	A0A3F2VX61 [323-335]		1	1351.76	High	High	229.5	3.19	R.VVDLLEHVAKASA.-	[323-335]
	FALSE	High	[K].TVDGPSHKDWR.[G]		FALSE	3	10	2	A0A290WIK1; H8X3F4; A0A3F2VX61	A0A290WIK1 [129-139]; H8X3F4 [186-196]; A0A3F2VX61 [186-196]		1	1297.63	High	Low	213.3	2.19	K.TVDGPSHKDWR.G	[186-196]
	FALSE	High	[K].VIPELNGKLTGMSLRVPTTDVSVVDLTVR.[L]		FALSE	1	3	2	A0A3F2VX61	A0A3F2VX61 [219-247]		2	3109.73	High	High	198.82	2.95	K.VIPELNGKLTGMSLRVPTTDVSVVDLTVR.L	[219-247]
	FALSE	High	[K].IGINGFGR.[I]		FALSE	1	3	1	A0A3F2VX61	A0A3F2VX61 [5-12]		0	833.463	High	Medium	195.23	2.09	K.IGINGFGR.I	[5-12]
	FALSE	High	[M].AIKIGINGFGR.[I]		FALSE	1	3	1	A0A3F2VX61	A0A3F2VX61 [2-12]		1	1145.68	High	n/a	185.11		M.AIKIGINGFGR.I	[2-12]
	FALSE	High	[K].VIPELNGK.[L]		FALSE	2	9	1	H8X3F4; A0A3F2VX61	H8X3F4 [219-226]; A0A3F2VX61 [219-226]		0	869.509	High	Low	178.37	1.3	K.VIPELNGK.L	[219-226]
	FALSE	High	[K].SGVDYVIESTGVFTKLEGAQKHIDAGAK.[K]		FALSE	1	1	2	A0A3F2VX61	A0A3F2VX61 [89-116]		2	2920.51	High	High	178.28	2.91	K.SGVDYVIESTGVFTKLEGAQKHIDAGAK.K	[89-116]
	FALSE	High	[K].IKVFQERDPANIPWGK.[S]		FALSE	1	1	1	A0A3F2VX61	A0A3F2VX61 [73-88]		2	1898.03	High	Low	158.38	0.82	K.IKVFQERDPANIPWGK.S	[73-88]
	FALSE	High	[R].GGRTASGNIIPSSTGAAK.[A]		FALSE	2	9	1	H8X3F4; A0A3F2VX61	H8X3F4 [197-214]; A0A3F2VX61 [197-214]		1	1644.87	High	Low	153.66	1.36	R.GGRTASGNIIPSSTGAAK.A	[197-214]
FALSE	High	High	Master Protein Candidate	A0A1D8PP43	Adh1p OS=Candida albicans (strain SC5314 / ATCC MYA-2876) OX=237561 GN=ADH1 PE=3 SV=1	0	0	82	FALSE	34	82	27	350	36.9	6.25	13819	117.66	34	26	metabolic process;regulation of biological process;response to stimulus	cell surface;extracellular;membrane	catalytic activity;metal ion binding;protein binding	Pf00107, Pf08240	3636489	W5Q_04524	ADH1	5	Glycolysis / Gluconeogenesis; Tyrosine metabolism; Biosynthesis of secondary metabolites; Biosynthesis of antibiotics; Fatty acid degradation; Metabolic pathways			6	1
	Checked	Confidence	Annotated Sequence	Modifications	Contaminant	# Protein Groups	# Proteins	# PSMs	Master Protein Accessions	Positions in Master Proteins	Modifications in Master Proteins	# Missed Cleavages	Theo. MH+ [Da]	Confidence (by Search Engine): MS Amanda 2.0	Confidence (by Search Engine): Sequest HT	Amanda Score (by Search Engine): MS Amanda 2.0	XCorr (by Search Engine): Sequest HT	Sequence in Protein	Positions in Proteins
	FALSE	High	[K].ALKTADLAAGQWVAISGAGGGLGSLAVQYAR.[A]		FALSE	1	3	5	C4YS13	C4YS13 [249-279]		1	2972.6	High	High	551.72	5.99	K.ALKTADLAAGQWVAISGAGGGLGSLAVQYAR.A	[164-194]
	FALSE	High	[KR].IPAGTDLANVAPILCAGVTVYK.[A]	1xCarbamidomethyl [C15]	FALSE	2	11	4	C4YS13; A0A3F2VQI0	C4YS13 [227-248]; A0A3F2VQI0 [140-161]		0	2243.21	High	High	535.06	5.22	K.IPAGTDLANVAPILCAGVTVYK.A	[142-163]
	FALSE	High	[K].TADLAAGQWVAISGAGGGLGSLAVQYAR.[A]		FALSE	1	3	2	C4YS13	C4YS13 [252-279]		0	2660.38	High	High	518.76	5.75	K.TADLAAGQWVAISGAGGGLGSLAVQYAR.A	[167-194]
	FALSE	High	[R].VVAIDGGDEKGEFVK.[S]		FALSE	1	3	4	C4YS13	C4YS13 [285-299]		1	1562.81	High	High	387.26	3.3	R.VVAIDGGDEKGEFVK.S	[200-214]
	FALSE	High	[R].GLIKCPIKIVGLSDLPEVFK.[L]	1xCarbamidomethyl [C5]	FALSE	1	3	3	C4YS13	C4YS13 [399-418]		2	2226.29	High	High	379.75	2.91	R.GLIKCPIKIVGLSDLPEVFK.L	[314-333]
	FALSE	High	[KR].AIDQSVEYVRPLGK.[V]		FALSE	1	7	6	C4YS13	C4YS13 [339-352]		0	1574.85	High	High	370.93	3.75	K.AIDQSVEYVRPLGK.V	[254-267]
	FALSE	High	[K].LPLVGGHEGAGVVVGMGENVK.[GN]		TRUE	2	9	4	C4YS13; P00330	C4YS13 [148-168]; P00330 [61-81]		0	2019.07	High	High	363.89	4.23	K.LPLVGGHEGAGVVVGMGENVK.G	[63-83]
	FALSE	High	[K].AVVFDTNGGQLVYK.[D]		FALSE	1	3	2	C4YS13	C4YS13 [96-109]		0	1510.79	High	High	362.83	3.54	K.AVVFDTNGGQLVYK.D	[11-24]
	FALSE	High	[K].ATDGGPHGAINVSVSEK.[A]		FALSE	1	5	5	C4YS13	C4YS13 [322-338]		0	1638.81	High	High	329.13	3.65	K.ATDGGPHGAINVSVSEK.A	[237-253]
	FALSE	High	[K].CPIKIVGLSDLPEVFK.[L]	1xCarbamidomethyl [C1]	FALSE	1	3	2	C4YS13	C4YS13 [403-418]		1	1815.01	High	High	322.85	3.21	K.CPIKIVGLSDLPEVFK.L	[318-333]
	FALSE	High	[K].KATDGGPHGAINVSVSEK.[A]		FALSE	1	5	3	C4YS13	C4YS13 [321-338]		1	1766.9	High	High	320.54	3.08	K.KATDGGPHGAINVSVSEK.A	[236-253]
	FALSE	High	[K].IVGLSDLPEVFK.[L]		FALSE	1	3	2	C4YS13	C4YS13 [407-418]		0	1316.75	High	High	304.27	2.74	K.IVGLSDLPEVFK.L	[322-333]
	FALSE	High	[K].GSYVGNRKDTAEAIDFFSR.[G]		FALSE	1	3	3	C4YS13	C4YS13 [380-398]		2	2133.04	High	High	300.31	3.05	K.GSYVGNRKDTAEAIDFFSR.G	[295-313]
	FALSE	High	[K].GWKIGDFAGIK.[W]		FALSE	1	7	2	C4YS13	C4YS13 [169-179]		1	1191.65	High	High	295.14	2.92	K.GWKIGDFAGIK.W	[84-94]
	FALSE	High	[K].SLGAEAYVDFTKDKDIVEAVK.[K]		FALSE	1	3	2	C4YS13	C4YS13 [300-320]		2	2298.19	High	High	293.41	3.34	K.SLGAEAYVDFTKDKDIVEAVK.K	[215-235]
	FALSE	High	[K].KATDGGPHGAINVSVSEKAIDQSVEYVRPLGK.[V]		FALSE	1	5	1	C4YS13	C4YS13 [321-352]		2	3322.74	High	Low	282.93	2.34	K.KATDGGPHGAINVSVSEKAIDQSVEYVRPLGK.V	[236-267]
	FALSE	High	[RK].LMEEGKILGR.[Y]		FALSE	3	16	2	G8BGN6; C4YS13; A0A3F2VQI0	G8BGN6 [387-396]; C4YS13 [419-428]; A0A3F2VQI0 [332-341]		1	1145.63	High	High	275.23	2.71	K.LMEEGKILGR.Y	[334-343]
	FALSE	High	[R].KDTAEAIDFFSR.[G]		FALSE	1	3	2	C4YS13	C4YS13 [387-398]		1	1399.69	High	High	272.28	3.18	R.KDTAEAIDFFSR.G	[302-313]
	FALSE	High	[K].SLGAEAYVDFTK.[SDE]		FALSE	1	5	2	C4YS13	C4YS13 [300-311]		0	1300.64	High	High	264.14	2.48	K.SLGAEAYVDFTK.D	[215-226]
	FALSE	High	[R].GLIKCPIK.[IV]	1xCarbamidomethyl [C5]	FALSE	2	20	1	C4YS13; A0A3F2VQI0	C4YS13 [399-406]; A0A3F2VQI0 [312-319]		1	928.565	High	Medium	257.37	2.3	R.GLIKCPIK.I	[314-321]
	FALSE	High	[K].CPIKIVGLSDLPEVFKLMEEGK.[I]	1xCarbamidomethyl [C1]	FALSE	1	3	1	C4YS13	C4YS13 [403-424]		2	2502.33	High	Medium	249.32	2.4	K.CPIKIVGLSDLPEVFKLMEEGK.I	[318-339]
	FALSE	High	[K].IGDFAGIK.[W]		FALSE	1	7	2	C4YS13	C4YS13 [172-179]		0	820.456	High	High	238.01	2.34	K.IGDFAGIK.W	[87-94]
	FALSE	High	[K].YSGVCHTDLHAWKGDWPLATK.[L]	1xCarbamidomethyl [C5]	FALSE	2	9	2	C4YS13; A0A3F2VQI0	C4YS13 [127-147]; A0A3F2VQI0 [40-60]		1	2442.17	High	High	236.71	2.81	K.YSGVCHTDLHAWKGDWPLATK.L	[42-62]
	FALSE	High	[K].VTAPVFDAVVK.[S]		FALSE	1	4	2	C4YS13	C4YS13 [364-374]		0	1145.66	High	High	232.74	2.55	K.VTAPVFDAVVK.S	[279-289]
	FALSE	High	[K].AVVFDTNGGQLVYKDYPVPTPKPNELLIHVK.[Y]		FALSE	1	3	2	C4YS13	C4YS13 [96-126]		1	3451.86	High	High	231.18	3.55	K.AVVFDTNGGQLVYKDYPVPTPKPNELLIHVK.Y	[11-41]
	FALSE	High	[K].DTAEAIDFFSR.[G]		FALSE	1	3	2	C4YS13	C4YS13 [388-398]		0	1271.59	High	High	230.17	2.74	K.DTAEAIDFFSR.G	[303-313]
	FALSE	High	[K].YSGVCHTDLHAWK.[G]	1xCarbamidomethyl [C5]	FALSE	3	15	2	G8BGN6; C4YS13; A0A3F2VQI0	G8BGN6 [95-107]; C4YS13 [127-139]; A0A3F2VQI0 [40-52]		0	1573.72	High	Medium	212.49	2.31	K.YSGVCHTDLHAWK.G	[42-54]
	FALSE	High	[K].YSGVCHTDLHAWKGDWPLATKLPLVGGHEGAGVVVGMGENVK.[G]	1xCarbamidomethyl [C5]	FALSE	1	5	2	C4YS13	C4YS13 [127-168]		2	4442.22	High	Low	206.12	2.32	K.YSGVCHTDLHAWKGDWPLATKLPLVGGHEGAGVVVGMGENVK.G	[42-83]
	FALSE	High	[K].DKDIVEAVKK.[A]		FALSE	1	3	2	C4YS13	C4YS13 [312-321]		2	1144.66	High	High	204.48	2.71	K.DKDIVEAVKK.A	[227-236]
	FALSE	High	[K].SIEIKGSYVGNRK.[D]		FALSE	1	9	1	C4YS13	C4YS13 [375-387]		2	1450.8	High	Low	189.39	1.42	K.SIEIKGSYVGNRK.D	[290-302]
	FALSE	High	[K].VVLVGLPAHAK.[V]		FALSE	1	5	3	C4YS13	C4YS13 [353-363]		0	1103.69	High	High	184.71	2.4	K.VVLVGLPAHAK.V	[268-278]
	FALSE	High	[K].IVGLSDLPEVFKLMEEGKILGR.[Y]		FALSE	1	3	2	C4YS13	C4YS13 [407-428]		2	2443.36	High	High	178.4	2.61	K.IVGLSDLPEVFKLMEEGKILGR.Y	[322-343]
	FALSE	High	[R].YVLDTSK.[-]		FALSE	2	10	1	G8BGN6; C4YS13	G8BGN6 [397-403]; C4YS13 [429-435]		0	825.435	High	Low	173.3	1.77	R.YVLDTSK.-	[344-350]
	FALSE	High	[K].DYPVPTPKPNELLIHVK.[Y]		FALSE	1	3	1	C4YS13	C4YS13 [110-126]		0	1960.09	High	Low	163.85	1.77	K.DYPVPTPKPNELLIHVK.Y	[25-41]
FALSE	High	High	Master Protein	C4YS13	Alcohol dehydrogenase I OS=Candida albicans (strain WO-1) OX=294748 GN=CAWG_04871 PE=3 SV=1	0	0	66	FALSE	34	82	27	435	46.1	8.22	13819	117.66	34	26	metabolic process		catalytic activity;metal ion binding	Pf00107, Pf08240		CAWG_04871		5				0	1
	Checked	Confidence	Annotated Sequence	Modifications	Contaminant	# Protein Groups	# Proteins	# PSMs	Master Protein Accessions	Positions in Master Proteins	Modifications in Master Proteins	# Missed Cleavages	Theo. MH+ [Da]	Confidence (by Search Engine): MS Amanda 2.0	Confidence (by Search Engine): Sequest HT	Amanda Score (by Search Engine): MS Amanda 2.0	XCorr (by Search Engine): Sequest HT	Sequence in Protein	Positions in Proteins
	FALSE	High	[K].ALKTADLAAGQWVAISGAGGGLGSLAVQYAR.[A]		FALSE	1	3	5	C4YS13	C4YS13 [249-279]		1	2972.6	High	High	551.72	5.99	K.ALKTADLAAGQWVAISGAGGGLGSLAVQYAR.A	[249-279]
	FALSE	High	[KR].IPAGTDLANVAPILCAGVTVYK.[A]	1xCarbamidomethyl [C15]	FALSE	2	11	4	C4YS13; A0A3F2VQI0	C4YS13 [227-248]; A0A3F2VQI0 [140-161]		0	2243.21	High	High	535.06	5.22	K.IPAGTDLANVAPILCAGVTVYK.A	[227-248]
	FALSE	High	[K].TADLAAGQWVAISGAGGGLGSLAVQYAR.[A]		FALSE	1	3	2	C4YS13	C4YS13 [252-279]		0	2660.38	High	High	518.76	5.75	K.TADLAAGQWVAISGAGGGLGSLAVQYAR.A	[252-279]
	FALSE	High	[R].VVAIDGGDEKGEFVK.[S]		FALSE	1	3	4	C4YS13	C4YS13 [285-299]		1	1562.81	High	High	387.26	3.3	R.VVAIDGGDEKGEFVK.S	[285-299]
	FALSE	High	[R].GLIKCPIKIVGLSDLPEVFK.[L]	1xCarbamidomethyl [C5]	FALSE	1	3	3	C4YS13	C4YS13 [399-418]		2	2226.29	High	High	379.75	2.91	R.GLIKCPIKIVGLSDLPEVFK.L	[399-418]
	FALSE	High	[KR].AIDQSVEYVRPLGK.[V]		FALSE	1	7	6	C4YS13	C4YS13 [339-352]		0	1574.85	High	High	370.93	3.75	K.AIDQSVEYVRPLGK.V	[339-352]
	FALSE	High	[K].LPLVGGHEGAGVVVGMGENVK.[GN]		TRUE	2	9	4	C4YS13; P00330	C4YS13 [148-168]; P00330 [61-81]		0	2019.07	High	High	363.89	4.23	K.LPLVGGHEGAGVVVGMGENVK.G	[148-168]
	FALSE	High	[K].AVVFDTNGGQLVYK.[D]		FALSE	1	3	2	C4YS13	C4YS13 [96-109]		0	1510.79	High	High	362.83	3.54	K.AVVFDTNGGQLVYK.D	[96-109]
	FALSE	High	[K].ATDGGPHGAINVSVSEK.[A]		FALSE	1	5	5	C4YS13	C4YS13 [322-338]		0	1638.81	High	High	329.13	3.65	K.ATDGGPHGAINVSVSEK.A	[322-338]
	FALSE	High	[K].CPIKIVGLSDLPEVFK.[L]	1xCarbamidomethyl [C1]	FALSE	1	3	2	C4YS13	C4YS13 [403-418]		1	1815.01	High	High	322.85	3.21	K.CPIKIVGLSDLPEVFK.L	[403-418]
	FALSE	High	[K].KATDGGPHGAINVSVSEK.[A]		FALSE	1	5	3	C4YS13	C4YS13 [321-338]		1	1766.9	High	High	320.54	3.08	K.KATDGGPHGAINVSVSEK.A	[321-338]
	FALSE	High	[K].IVGLSDLPEVFK.[L]		FALSE	1	3	2	C4YS13	C4YS13 [407-418]		0	1316.75	High	High	304.27	2.74	K.IVGLSDLPEVFK.L	[407-418]
	FALSE	High	[K].GSYVGNRKDTAEAIDFFSR.[G]		FALSE	1	3	3	C4YS13	C4YS13 [380-398]		2	2133.04	High	High	300.31	3.05	K.GSYVGNRKDTAEAIDFFSR.G	[380-398]
	FALSE	High	[K].GWKIGDFAGIK.[W]		FALSE	1	7	2	C4YS13	C4YS13 [169-179]		1	1191.65	High	High	295.14	2.92	K.GWKIGDFAGIK.W	[169-179]
	FALSE	High	[K].SLGAEAYVDFTKDKDIVEAVK.[K]		FALSE	1	3	2	C4YS13	C4YS13 [300-320]		2	2298.19	High	High	293.41	3.34	K.SLGAEAYVDFTKDKDIVEAVK.K	[300-320]
	FALSE	High	[K].KATDGGPHGAINVSVSEKAIDQSVEYVRPLGK.[V]		FALSE	1	5	1	C4YS13	C4YS13 [321-352]		2	3322.74	High	Low	282.93	2.34	K.KATDGGPHGAINVSVSEKAIDQSVEYVRPLGK.V	[321-352]
	FALSE	High	[RK].LMEEGKILGR.[Y]		FALSE	3	16	2	G8BGN6; C4YS13; A0A3F2VQI0	G8BGN6 [387-396]; C4YS13 [419-428]; A0A3F2VQI0 [332-341]		1	1145.63	High	High	275.23	2.71	K.LMEEGKILGR.Y	[419-428]
	FALSE	High	[R].KDTAEAIDFFSR.[G]		FALSE	1	3	2	C4YS13	C4YS13 [387-398]		1	1399.69	High	High	272.28	3.18	R.KDTAEAIDFFSR.G	[387-398]
	FALSE	High	[K].SLGAEAYVDFTK.[SDE]		FALSE	1	5	2	C4YS13	C4YS13 [300-311]		0	1300.64	High	High	264.14	2.48	K.SLGAEAYVDFTK.D	[300-311]
	FALSE	High	[R].GLIKCPIK.[IV]	1xCarbamidomethyl [C5]	FALSE	2	20	1	C4YS13; A0A3F2VQI0	C4YS13 [399-406]; A0A3F2VQI0 [312-319]		1	928.565	High	Medium	257.37	2.3	R.GLIKCPIK.I	[399-406]
	FALSE	High	[K].CPIKIVGLSDLPEVFKLMEEGK.[I]	1xCarbamidomethyl [C1]	FALSE	1	3	1	C4YS13	C4YS13 [403-424]		2	2502.33	High	Medium	249.32	2.4	K.CPIKIVGLSDLPEVFKLMEEGK.I	[403-424]
	FALSE	High	[K].IGDFAGIK.[W]		FALSE	1	7	2	C4YS13	C4YS13 [172-179]		0	820.456	High	High	238.01	2.34	K.IGDFAGIK.W	[172-179]
	FALSE	High	[K].YSGVCHTDLHAWKGDWPLATK.[L]	1xCarbamidomethyl [C5]	FALSE	2	9	2	C4YS13; A0A3F2VQI0	C4YS13 [127-147]; A0A3F2VQI0 [40-60]		1	2442.17	High	High	236.71	2.81	K.YSGVCHTDLHAWKGDWPLATK.L	[127-147]
	FALSE	High	[K].VTAPVFDAVVK.[S]		FALSE	1	4	2	C4YS13	C4YS13 [364-374]		0	1145.66	High	High	232.74	2.55	K.VTAPVFDAVVK.S	[364-374]
	FALSE	High	[K].AVVFDTNGGQLVYKDYPVPTPKPNELLIHVK.[Y]		FALSE	1	3	2	C4YS13	C4YS13 [96-126]		1	3451.86	High	High	231.18	3.55	K.AVVFDTNGGQLVYKDYPVPTPKPNELLIHVK.Y	[96-126]
	FALSE	High	[K].DTAEAIDFFSR.[G]		FALSE	1	3	2	C4YS13	C4YS13 [388-398]		0	1271.59	High	High	230.17	2.74	K.DTAEAIDFFSR.G	[388-398]
	FALSE	High	[K].YSGVCHTDLHAWK.[G]	1xCarbamidomethyl [C5]	FALSE	3	15	2	G8BGN6; C4YS13; A0A3F2VQI0	G8BGN6 [95-107]; C4YS13 [127-139]; A0A3F2VQI0 [40-52]		0	1573.72	High	Medium	212.49	2.31	K.YSGVCHTDLHAWK.G	[127-139]
	FALSE	High	[K].YSGVCHTDLHAWKGDWPLATKLPLVGGHEGAGVVVGMGENVK.[G]	1xCarbamidomethyl [C5]	FALSE	1	5	2	C4YS13	C4YS13 [127-168]		2	4442.22	High	Low	206.12	2.32	K.YSGVCHTDLHAWKGDWPLATKLPLVGGHEGAGVVVGMGENVK.G	[127-168]
	FALSE	High	[K].DKDIVEAVKK.[A]		FALSE	1	3	2	C4YS13	C4YS13 [312-321]		2	1144.66	High	High	204.48	2.71	K.DKDIVEAVKK.A	[312-321]
	FALSE	High	[K].SIEIKGSYVGNRK.[D]		FALSE	1	9	1	C4YS13	C4YS13 [375-387]		2	1450.8	High	Low	189.39	1.42	K.SIEIKGSYVGNRK.D	[375-387]
	FALSE	High	[K].VVLVGLPAHAK.[V]		FALSE	1	5	3	C4YS13	C4YS13 [353-363]		0	1103.69	High	High	184.71	2.4	K.VVLVGLPAHAK.V	[353-363]
	FALSE	High	[K].IVGLSDLPEVFKLMEEGKILGR.[Y]		FALSE	1	3	2	C4YS13	C4YS13 [407-428]		2	2443.36	High	High	178.4	2.61	K.IVGLSDLPEVFKLMEEGKILGR.Y	[407-428]
	FALSE	High	[R].YVLDTSK.[-]		FALSE	2	10	1	G8BGN6; C4YS13	G8BGN6 [397-403]; C4YS13 [429-435]		0	825.435	High	Low	173.3	1.77	R.YVLDTSK.-	[429-435]
	FALSE	High	[K].DYPVPTPKPNELLIHVK.[Y]		FALSE	1	3	1	C4YS13	C4YS13 [110-126]		0	1960.09	High	Low	163.85	1.77	K.DYPVPTPKPNELLIHVK.Y	[110-126]
FALSE	High	High	None	C5M9L8	Carbonic anhydrase OS=Candida tropicalis (strain ATCC MYA-3404 / T1) OX=294747 GN=CTRG_02180 PE=3 SV=1	0	0	19	FALSE	8	77	0	270	30.2	6.1	14299.8	103.75	8	7			catalytic activity;metal ion binding	Pf00484	8296314	CTRG_02180	CTRG_02180		Nitrogen metabolism			1	0
	Checked	Confidence	Annotated Sequence	Modifications	Contaminant	# Protein Groups	# Proteins	# PSMs	Master Protein Accessions	Positions in Master Proteins	Modifications in Master Proteins	# Missed Cleavages	Theo. MH+ [Da]	Confidence (by Search Engine): MS Amanda 2.0	Confidence (by Search Engine): Sequest HT	Amanda Score (by Search Engine): MS Amanda 2.0	XCorr (by Search Engine): Sequest HT	Sequence in Protein	Positions in Proteins
	FALSE	High	[K].KKIGGVLDLWLNPVR.[H]		FALSE	1	7	14	A0A3F2VVD3	A0A3F2VVD3 [204-218]		2	1708.03	High	High	593.27	4.58	K.KKIGGVLDLWLNPVR.H	[164-178]
	FALSE	High	[K].IIVCGHTDCGGIWASLSK.[K]	2xCarbamidomethyl [C4; C9]	FALSE	1	7	12	A0A3F2VVD3	A0A3F2VVD3 [186-203]		0	1973.96	High	High	549.14	4.13	K.IIVCGHTDCGGIWASLSK.K	[146-163]
	FALSE	High	[K].KIGGVLDLWLNPVR.[H]		FALSE	1	8	16	A0A3F2VVD3	A0A3F2VVD3 [205-218]		1	1579.93	High	High	546.88	5.5	K.KIGGVLDLWLNPVR.H	[165-178]
	FALSE	High	[KR].KIIVCGHTDCGGIWASLSK.[K]	2xCarbamidomethyl [C5; C10]	FALSE	1	7	13	A0A3F2VVD3	A0A3F2VVD3 [185-203]		1	2102.05	High	High	546.72	5.02	R.KIIVCGHTDCGGIWASLSK.K	[145-163]
	FALSE	High	[K].IGGVLDLWLNPVR.[H]		FALSE	1	8	10	A0A3F2VVD3	A0A3F2VVD3 [206-218]		0	1451.84	High	High	417.19	3.37	K.IGGVLDLWLNPVR.H	[166-178]
	FALSE	High	[K].IIVCGHTDCGGIWASLSKK.[K]	2xCarbamidomethyl [C4; C9]	FALSE	1	7	4	A0A3F2VVD3	A0A3F2VVD3 [186-204]		1	2102.05	High	High	404.84	3.83	K.IIVCGHTDCGGIWASLSKK.K	[146-164]
	FALSE	High	[KR].KIIVCGHTDCGGIWASLSKK.[K]	2xCarbamidomethyl [C5; C10]	FALSE	1	7	7	A0A3F2VVD3	A0A3F2VVD3 [185-204]		2	2230.15	High	High	368.19	3.42	R.KIIVCGHTDCGGIWASLSKK.K	[145-164]
	FALSE	High	[R].AGEQCLATLPGEIFVHR.[N]	1xCarbamidomethyl [C5]	FALSE	1	4	1	H8X0Z1	H8X0Z1 [103-119]		0	1897.96	High	Medium	230.38	2.44	R.AGEQCLATLPGEIFVHR.N	[101-117]
FALSE	High	High	None	P43067	Alcohol dehydrogenase 1 OS=Candida albicans OX=5476 GN=ADH1 PE=1 SV=1	0	0	76	FALSE	31	76	26	350	36.9	6.44	12787.7	114.84	31	25	metabolic process	cytoplasm	catalytic activity;metal ion binding	Pf00107, Pf08240								0	1
	Checked	Confidence	Annotated Sequence	Modifications	Contaminant	# Protein Groups	# Proteins	# PSMs	Master Protein Accessions	Positions in Master Proteins	Modifications in Master Proteins	# Missed Cleavages	Theo. MH+ [Da]	Confidence (by Search Engine): MS Amanda 2.0	Confidence (by Search Engine): Sequest HT	Amanda Score (by Search Engine): MS Amanda 2.0	XCorr (by Search Engine): Sequest HT	Sequence in Protein	Positions in Proteins
	FALSE	High	[K].ALKTADLAAGQWVAISGAGGGLGSLAVQYAR.[A]		FALSE	1	3	5	C4YS13	C4YS13 [249-279]		1	2972.6	High	High	551.72	5.99	K.ALKTADLAAGQWVAISGAGGGLGSLAVQYAR.A	[164-194]
	FALSE	High	[KR].IPAGTDLANVAPILCAGVTVYK.[A]	1xCarbamidomethyl [C15]	FALSE	2	11	4	C4YS13; A0A3F2VQI0	C4YS13 [227-248]; A0A3F2VQI0 [140-161]		0	2243.21	High	High	535.06	5.22	K.IPAGTDLANVAPILCAGVTVYK.A	[142-163]
	FALSE	High	[K].TADLAAGQWVAISGAGGGLGSLAVQYAR.[A]		FALSE	1	3	2	C4YS13	C4YS13 [252-279]		0	2660.38	High	High	518.76	5.75	K.TADLAAGQWVAISGAGGGLGSLAVQYAR.A	[167-194]
	FALSE	High	[R].VVAIDGGDEKGEFVK.[S]		FALSE	1	3	4	C4YS13	C4YS13 [285-299]		1	1562.81	High	High	387.26	3.3	R.VVAIDGGDEKGEFVK.S	[200-214]
	FALSE	High	[R].GLIKCPIKIVGLSDLPEVFK.[L]	1xCarbamidomethyl [C5]	FALSE	1	3	3	C4YS13	C4YS13 [399-418]		2	2226.29	High	High	379.75	2.91	R.GLIKCPIKIVGLSDLPEVFK.L	[314-333]
	FALSE	High	[KR].AIDQSVEYVRPLGK.[V]		FALSE	1	7	6	C4YS13	C4YS13 [339-352]		0	1574.85	High	High	370.93	3.75	K.AIDQSVEYVRPLGK.V	[254-267]
	FALSE	High	[K].LPLVGGHEGAGVVVGMGENVK.[GN]		TRUE	2	9	4	C4YS13; P00330	C4YS13 [148-168]; P00330 [61-81]		0	2019.07	High	High	363.89	4.23	K.LPLVGGHEGAGVVVGMGENVK.G	[63-83]
	FALSE	High	[K].AVVFDTNGGQLVYK.[D]		FALSE	1	3	2	C4YS13	C4YS13 [96-109]		0	1510.79	High	High	362.83	3.54	K.AVVFDTNGGQLVYK.D	[11-24]
	FALSE	High	[K].ATDGGPHGAINVSVSEK.[A]		FALSE	1	5	5	C4YS13	C4YS13 [322-338]		0	1638.81	High	High	329.13	3.65	K.ATDGGPHGAINVSVSEK.A	[237-253]
	FALSE	High	[K].CPIKIVGLSDLPEVFK.[L]	1xCarbamidomethyl [C1]	FALSE	1	3	2	C4YS13	C4YS13 [403-418]		1	1815.01	High	High	322.85	3.21	K.CPIKIVGLSDLPEVFK.L	[318-333]
	FALSE	High	[K].KATDGGPHGAINVSVSEK.[A]		FALSE	1	5	3	C4YS13	C4YS13 [321-338]		1	1766.9	High	High	320.54	3.08	K.KATDGGPHGAINVSVSEK.A	[236-253]
	FALSE	High	[K].IVGLSDLPEVFK.[L]		FALSE	1	3	2	C4YS13	C4YS13 [407-418]		0	1316.75	High	High	304.27	2.74	K.IVGLSDLPEVFK.L	[322-333]
	FALSE	High	[K].GSYVGNRKDTAEAIDFFSR.[G]		FALSE	1	3	3	C4YS13	C4YS13 [380-398]		2	2133.04	High	High	300.31	3.05	K.GSYVGNRKDTAEAIDFFSR.G	[295-313]
	FALSE	High	[K].GWKIGDFAGIK.[W]		FALSE	1	7	2	C4YS13	C4YS13 [169-179]		1	1191.65	High	High	295.14	2.92	K.GWKIGDFAGIK.W	[84-94]
	FALSE	High	[K].SLGAEAYVDFTKDKDIVEAVK.[K]		FALSE	1	3	2	C4YS13	C4YS13 [300-320]		2	2298.19	High	High	293.41	3.34	K.SLGAEAYVDFTKDKDIVEAVK.K	[215-235]
	FALSE	High	[K].KATDGGPHGAINVSVSEKAIDQSVEYVRPLGK.[V]		FALSE	1	5	1	C4YS13	C4YS13 [321-352]		2	3322.74	High	Low	282.93	2.34	K.KATDGGPHGAINVSVSEKAIDQSVEYVRPLGK.V	[236-267]
	FALSE	High	[RK].LMEEGKILGR.[Y]		FALSE	3	16	2	G8BGN6; C4YS13; A0A3F2VQI0	G8BGN6 [387-396]; C4YS13 [419-428]; A0A3F2VQI0 [332-341]		1	1145.63	High	High	275.23	2.71	K.LMEEGKILGR.Y	[334-343]
	FALSE	High	[R].KDTAEAIDFFSR.[G]		FALSE	1	3	2	C4YS13	C4YS13 [387-398]		1	1399.69	High	High	272.28	3.18	R.KDTAEAIDFFSR.G	[302-313]
	FALSE	High	[K].SLGAEAYVDFTK.[SDE]		FALSE	1	5	2	C4YS13	C4YS13 [300-311]		0	1300.64	High	High	264.14	2.48	K.SLGAEAYVDFTK.D	[215-226]
	FALSE	High	[R].GLIKCPIK.[IV]	1xCarbamidomethyl [C5]	FALSE	2	20	1	C4YS13; A0A3F2VQI0	C4YS13 [399-406]; A0A3F2VQI0 [312-319]		1	928.565	High	Medium	257.37	2.3	R.GLIKCPIK.I	[314-321]
	FALSE	High	[K].CPIKIVGLSDLPEVFKLMEEGK.[I]	1xCarbamidomethyl [C1]	FALSE	1	3	1	C4YS13	C4YS13 [403-424]		2	2502.33	High	Medium	249.32	2.4	K.CPIKIVGLSDLPEVFKLMEEGK.I	[318-339]
	FALSE	High	[K].IGDFAGIK.[W]		FALSE	1	7	2	C4YS13	C4YS13 [172-179]		0	820.456	High	High	238.01	2.34	K.IGDFAGIK.W	[87-94]
	FALSE	High	[K].VTAPVFDAVVK.[S]		FALSE	1	4	2	C4YS13	C4YS13 [364-374]		0	1145.66	High	High	232.74	2.55	K.VTAPVFDAVVK.S	[279-289]
	FALSE	High	[K].AVVFDTNGGQLVYKDYPVPTPKPNELLIHVK.[Y]		FALSE	1	3	2	C4YS13	C4YS13 [96-126]		1	3451.86	High	High	231.18	3.55	K.AVVFDTNGGQLVYKDYPVPTPKPNELLIHVK.Y	[11-41]
	FALSE	High	[K].DTAEAIDFFSR.[G]		FALSE	1	3	2	C4YS13	C4YS13 [388-398]		0	1271.59	High	High	230.17	2.74	K.DTAEAIDFFSR.G	[303-313]
	FALSE	High	[K].DKDIVEAVKK.[A]		FALSE	1	3	2	C4YS13	C4YS13 [312-321]		2	1144.66	High	High	204.48	2.71	K.DKDIVEAVKK.A	[227-236]
	FALSE	High	[K].SIEIKGSYVGNRK.[D]		FALSE	1	9	1	C4YS13	C4YS13 [375-387]		2	1450.8	High	Low	189.39	1.42	K.SIEIKGSYVGNRK.D	[290-302]
	FALSE	High	[K].VVLVGLPAHAK.[V]		FALSE	1	5	3	C4YS13	C4YS13 [353-363]		0	1103.69	High	High	184.71	2.4	K.VVLVGLPAHAK.V	[268-278]
	FALSE	High	[K].IVGLSDLPEVFKLMEEGKILGR.[Y]		FALSE	1	3	2	C4YS13	C4YS13 [407-428]		2	2443.36	High	High	178.4	2.61	K.IVGLSDLPEVFKLMEEGKILGR.Y	[322-343]
	FALSE	High	[R].YVLDTSK.[-]		FALSE	2	10	1	G8BGN6; C4YS13	G8BGN6 [397-403]; C4YS13 [429-435]		0	825.435	High	Low	173.3	1.77	R.YVLDTSK.-	[344-350]
	FALSE	High	[K].DYPVPTPKPNELLIHVK.[Y]		FALSE	1	3	1	C4YS13	C4YS13 [110-126]		0	1960.09	High	Low	163.85	1.77	K.DYPVPTPKPNELLIHVK.Y	[25-41]
FALSE	High	High	Master Protein	V5UZY2	Enolase (Fragment) OS=Candida albicans OX=5476 PE=3 SV=1	0	0	73	FALSE	30	75	19	439	47.1	5.81	14350.5	116.09	30	22	metabolic process		catalytic activity;metal ion binding	Pf00113, Pf03952								0	1
	Checked	Confidence	Annotated Sequence	Modifications	Contaminant	# Protein Groups	# Proteins	# PSMs	Master Protein Accessions	Positions in Master Proteins	Modifications in Master Proteins	# Missed Cleavages	Theo. MH+ [Da]	Confidence (by Search Engine): MS Amanda 2.0	Confidence (by Search Engine): Sequest HT	Amanda Score (by Search Engine): MS Amanda 2.0	XCorr (by Search Engine): Sequest HT	Sequence in Protein	Positions in Proteins
	FALSE	High	[K].LNQILRIEEELGSEAIYAGKDFQK.[A]		FALSE	1	2	4	V5UZY2	V5UZY2 [412-435]		2	2764.45	High	High	597.83	5.87	K.LNQILRIEEELGSEAIYAGKDFQK.A	[412-435]
	FALSE	High	[K].VNQIGTLTESIQAANDSYAAGWGVMVSHR.[S]		FALSE	2	7	6	V5UZY2; C5MAS1	V5UZY2 [349-377]; C5MAS1 [350-378]		0	3075.5	High	High	583.23	4.42	K.VNQIGTLTESIQAANDSYAAGWGVMVSHR.S	[349-377]
	FALSE	High	[K].YGQSAGNVGDEGGVAPDIKTPK.[E]		FALSE	1	3	2	V5UZY2	V5UZY2 [202-223]		1	2160.06	High	High	528.63	4.21	K.YGQSAGNVGDEGGVAPDIKTPK.E	[202-223]
	FALSE	High	[R].VGDKIQIVGDDLTVTNPTR.[I]		FALSE	1	2	4	V5UZY2	V5UZY2 [314-332]		1	2041.09	High	High	527.95	4.61	R.VGDKIQIVGDDLTVTNPTR.I	[314-332]
	FALSE	High	[R].IEEELGSEAIYAGKDFQK.[A]		FALSE	1	2	4	V5UZY2	V5UZY2 [418-435]		1	2027	High	High	454.54	4.24	R.IEEELGSEAIYAGKDFQK.A	[418-435]
	FALSE	High	[R].GNPTVEVDFTTDKGLFR.[S]		FALSE	2	3	4	M3HQP4; V5UZY2	M3HQP4 [17-33]; V5UZY2 [16-32]		1	1895.95	High	High	406.01	3.91	R.GNPTVEVDFTTDKGLFR.S	[16-32]
	FALSE	High	[R].SIVPSGASTGVHEALELR.[D]		FALSE	2	4	4	M3HQP4; V5UZY2	M3HQP4 [34-51]; V5UZY2 [33-50]		0	1822.97	High	High	402.46	4.36	R.SIVPSGASTGVHEALELR.D	[33-50]
	FALSE	High	[K].VGIAMDVASSEFYKDGK.[Y]		FALSE	1	3	2	V5UZY2	V5UZY2 [242-258]		1	1816.88	High	High	398.27	4.04	K.VGIAMDVASSEFYKDGK.Y	[242-258]
	FALSE	High	[K].AVANVNDIIAPALIK.[A]		FALSE	1	4	4	V5UZY2	V5UZY2 [65-79]		0	1521.9	High	High	397.9	3.98	K.AVANVNDIIAPALIK.A	[65-79]
	FALSE	High	[K].LGANAILGVSLAAANAAAAAQGIPLYK.[H]		FALSE	1	3	2	V5UZY2	V5UZY2 [106-132]		0	2509.41	High	High	392.92	3.79	K.LGANAILGVSLAAANAAAAAQGIPLYK.H	[106-132]
	FALSE	High	[K].YGQSAGNVGDEGGVAPDIK.[T]		FALSE	2	6	3	M3HQP4; V5UZY2	M3HQP4 [203-221]; V5UZY2 [202-220]		0	1833.86	High	High	389.61	3.2	K.YGQSAGNVGDEGGVAPDIK.T	[202-220]
	FALSE	High	[K].EALDLIMDAIDKAGYKGK.[V]		FALSE	1	2	3	V5UZY2	V5UZY2 [224-241]		2	1951.02	High	High	382.28	3.69	K.EALDLIMDAIDKAGYKGK.V	[224-241]
	FALSE	High	[R].IGSEVYHNLK.[S]		FALSE	2	5	4	V5UZY2; C5MAS1	V5UZY2 [186-195]; C5MAS1 [187-196]		0	1159.61	High	High	378.85	3.67	R.IGSEVYHNLK.S	[186-195]
	FALSE	High	[K].IDEFLLSLDGTPNKSK.[L]		FALSE	1	2	2	V5UZY2	V5UZY2 [90-105]		1	1776.94	High	High	325.21	2.81	K.IDEFLLSLDGTPNKSK.L	[90-105]
	FALSE	High	[K].IDVVDQAKIDEFLLSLDGTPNKSK.[L]		FALSE	1	2	2	V5UZY2	V5UZY2 [82-105]		2	2645.4	High	High	315.71	3.15	K.IDVVDQAKIDEFLLSLDGTPNKSK.L	[82-105]
	FALSE	High	[K].VGIAMDVASSEFYK.[D]		FALSE	1	3	2	V5UZY2	V5UZY2 [242-255]		0	1516.74	High	High	311.17	3.55	K.VGIAMDVASSEFYK.D	[242-255]
	FALSE	High	[K].SKLGANAILGVSLAAANAAAAAQGIPLYK.[H]		FALSE	1	3	2	V5UZY2	V5UZY2 [104-132]		1	2724.54	High	High	306.63	3.5	K.SKLGANAILGVSLAAANAAAAAQGIPLYK.H	[104-132]
	FALSE	High	[K].IDEFLLSLDGTPNK.[S]		FALSE	1	2	4	V5UZY2	V5UZY2 [90-103]		0	1561.81	High	High	304.27	2.53	K.IDEFLLSLDGTPNK.S	[90-103]
	FALSE	High	[K].AKIDVVDQAKIDEFLLSLDGTPNK.[S]		FALSE	1	2	2	V5UZY2	V5UZY2 [80-103]		2	2629.41	High	High	289.38	2.95	K.AKIDVVDQAKIDEFLLSLDGTPNK.S	[80-103]
	FALSE	High	[K].GKFVLPVPFQNVLNGGSHAGGALAFQEFMIAPTGVSTFSEALR.[I]		FALSE	1	3	2	V5UZY2	V5UZY2 [143-185]		1	4462.3	High	High	281.82	3.66	K.GKFVLPVPFQNVLNGGSHAGGALAFQEFMIAPTGVSTFSEALR.I	[143-185]
	FALSE	High	[K].EALDLIMDAIDK.[A]		FALSE	1	2	2	V5UZY2	V5UZY2 [224-235]		0	1346.69	High	High	274.06	2.57	K.EALDLIMDAIDK.A	[224-235]
	FALSE	High	[K].GVLKAVANVNDIIAPALIK.[A]		FALSE	1	4	2	V5UZY2	V5UZY2 [61-79]		1	1919.17	High	High	268.27	2.58	K.GVLKAVANVNDIIAPALIK.A	[61-79]
	FALSE	High	[K].KAANALLLK.[V]		FALSE	2	6	1	V5UZY2; C5MAS1	V5UZY2 [340-348]; C5MAS1 [341-349]		1	941.614	High	Low	251.95	2.54	K.KAANALLLK.V	[340-348]
	FALSE	High	[K].EALDLIMDAIDKAGYK.[G]		FALSE	1	2	1	V5UZY2	V5UZY2 [224-239]		1	1765.9	High	Medium	218.74	2.27	K.EALDLIMDAIDKAGYK.G	[224-239]
	FALSE	High	[K].KYGQSAGNVGDEGGVAPDIK.[T]		FALSE	2	6	1	M3HQP4; V5UZY2	M3HQP4 [202-221]; V5UZY2 [201-220]		1	1961.96	High	Low	215.04	1.03	K.KYGQSAGNVGDEGGVAPDIK.T	[201-220]
	FALSE	High	[R].LAKLNQILR.[I]		FALSE	3	10	1	M3HQP4; V5UZY2; C5MAS1	M3HQP4 [410-418]; V5UZY2 [409-417]; C5MAS1 [410-418]		1	1068.69	High	Medium	213.36	2.54	R.LAKLNQILR.I	[409-417]
	FALSE	High	[K].AANALLLK.[V]		FALSE	2	6	1	V5UZY2; C5MAS1	V5UZY2 [341-348]; C5MAS1 [342-349]		0	813.519	High	Medium	210.02	2.01	K.AANALLLK.V	[341-348]
	FALSE	High	[R].SGETEDTFIADLSVGLR.[S]		FALSE	3	5	1	M3HQP4; V5UZY2; C5MAS1	M3HQP4 [379-395]; V5UZY2 [378-394]; C5MAS1 [379-395]		0	1809.89	High	Low	183.39	1.72	R.SGETEDTFIADLSVGLR.S	[378-394]
	FALSE	High	[K].AKIDVVDQAK.[VI]		FALSE	1	3	1	V5UZY2	V5UZY2 [80-89]		1	1086.62	High	Low	182.24	2.11	K.AKIDVVDQAK.I	[80-89]
	FALSE	High	[K].LNQILR.[I]		FALSE	3	10	2	M3HQP4; V5UZY2; C5MAS1	M3HQP4 [413-418]; V5UZY2 [412-417]; C5MAS1 [413-418]		0	756.473	High	Low	176.98	1.77	K.LNQILR.I	[412-417]
FALSE	High	High	Master Protein Candidate	C4YDI1	Enolase OS=Candida albicans (strain WO-1) OX=294748 GN=CAWG_00576 PE=3 SV=1	0	0	73	FALSE	30	75	19	440	47.2	5.81	14350.5	116.09	30	22	metabolic process		catalytic activity;metal ion binding	Pf00113, Pf03952		CAWG_00576						0	1
	Checked	Confidence	Annotated Sequence	Modifications	Contaminant	# Protein Groups	# Proteins	# PSMs	Master Protein Accessions	Positions in Master Proteins	Modifications in Master Proteins	# Missed Cleavages	Theo. MH+ [Da]	Confidence (by Search Engine): MS Amanda 2.0	Confidence (by Search Engine): Sequest HT	Amanda Score (by Search Engine): MS Amanda 2.0	XCorr (by Search Engine): Sequest HT	Sequence in Protein	Positions in Proteins
	FALSE	High	[K].LNQILRIEEELGSEAIYAGKDFQK.[A]		FALSE	1	2	4	V5UZY2	V5UZY2 [412-435]		2	2764.45	High	High	597.83	5.87	K.LNQILRIEEELGSEAIYAGKDFQK.A	[413-436]
	FALSE	High	[K].VNQIGTLTESIQAANDSYAAGWGVMVSHR.[S]		FALSE	2	7	6	V5UZY2; C5MAS1	V5UZY2 [349-377]; C5MAS1 [350-378]		0	3075.5	High	High	583.23	4.42	K.VNQIGTLTESIQAANDSYAAGWGVMVSHR.S	[350-378]
	FALSE	High	[K].YGQSAGNVGDEGGVAPDIKTPK.[E]		FALSE	1	3	2	V5UZY2	V5UZY2 [202-223]		1	2160.06	High	High	528.63	4.21	K.YGQSAGNVGDEGGVAPDIKTPK.E	[203-224]
	FALSE	High	[R].VGDKIQIVGDDLTVTNPTR.[I]		FALSE	1	2	4	V5UZY2	V5UZY2 [314-332]		1	2041.09	High	High	527.95	4.61	R.VGDKIQIVGDDLTVTNPTR.I	[315-333]
	FALSE	High	[R].IEEELGSEAIYAGKDFQK.[A]		FALSE	1	2	4	V5UZY2	V5UZY2 [418-435]		1	2027	High	High	454.54	4.24	R.IEEELGSEAIYAGKDFQK.A	[419-436]
	FALSE	High	[R].GNPTVEVDFTTDKGLFR.[S]		FALSE	2	3	4	M3HQP4; V5UZY2	M3HQP4 [17-33]; V5UZY2 [16-32]		1	1895.95	High	High	406.01	3.91	R.GNPTVEVDFTTDKGLFR.S	[17-33]
	FALSE	High	[R].SIVPSGASTGVHEALELR.[D]		FALSE	2	4	4	M3HQP4; V5UZY2	M3HQP4 [34-51]; V5UZY2 [33-50]		0	1822.97	High	High	402.46	4.36	R.SIVPSGASTGVHEALELR.D	[34-51]
	FALSE	High	[K].VGIAMDVASSEFYKDGK.[Y]		FALSE	1	3	2	V5UZY2	V5UZY2 [242-258]		1	1816.88	High	High	398.27	4.04	K.VGIAMDVASSEFYKDGK.Y	[243-259]
	FALSE	High	[K].AVANVNDIIAPALIK.[A]		FALSE	1	4	4	V5UZY2	V5UZY2 [65-79]		0	1521.9	High	High	397.9	3.98	K.AVANVNDIIAPALIK.A	[66-80]
	FALSE	High	[K].LGANAILGVSLAAANAAAAAQGIPLYK.[H]		FALSE	1	3	2	V5UZY2	V5UZY2 [106-132]		0	2509.41	High	High	392.92	3.79	K.LGANAILGVSLAAANAAAAAQGIPLYK.H	[107-133]
	FALSE	High	[K].YGQSAGNVGDEGGVAPDIK.[T]		FALSE	2	6	3	M3HQP4; V5UZY2	M3HQP4 [203-221]; V5UZY2 [202-220]		0	1833.86	High	High	389.61	3.2	K.YGQSAGNVGDEGGVAPDIK.T	[203-221]
	FALSE	High	[K].EALDLIMDAIDKAGYKGK.[V]		FALSE	1	2	3	V5UZY2	V5UZY2 [224-241]		2	1951.02	High	High	382.28	3.69	K.EALDLIMDAIDKAGYKGK.V	[225-242]
	FALSE	High	[R].IGSEVYHNLK.[S]		FALSE	2	5	4	V5UZY2; C5MAS1	V5UZY2 [186-195]; C5MAS1 [187-196]		0	1159.61	High	High	378.85	3.67	R.IGSEVYHNLK.S	[187-196]
	FALSE	High	[K].IDEFLLSLDGTPNKSK.[L]		FALSE	1	2	2	V5UZY2	V5UZY2 [90-105]		1	1776.94	High	High	325.21	2.81	K.IDEFLLSLDGTPNKSK.L	[91-106]
	FALSE	High	[K].IDVVDQAKIDEFLLSLDGTPNKSK.[L]		FALSE	1	2	2	V5UZY2	V5UZY2 [82-105]		2	2645.4	High	High	315.71	3.15	K.IDVVDQAKIDEFLLSLDGTPNKSK.L	[83-106]
	FALSE	High	[K].VGIAMDVASSEFYK.[D]		FALSE	1	3	2	V5UZY2	V5UZY2 [242-255]		0	1516.74	High	High	311.17	3.55	K.VGIAMDVASSEFYK.D	[243-256]
	FALSE	High	[K].SKLGANAILGVSLAAANAAAAAQGIPLYK.[H]		FALSE	1	3	2	V5UZY2	V5UZY2 [104-132]		1	2724.54	High	High	306.63	3.5	K.SKLGANAILGVSLAAANAAAAAQGIPLYK.H	[105-133]
	FALSE	High	[K].IDEFLLSLDGTPNK.[S]		FALSE	1	2	4	V5UZY2	V5UZY2 [90-103]		0	1561.81	High	High	304.27	2.53	K.IDEFLLSLDGTPNK.S	[91-104]
	FALSE	High	[K].AKIDVVDQAKIDEFLLSLDGTPNK.[S]		FALSE	1	2	2	V5UZY2	V5UZY2 [80-103]		2	2629.41	High	High	289.38	2.95	K.AKIDVVDQAKIDEFLLSLDGTPNK.S	[81-104]
	FALSE	High	[K].GKFVLPVPFQNVLNGGSHAGGALAFQEFMIAPTGVSTFSEALR.[I]		FALSE	1	3	2	V5UZY2	V5UZY2 [143-185]		1	4462.3	High	High	281.82	3.66	K.GKFVLPVPFQNVLNGGSHAGGALAFQEFMIAPTGVSTFSEALR.I	[144-186]
	FALSE	High	[K].EALDLIMDAIDK.[A]		FALSE	1	2	2	V5UZY2	V5UZY2 [224-235]		0	1346.69	High	High	274.06	2.57	K.EALDLIMDAIDK.A	[225-236]
	FALSE	High	[K].GVLKAVANVNDIIAPALIK.[A]		FALSE	1	4	2	V5UZY2	V5UZY2 [61-79]		1	1919.17	High	High	268.27	2.58	K.GVLKAVANVNDIIAPALIK.A	[62-80]
	FALSE	High	[K].KAANALLLK.[V]		FALSE	2	6	1	V5UZY2; C5MAS1	V5UZY2 [340-348]; C5MAS1 [341-349]		1	941.614	High	Low	251.95	2.54	K.KAANALLLK.V	[341-349]
	FALSE	High	[K].EALDLIMDAIDKAGYK.[G]		FALSE	1	2	1	V5UZY2	V5UZY2 [224-239]		1	1765.9	High	Medium	218.74	2.27	K.EALDLIMDAIDKAGYK.G	[225-240]
	FALSE	High	[K].KYGQSAGNVGDEGGVAPDIK.[T]		FALSE	2	6	1	M3HQP4; V5UZY2	M3HQP4 [202-221]; V5UZY2 [201-220]		1	1961.96	High	Low	215.04	1.03	K.KYGQSAGNVGDEGGVAPDIK.T	[202-221]
	FALSE	High	[R].LAKLNQILR.[I]		FALSE	3	10	1	M3HQP4; V5UZY2; C5MAS1	M3HQP4 [410-418]; V5UZY2 [409-417]; C5MAS1 [410-418]		1	1068.69	High	Medium	213.36	2.54	R.LAKLNQILR.I	[410-418]
	FALSE	High	[K].AANALLLK.[V]		FALSE	2	6	1	V5UZY2; C5MAS1	V5UZY2 [341-348]; C5MAS1 [342-349]		0	813.519	High	Medium	210.02	2.01	K.AANALLLK.V	[342-349]
	FALSE	High	[R].SGETEDTFIADLSVGLR.[S]		FALSE	3	5	1	M3HQP4; V5UZY2; C5MAS1	M3HQP4 [379-395]; V5UZY2 [378-394]; C5MAS1 [379-395]		0	1809.89	High	Low	183.39	1.72	R.SGETEDTFIADLSVGLR.S	[379-395]
	FALSE	High	[K].AKIDVVDQAK.[VI]		FALSE	1	3	1	V5UZY2	V5UZY2 [80-89]		1	1086.62	High	Low	182.24	2.11	K.AKIDVVDQAK.I	[81-90]
	FALSE	High	[K].LNQILR.[I]		FALSE	3	10	2	M3HQP4; V5UZY2; C5MAS1	M3HQP4 [413-418]; V5UZY2 [412-417]; C5MAS1 [413-418]		0	756.473	High	Low	176.98	1.77	K.LNQILR.I	[413-418]
FALSE	High	High	Master Protein	000132	sp|P04264| K2C1_HUMAN Keratin, type II cytoskeletal 1 (Cytokeratin 1) (K1) (CK 1) (67 kDa cytokeratin) (Hair alpha protein) [Homo sapiens (contaminant)]	0	0	47	TRUE	30	70	26	644	66	8.12	12634.4	95.87	29	22												0	1
	Checked	Confidence	Annotated Sequence	Modifications	Contaminant	# Protein Groups	# Proteins	# PSMs	Master Protein Accessions	Positions in Master Proteins	Modifications in Master Proteins	# Missed Cleavages	Theo. MH+ [Da]	Confidence (by Search Engine): MS Amanda 2.0	Confidence (by Search Engine): Sequest HT	Amanda Score (by Search Engine): MS Amanda 2.0	XCorr (by Search Engine): Sequest HT	Sequence in Protein	Positions in Proteins
	FALSE	High	[K].NKLNDLEDALQQAKEDLAR.[L]		TRUE	1	3	3	000132	000132 [442-460]		2	2184.13	High	High	614.52	4.94	K.NKLNDLEDALQQAKEDLAR.L	[442-460]
	FALSE	High	[R].FLEQQNQVLQTKWELLQQVDTSTR.[T]		TRUE	1	3	3	000132	000132 [200-223]		1	2932.52	High	High	472.73	5.17	R.FLEQQNQVLQTKWELLQQVDTSTR.T	[200-223]
	FALSE	High	[K].SKAEAESLYQSKYEELQITAGR.[H]		TRUE	1	3	4	000132	000132 [365-386]		2	2501.25	High	High	471.44	4.1	K.SKAEAESLYQSKYEELQITAGR.H	[365-386]
	FALSE	High	[K].AEAESLYQSKYEELQITAGR.[H]		TRUE	1	3	2	000132	000132 [367-386]		1	2286.12	High	High	463.24	4.72	K.AEAESLYQSKYEELQITAGR.H	[367-386]
	FALSE	High	[R].FSSCGGGGGSFGAGGGFGSR.[S]	1xCarbamidomethyl [C4]	TRUE	1	3	3	000132	000132 [46-65]		0	1765.73	High	High	452.87	4.38	R.FSSCGGGGGSFGAGGGFGSR.S	[46-65]
	FALSE	High	[K].SKAEAESLYQSK.[Y]		TRUE	1	3	2	000132	000132 [365-376]		1	1340.67	High	High	444.39	3.21	K.SKAEAESLYQSK.Y	[365-376]
	FALSE	High	[R].FLEQQNQVLQTK.[W]		TRUE	2	9	4	P35908; 000132	P35908 [198-209]; 000132 [200-211]		0	1475.79	High	High	424.31	3.56	R.FLEQQNQVLQTK.W	[200-211]
	FALSE	High	[R].MSGECAPNVSVSVSTSHTTISGGGSR.[G]	1xCarbamidomethyl [C5]	TRUE	1	3	2	000132	000132 [493-518]		0	2565.17	High	High	390.55	4.14	R.MSGECAPNVSVSVSTSHTTISGGGSR.G	[493-518]
	FALSE	High	[K].SLNNQFASFIDKVR.[F]		TRUE	1	3	6	000132	000132 [186-199]		1	1638.86	High	High	381.62	3.19	K.SLNNQFASFIDKVR.F	[186-199]
	FALSE	High	[K].WELLQQVDTSTR.[T]		TRUE	1	3	2	000132	000132 [212-223]		0	1475.75	High	High	346.85	3.17	K.WELLQQVDTSTR.T	[212-223]
	FALSE	High	[K].LALDIEIATYR.[KT]		TRUE	1	9	2	000132	000132 [473-483]		0	1277.71	High	High	345.92	3.31	K.LALDLEIATYR.T	[473-483]
	FALSE	High	[R].THNLEPYFESFINNLRR.[R]		TRUE	1	3	3	000132	000132 [224-240]		1	2150.08	High	High	345.29	3.4	R.THNLEPYFESFINNLRR.R	[224-240]
	FALSE	High	[R].GGGGGGYGSGGSSYGSGGGSYGSGGGGGGGR.[G]		TRUE	1	3	4	000132	000132 [519-549]		0	2383.95	High	High	335.81	4.42	R.GGGGGGYGSGGSSYGSGGGSYGSGGGGGGGR.G	[519-549]
	FALSE	High	[R].SGGGFSSGSAGIINYQR.[R]		TRUE	1	3	2	000132	000132 [13-29]		0	1657.79	High	High	334.2	3.28	R.SGGGFSSGSAGIINYQR.R	[13-29]
	FALSE	High	[R].TNAENEFVTIKK.[D]		TRUE	1	3	4	000132	000132 [278-289]		1	1393.73	High	High	329.5	3.21	R.TNAENEFVTIKK.D	[278-289]
	FALSE	High	[R].SLDLDSIIAEVK.[A]		TRUE	1	7	3	000132	000132 [344-355]		0	1302.72	High	High	321.62	2.87	R.SLDLDSIIAEVK.A	[344-355]
	FALSE	High	[R].SGGGFSSGSAGIINYQRR.[T]		TRUE	1	3	2	000132	000132 [13-30]		1	1813.89	High	High	283.77	2.67	R.SGGGFSSGSAGIINYQRR.T	[13-30]
	FALSE	High	[R].THNLEPYFESFINNLR.[R]		TRUE	1	3	3	000132	000132 [224-239]		0	1993.98	High	High	277.47	2.99	R.THNLEPYFESFINNLR.R	[224-239]
	FALSE	High	[R].LLRDYQELMNTK.[L]		TRUE	1	4	2	000132	000132 [461-472]		1	1523.79	High	High	274.8	2.91	R.LLRDYQELMNTK.L	[461-472]
	FALSE	High	[K].SLNNQFASFIDK.[V]		TRUE	1	3	2	000132	000132 [186-197]		0	1383.69	High	High	255.31	3.02	K.SLNNQFASFIDK.V	[186-197]
	FALSE	High	[K].YEELQITAGR.[H]		TRUE	2	4	2	P04259; 000132	P04259 [360-369]; 000132 [377-386]		0	1179.6	High	High	250.89	2.69	K.YEELQITAGR.H	[377-386]
	FALSE	High	[K].AEAESLYQSK.[Y]		TRUE	1	3	1	000132	000132 [367-376]		0	1125.54	High	Medium	238.35	2.07	K.AEAESLYQSK.Y	[367-376]
	FALSE	High	[K].QISNLQQSISDAEQRGENALKDAK.[N]		TRUE	1	3	2	000132	000132 [418-441]		2	2643.33	High	High	235.41	2.65	K.QISNLQQSISDAEQRGENALKDAK.N	[418-441]
	FALSE	High	[R].NSKIEISELNR.[V]		TRUE	1	3	2	000132	000132 [393-403]		1	1302.7	High	Low	232.02	2.09	R.NSKIEISELNR.V	[393-403]
	FALSE	High	[R].LRSEIDNVKK.[Q]		TRUE	1	5	1	000132	000132 [408-417]		2	1201.69	High	Low	204.45	1.93	R.LRSEIDNVKK.Q	[408-417]
	FALSE	High	[R].TNAENEFVTIK.[K]		TRUE	1	3	1	000132	000132 [278-288]		0	1265.64	High	Low	195.96	1.88	R.TNAENEFVTIK.K	[278-288]
	FALSE	High	[KR].NKYEDEINKR.[T]		TRUE	4	16	1	P04259; 000125; 000132; P13647	P04259 [251-260]; 000125 [250-259]; 000132 [268-277]; P13647 [256-265]		2	1308.65	High	Low	189.91	1.96	R.NKYEDEINKR.T	[268-277]
	FALSE	High	[K].SISISVAR.[G]		TRUE	1	3	1	000132	000132 [75-82]		0	832.489	High	Low	183.39	1.72	K.SISISVAR.G	[75-82]
	FALSE	High	[R].NSKIEISELNRVIQR.[L]		TRUE	1	3	1	000132	000132 [393-407]		2	1799.01	High	Low	170.28	1.95	R.NSKIEISELNRVIQR.L	[393-407]
	FALSE	High	[K].IEISELNR.[V]		TRUE	2	4	1	P35908; 000132	P35908 [394-401]; 000132 [396-403]		0	973.531	High	Low	155.99	1.45	K.IEISELNR.V	[396-403]
FALSE	High	High	Master Protein	G9BX82	Heat shock protein 70 OS=Candida albicans OX=5476 GN=hsp70 PE=3 SV=1	0	0	43	FALSE	32	70	12	656	70.3	5.2	12097.5	95.23	32	23	cell organization and biogenesis		nucleotide binding	Pf00012, Pf06723								0	1
	Checked	Confidence	Annotated Sequence	Modifications	Contaminant	# Protein Groups	# Proteins	# PSMs	Master Protein Accessions	Positions in Master Proteins	Modifications in Master Proteins	# Missed Cleavages	Theo. MH+ [Da]	Confidence (by Search Engine): MS Amanda 2.0	Confidence (by Search Engine): Sequest HT	Amanda Score (by Search Engine): MS Amanda 2.0	XCorr (by Search Engine): Sequest HT	Sequence in Protein	Positions in Proteins
	FALSE	High	[R].LIGDAAKNQAAMNPANTVFDAK.[R]		FALSE	1	10	2	G9BX82	G9BX82 [48-69]		1	2260.14	High	High	487.17	4.38	R.LIGDAAKNQAAMNPANTVFDAK.R	[48-69]
	FALSE	High	[K].AGKPVIQVEYKGETK.[T]		FALSE	1	4	4	G9BX82	G9BX82 [96-110]		1	1646.91	High	High	469.2	3.9	K.AGKPVIQVEYKGETK.T	[96-110]
	FALSE	High	[K].NQAAMNPANTVFDAKR.[L]		FALSE	1	10	2	G9BX82	G9BX82 [55-70]		1	1747.85	High	High	463.76	4.72	K.NQAAMNPANTVFDAKR.L	[55-70]
	FALSE	High	[K].NQAAMNPANTVFDAK.[R]		FALSE	1	10	2	G9BX82	G9BX82 [55-69]		0	1591.75	High	High	462.91	4.17	K.NQAAMNPANTVFDAK.R	[55-69]
	FALSE	High	[R].ARFEELCADLFR.[S]	1xCarbamidomethyl [C7]	FALSE	2	17	4	G8B874; G9BX82	G8B874 [299-310]; G9BX82 [299-310]		1	1526.74	High	High	433.98	3.49	R.ARFEELCADLFR.S	[299-310]
	FALSE	High	[K].IDKSQVEEIVLVGGSTR.[I]		FALSE	2	11	2	G8B874; G9BX82	G8B874 [325-341]; G9BX82 [325-341]		1	1830	High	High	402.24	3.77	K.IDKSQVEEIVLVGGSTR.I	[325-341]
	FALSE	High	[K].VIDKAGKPVIQVEYKGETK.[T]		FALSE	1	4	3	G9BX82	G9BX82 [92-110]		2	2102.19	High	High	367.63	4.05	K.VIDKAGKPVIQVEYKGETK.T	[92-110]
	FALSE	High	[K].KSETFSTYADNQPGVLIQVFEGER.[AT]		FALSE	2	16	2	G8B874; G9BX82	G8B874 [423-446]; G9BX82 [423-446]		1	2715.33	High	High	357.65	3.8	K.KSETFSTYADNQPGVLIQVFEGER.A	[423-446]
	FALSE	High	[R].KFDDPEVINDAKHFPFK.[V]		FALSE	1	4	3	G9BX82	G9BX82 [75-91]		2	2047.03	High	High	350.24	2.91	R.KFDDPEVINDAKHFPFK.V	[75-91]
	FALSE	High	[K].SQVEEIVLVGGSTR.[I]		FALSE	2	11	2	G8B874; G9BX82	G8B874 [328-341]; G9BX82 [328-341]		0	1473.79	High	High	348.96	2.66	K.SQVEEIVLVGGSTR.I	[328-341]
	FALSE	High	[K].MKEIAEGYLGSTVKDAVVTVPAYFNDSQR.[Q]		FALSE	1	3	3	G9BX82	G9BX82 [125-153]		2	3188.59	High	High	346	3.49	K.MKEIAEGYLGSTVKDAVVTVPAYFNDSQR.Q	[125-153]
	FALSE	High	[R].IINEPTAAALAYGLDK.[KG]		FALSE	2	17	5	G8B874; G9BX82	G8B874 [170-185]; G9BX82 [170-185]		0	1659.9	High	High	343.46	4.03	R.IINEPTAAAIAYGLDK.K	[170-185]
	FALSE	High	[R].IINEPTAAAIAYGLDKK.[GS]		FALSE	2	16	4	G8B874; G9BX82	G8B874 [170-186]; G9BX82 [170-186]		1	1787.99	High	High	341.66	3.23	R.IINEPTAAAIAYGLDKK.G	[170-186]
	FALSE	High	[K].LVSDFFNGKELNK.[S]		FALSE	2	9	2	G8B874; G9BX82	G8B874 [348-360]; G9BX82 [348-360]		1	1510.79	High	High	330.88	3.26	K.LVSDFFNGKELNK.S	[348-360]
	FALSE	High	[R].KFDDPEVINDAK.[H]		FALSE	1	4	3	G9BX82	G9BX82 [75-86]		1	1390.68	High	High	322.17	2.8	R.KFDDPEVINDAK.H	[75-86]
	FALSE	High	[K].VLADAKIDKSQVEEIVLVGGSTR.[I]		FALSE	1	4	2	G9BX82	G9BX82 [319-341]		2	2427.35	High	High	313.38	3.14	K.VLADAKIDKSQVEEIVLVGGSTR.I	[319-341]
	FALSE	High	[K].DAGTIAGLNVLR.[I]		FALSE	2	11	2	G9BX82; C4YJ74	G9BX82 [158-169]; C4YJ74 [205-216]		0	1199.67	High	High	297.85	2.93	K.DAGTIAGLNVLR.I	[158-169]
	FALSE	High	[R].FEELCADLFR.[S]	1xCarbamidomethyl [C5]	FALSE	2	17	2	G8B874; G9BX82	G8B874 [301-310]; G9BX82 [301-310]		0	1299.6	High	High	265.32	2.54	R.FEELCADLFR.S	[301-310]
	FALSE	High	[R].QATKDAGTIAGLNVLR.[I]		FALSE	2	11	4	G9BX82; C4YJ74	G9BX82 [154-169]; C4YJ74 [201-216]		1	1627.91	High	High	261.99	2.98	R.QATKDAGTIAGLNVLR.I	[154-169]
	FALSE	High	[K].DAVVTVPAYFNDSQR.[Q]		FALSE	2	16	2	G8B874; G9BX82	G8B874 [139-153]; G9BX82 [139-153]		0	1681.82	High	High	251.02	2.72	K.DAVVTVPAYFNDSQR.Q	[139-153]
	FALSE	High	[R].TTPSFVAFTDTER.[L]		FALSE	2	17	2	G8B874; G9BX82	G8B874 [35-47]; G9BX82 [35-47]		0	1471.71	High	High	234.88	2.62	R.TTPSFVAFTDTER.L	[35-47]
	FALSE	High	[K].ATAGDTHLGGEDFDNR.[L]		FALSE	2	15	1	G8B874; G9BX82	G8B874 [220-235]; G9BX82 [220-235]		0	1675.73	High	Medium	228.7	2.48	K.ATAGDTHLGGEDFDNR.L	[220-235]
	FALSE	High	[K].TKDNNLLGKFELSGIPPAPR.[G]		FALSE	2	10	1	G8B874; G9BX82	G8B874 [449-468]; G9BX82 [449-468]		2	2167.19	High	Low	215.32	2	K.TKDNNLLGKFELSGIPPAPR.G	[449-468]
	FALSE	High	[K].TFSPEEISSMVLTK.[M]		FALSE	1	4	3	G9BX82	G9BX82 [111-124]		0	1568.79	High	High	207.86	2.78	K.TFSPEEISSMVLTK.M	[111-124]
	FALSE	High	[K].NQLESYAYSLK.[N]		FALSE	2	13	1	G8B874; G9BX82	G8B874 [539-549]; G9BX82 [539-549]		0	1315.65	High	Medium	205.36	2.08	K.NQLESYAYSLK.N	[539-549]
	FALSE	High	[R].IINEPTAAAIAYGLDKKGSR.[G]		FALSE	1	4	1	G9BX82	G9BX82 [170-189]		2	2088.14	High	Low	200.52	1.82	R.IINEPTAAAIAYGLDKKGSR.G	[170-189]
	FALSE	High	[K].SETFSTYADNQPGVLIQVFEGER.[AT]		FALSE	2	16	2	G8B874; G9BX82	G8B874 [424-446]; G9BX82 [424-446]		0	2587.23	High	High	199.75	2.56	K.SETFSTYADNQPGVLIQVFEGER.A	[424-446]
	FALSE	High	[K].DNNLLGKFELSGIPPAPR.[G]		FALSE	2	16	1	G8B874; G9BX82	G8B874 [451-468]; G9BX82 [451-468]		1	1938.04	High	Medium	194.86	2.25	K.DNNLLGKFELSGIPPAPR.G	[451-468]
	FALSE	High	[K].EIAEGYLGSTVK.[D]		FALSE	1	3	1	G9BX82	G9BX82 [127-138]		0	1266.66	High	Low	194.4	1.96	K.EIAEGYLGSTVK.D	[127-138]
	FALSE	High	[R].LVNFFIQEFK.[R]		FALSE	2	15	1	G8B874; G9BX82	G8B874 [236-245]; G9BX82 [236-245]		0	1284.7	High	Low	184.85	1.8	R.LVNFFIQEFK.R	[236-245]
	FALSE	High	[R].TTPSFVAFTDTERLIGDAAK.[N]		FALSE	2	17	1	G8B874; G9BX82	G8B874 [35-54]; G9BX82 [35-54]		1	2140.09	High	Low	173.24	1.69	R.TTPSFVAFTDTERLIGDAAK.N	[35-54]
	FALSE	High	[K].LVSDFFNGK.[E]		FALSE	2	12	1	G8B874; G9BX82	G8B874 [348-356]; G9BX82 [348-356]		0	1026.53	High	Low	163.56	1.61	K.LVSDFFNGK.E	[348-356]
FALSE	High	High	Master Protein Candidate	A0A3F2VS98	Hsp71-like protein OS=Candida albicans Ca529L OX=1325634 GN=L150_01303 PE=4 SV=1	0	0	43	FALSE	32	70	12	656	70.3	5.17	12097.5	95.23	32	23												0	1
	Checked	Confidence	Annotated Sequence	Modifications	Contaminant	# Protein Groups	# Proteins	# PSMs	Master Protein Accessions	Positions in Master Proteins	Modifications in Master Proteins	# Missed Cleavages	Theo. MH+ [Da]	Confidence (by Search Engine): MS Amanda 2.0	Confidence (by Search Engine): Sequest HT	Amanda Score (by Search Engine): MS Amanda 2.0	XCorr (by Search Engine): Sequest HT	Sequence in Protein	Positions in Proteins
	FALSE	High	[R].LIGDAAKNQAAMNPANTVFDAK.[R]		FALSE	1	10	2	G9BX82	G9BX82 [48-69]		1	2260.14	High	High	487.17	4.38	R.LIGDAAKNQAAMNPANTVFDAK.R	[48-69]
	FALSE	High	[K].AGKPVIQVEYKGETK.[T]		FALSE	1	4	4	G9BX82	G9BX82 [96-110]		1	1646.91	High	High	469.2	3.9	K.AGKPVIQVEYKGETK.T	[96-110]
	FALSE	High	[K].NQAAMNPANTVFDAKR.[L]		FALSE	1	10	2	G9BX82	G9BX82 [55-70]		1	1747.85	High	High	463.76	4.72	K.NQAAMNPANTVFDAKR.L	[55-70]
	FALSE	High	[K].NQAAMNPANTVFDAK.[R]		FALSE	1	10	2	G9BX82	G9BX82 [55-69]		0	1591.75	High	High	462.91	4.17	K.NQAAMNPANTVFDAK.R	[55-69]
	FALSE	High	[R].ARFEELCADLFR.[S]	1xCarbamidomethyl [C7]	FALSE	2	17	4	G8B874; G9BX82	G8B874 [299-310]; G9BX82 [299-310]		1	1526.74	High	High	433.98	3.49	R.ARFEELCADLFR.S	[299-310]
	FALSE	High	[K].IDKSQVEEIVLVGGSTR.[I]		FALSE	2	11	2	G8B874; G9BX82	G8B874 [325-341]; G9BX82 [325-341]		1	1830	High	High	402.24	3.77	K.IDKSQVEEIVLVGGSTR.I	[325-341]
	FALSE	High	[K].VIDKAGKPVIQVEYKGETK.[T]		FALSE	1	4	3	G9BX82	G9BX82 [92-110]		2	2102.19	High	High	367.63	4.05	K.VIDKAGKPVIQVEYKGETK.T	[92-110]
	FALSE	High	[K].KSETFSTYADNQPGVLIQVFEGER.[AT]		FALSE	2	16	2	G8B874; G9BX82	G8B874 [423-446]; G9BX82 [423-446]		1	2715.33	High	High	357.65	3.8	K.KSETFSTYADNQPGVLIQVFEGER.A	[423-446]
	FALSE	High	[R].KFDDPEVINDAKHFPFK.[V]		FALSE	1	4	3	G9BX82	G9BX82 [75-91]		2	2047.03	High	High	350.24	2.91	R.KFDDPEVINDAKHFPFK.V	[75-91]
	FALSE	High	[K].SQVEEIVLVGGSTR.[I]		FALSE	2	11	2	G8B874; G9BX82	G8B874 [328-341]; G9BX82 [328-341]		0	1473.79	High	High	348.96	2.66	K.SQVEEIVLVGGSTR.I	[328-341]
	FALSE	High	[K].MKEIAEGYLGSTVKDAVVTVPAYFNDSQR.[Q]		FALSE	1	3	3	G9BX82	G9BX82 [125-153]		2	3188.59	High	High	346	3.49	K.MKEIAEGYLGSTVKDAVVTVPAYFNDSQR.Q	[125-153]
	FALSE	High	[R].IINEPTAAALAYGLDK.[KG]		FALSE	2	17	5	G8B874; G9BX82	G8B874 [170-185]; G9BX82 [170-185]		0	1659.9	High	High	343.46	4.03	R.IINEPTAAAIAYGLDK.K	[170-185]
	FALSE	High	[R].IINEPTAAAIAYGLDKK.[GS]		FALSE	2	16	4	G8B874; G9BX82	G8B874 [170-186]; G9BX82 [170-186]		1	1787.99	High	High	341.66	3.23	R.IINEPTAAAIAYGLDKK.G	[170-186]
	FALSE	High	[K].LVSDFFNGKELNK.[S]		FALSE	2	9	2	G8B874; G9BX82	G8B874 [348-360]; G9BX82 [348-360]		1	1510.79	High	High	330.88	3.26	K.LVSDFFNGKELNK.S	[348-360]
	FALSE	High	[R].KFDDPEVINDAK.[H]		FALSE	1	4	3	G9BX82	G9BX82 [75-86]		1	1390.68	High	High	322.17	2.8	R.KFDDPEVINDAK.H	[75-86]
	FALSE	High	[K].VLADAKIDKSQVEEIVLVGGSTR.[I]		FALSE	1	4	2	G9BX82	G9BX82 [319-341]		2	2427.35	High	High	313.38	3.14	K.VLADAKIDKSQVEEIVLVGGSTR.I	[319-341]
	FALSE	High	[K].DAGTIAGLNVLR.[I]		FALSE	2	11	2	G9BX82; C4YJ74	G9BX82 [158-169]; C4YJ74 [205-216]		0	1199.67	High	High	297.85	2.93	K.DAGTIAGLNVLR.I	[158-169]
	FALSE	High	[R].FEELCADLFR.[S]	1xCarbamidomethyl [C5]	FALSE	2	17	2	G8B874; G9BX82	G8B874 [301-310]; G9BX82 [301-310]		0	1299.6	High	High	265.32	2.54	R.FEELCADLFR.S	[301-310]
	FALSE	High	[R].QATKDAGTIAGLNVLR.[I]		FALSE	2	11	4	G9BX82; C4YJ74	G9BX82 [154-169]; C4YJ74 [201-216]		1	1627.91	High	High	261.99	2.98	R.QATKDAGTIAGLNVLR.I	[154-169]
	FALSE	High	[K].DAVVTVPAYFNDSQR.[Q]		FALSE	2	16	2	G8B874; G9BX82	G8B874 [139-153]; G9BX82 [139-153]		0	1681.82	High	High	251.02	2.72	K.DAVVTVPAYFNDSQR.Q	[139-153]
	FALSE	High	[R].TTPSFVAFTDTER.[L]		FALSE	2	17	2	G8B874; G9BX82	G8B874 [35-47]; G9BX82 [35-47]		0	1471.71	High	High	234.88	2.62	R.TTPSFVAFTDTER.L	[35-47]
	FALSE	High	[K].ATAGDTHLGGEDFDNR.[L]		FALSE	2	15	1	G8B874; G9BX82	G8B874 [220-235]; G9BX82 [220-235]		0	1675.73	High	Medium	228.7	2.48	K.ATAGDTHLGGEDFDNR.L	[220-235]
	FALSE	High	[K].TKDNNLLGKFELSGIPPAPR.[G]		FALSE	2	10	1	G8B874; G9BX82	G8B874 [449-468]; G9BX82 [449-468]		2	2167.19	High	Low	215.32	2	K.TKDNNLLGKFELSGIPPAPR.G	[449-468]
	FALSE	High	[K].TFSPEEISSMVLTK.[M]		FALSE	1	4	3	G9BX82	G9BX82 [111-124]		0	1568.79	High	High	207.86	2.78	K.TFSPEEISSMVLTK.M	[111-124]
	FALSE	High	[K].NQLESYAYSLK.[N]		FALSE	2	13	1	G8B874; G9BX82	G8B874 [539-549]; G9BX82 [539-549]		0	1315.65	High	Medium	205.36	2.08	K.NQLESYAYSLK.N	[539-549]
	FALSE	High	[R].IINEPTAAAIAYGLDKKGSR.[G]		FALSE	1	4	1	G9BX82	G9BX82 [170-189]		2	2088.14	High	Low	200.52	1.82	R.IINEPTAAAIAYGLDKKGSR.G	[170-189]
	FALSE	High	[K].SETFSTYADNQPGVLIQVFEGER.[AT]		FALSE	2	16	2	G8B874; G9BX82	G8B874 [424-446]; G9BX82 [424-446]		0	2587.23	High	High	199.75	2.56	K.SETFSTYADNQPGVLIQVFEGER.A	[424-446]
	FALSE	High	[K].DNNLLGKFELSGIPPAPR.[G]		FALSE	2	16	1	G8B874; G9BX82	G8B874 [451-468]; G9BX82 [451-468]		1	1938.04	High	Medium	194.86	2.25	K.DNNLLGKFELSGIPPAPR.G	[451-468]
	FALSE	High	[K].EIAEGYLGSTVK.[D]		FALSE	1	3	1	G9BX82	G9BX82 [127-138]		0	1266.66	High	Low	194.4	1.96	K.EIAEGYLGSTVK.D	[127-138]
	FALSE	High	[R].LVNFFIQEFK.[R]		FALSE	2	15	1	G8B874; G9BX82	G8B874 [236-245]; G9BX82 [236-245]		0	1284.7	High	Low	184.85	1.8	R.LVNFFIQEFK.R	[236-245]
	FALSE	High	[R].TTPSFVAFTDTERLIGDAAK.[N]		FALSE	2	17	1	G8B874; G9BX82	G8B874 [35-54]; G9BX82 [35-54]		1	2140.09	High	Low	173.24	1.69	R.TTPSFVAFTDTERLIGDAAK.N	[35-54]
	FALSE	High	[K].LVSDFFNGK.[E]		FALSE	2	12	1	G8B874; G9BX82	G8B874 [348-356]; G9BX82 [348-356]		0	1026.53	High	Low	163.56	1.61	K.LVSDFFNGK.E	[348-356]
FALSE	High	High	Master Protein Candidate	C4YFZ1	Heat shock protein SSA4 OS=Candida albicans (strain WO-1) OX=294748 GN=CAWG_00103 PE=3 SV=1	0	0	44	FALSE	32	70	12	643	69.3	5.17	12097.5	95.23	32	23	cell organization and biogenesis;metabolic process;transport	cytosol	catalytic activity;nucleotide binding;protein binding	Pf00012, Pf06723		CAWG_00103						0	1
	Checked	Confidence	Annotated Sequence	Modifications	Contaminant	# Protein Groups	# Proteins	# PSMs	Master Protein Accessions	Positions in Master Proteins	Modifications in Master Proteins	# Missed Cleavages	Theo. MH+ [Da]	Confidence (by Search Engine): MS Amanda 2.0	Confidence (by Search Engine): Sequest HT	Amanda Score (by Search Engine): MS Amanda 2.0	XCorr (by Search Engine): Sequest HT	Sequence in Protein	Positions in Proteins
	FALSE	High	[R].LIGDAAKNQAAMNPANTVFDAK.[R]		FALSE	1	10	2	G9BX82	G9BX82 [48-69]		1	2260.14	High	High	487.17	4.38	R.LIGDAAKNQAAMNPANTVFDAK.R	[48-69]
	FALSE	High	[K].AGKPVIQVEYKGETK.[T]		FALSE	1	4	4	G9BX82	G9BX82 [96-110]		1	1646.91	High	High	469.2	3.9	K.AGKPVIQVEYKGETK.T	[96-110]
	FALSE	High	[K].NQAAMNPANTVFDAKR.[L]		FALSE	1	10	2	G9BX82	G9BX82 [55-70]		1	1747.85	High	High	463.76	4.72	K.NQAAMNPANTVFDAKR.L	[55-70]
	FALSE	High	[K].NQAAMNPANTVFDAK.[R]		FALSE	1	10	2	G9BX82	G9BX82 [55-69]		0	1591.75	High	High	462.91	4.17	K.NQAAMNPANTVFDAK.R	[55-69]
	FALSE	High	[R].ARFEELCADLFR.[S]	1xCarbamidomethyl [C7]	FALSE	2	17	4	G8B874; G9BX82	G8B874 [299-310]; G9BX82 [299-310]		1	1526.74	High	High	433.98	3.49	R.ARFEELCADLFR.S	[299-310]
	FALSE	High	[K].IDKSQVEEIVLVGGSTR.[I]		FALSE	2	11	2	G8B874; G9BX82	G8B874 [325-341]; G9BX82 [325-341]		1	1830	High	High	402.24	3.77	K.IDKSQVEEIVLVGGSTR.I	[325-341]
	FALSE	High	[K].VIDKAGKPVIQVEYKGETK.[T]		FALSE	1	4	3	G9BX82	G9BX82 [92-110]		2	2102.19	High	High	367.63	4.05	K.VIDKAGKPVIQVEYKGETK.T	[92-110]
	FALSE	High	[K].KSETFSTYADNQPGVLIQVFEGER.[AT]		FALSE	2	16	2	G8B874; G9BX82	G8B874 [423-446]; G9BX82 [423-446]		1	2715.33	High	High	357.65	3.8	K.KSETFSTYADNQPGVLIQVFEGER.A	[423-446]
	FALSE	High	[R].KFDDPEVINDAKHFPFK.[V]		FALSE	1	4	3	G9BX82	G9BX82 [75-91]		2	2047.03	High	High	350.24	2.91	R.KFDDPEVINDAKHFPFK.V	[75-91]
	FALSE	High	[K].SQVEEIVLVGGSTR.[I]		FALSE	2	11	2	G8B874; G9BX82	G8B874 [328-341]; G9BX82 [328-341]		0	1473.79	High	High	348.96	2.66	K.SQVEEIVLVGGSTR.I	[328-341]
	FALSE	High	[K].MKEIAEGYLGSTVKDAVVTVPAYFNDSQR.[Q]		FALSE	1	3	3	G9BX82	G9BX82 [125-153]		2	3188.59	High	High	346	3.49	K.MKEIAEGYLGSTVKDAVVTVPAYFNDSQR.Q	[125-153]
	FALSE	High	[R].IINEPTAAALAYGLDK.[KG]		FALSE	2	17	5	G8B874; G9BX82	G8B874 [170-185]; G9BX82 [170-185]		0	1659.9	High	High	343.46	4.03	R.IINEPTAAAIAYGLDK.K	[170-185]
	FALSE	High	[R].IINEPTAAAIAYGLDKK.[GS]		FALSE	2	16	4	G8B874; G9BX82	G8B874 [170-186]; G9BX82 [170-186]		1	1787.99	High	High	341.66	3.23	R.IINEPTAAAIAYGLDKK.G	[170-186]
	FALSE	High	[K].LVSDFFNGKELNK.[S]		FALSE	2	9	2	G8B874; G9BX82	G8B874 [348-360]; G9BX82 [348-360]		1	1510.79	High	High	330.88	3.26	K.LVSDFFNGKELNK.S	[348-360]
	FALSE	High	[R].KFDDPEVINDAK.[H]		FALSE	1	4	3	G9BX82	G9BX82 [75-86]		1	1390.68	High	High	322.17	2.8	R.KFDDPEVINDAK.H	[75-86]
	FALSE	High	[K].VLADAKIDKSQVEEIVLVGGSTR.[I]		FALSE	1	4	2	G9BX82	G9BX82 [319-341]		2	2427.35	High	High	313.38	3.14	K.VLADAKIDKSQVEEIVLVGGSTR.I	[319-341]
	FALSE	High	[K].DAGTIAGLNVLR.[I]		FALSE	2	11	2	G9BX82; C4YJ74	G9BX82 [158-169]; C4YJ74 [205-216]		0	1199.67	High	High	297.85	2.93	K.DAGTIAGLNVLR.I	[158-169]
	FALSE	High	[R].FEELCADLFR.[S]	1xCarbamidomethyl [C5]	FALSE	2	17	2	G8B874; G9BX82	G8B874 [301-310]; G9BX82 [301-310]		0	1299.6	High	High	265.32	2.54	R.FEELCADLFR.S	[301-310]
	FALSE	High	[R].QATKDAGTIAGLNVLR.[I]		FALSE	2	11	4	G9BX82; C4YJ74	G9BX82 [154-169]; C4YJ74 [201-216]		1	1627.91	High	High	261.99	2.98	R.QATKDAGTIAGLNVLR.I	[154-169]
	FALSE	High	[K].DAVVTVPAYFNDSQR.[Q]		FALSE	2	16	2	G8B874; G9BX82	G8B874 [139-153]; G9BX82 [139-153]		0	1681.82	High	High	251.02	2.72	K.DAVVTVPAYFNDSQR.Q	[139-153]
	FALSE	High	[R].TTPSFVAFTDTER.[L]		FALSE	2	17	2	G8B874; G9BX82	G8B874 [35-47]; G9BX82 [35-47]		0	1471.71	High	High	234.88	2.62	R.TTPSFVAFTDTER.L	[35-47]
	FALSE	High	[K].ATAGDTHLGGEDFDNR.[L]		FALSE	2	15	1	G8B874; G9BX82	G8B874 [220-235]; G9BX82 [220-235]		0	1675.73	High	Medium	228.7	2.48	K.ATAGDTHLGGEDFDNR.L	[220-235]
	FALSE	High	[K].TKDNNLLGKFELSGIPPAPR.[G]		FALSE	2	10	1	G8B874; G9BX82	G8B874 [449-468]; G9BX82 [449-468]		2	2167.19	High	Low	215.32	2	K.TKDNNLLGKFELSGIPPAPR.G	[449-468]
	FALSE	High	[K].TFSPEEISSMVLTK.[M]		FALSE	1	4	3	G9BX82	G9BX82 [111-124]		0	1568.79	High	High	207.86	2.78	K.TFSPEEISSMVLTK.M	[111-124]
	FALSE	High	[K].NQLESYAYSLK.[N]		FALSE	2	13	1	G8B874; G9BX82	G8B874 [539-549]; G9BX82 [539-549]		0	1315.65	High	Medium	205.36	2.08	K.NQLESYAYSLK.N	[539-549]
	FALSE	High	[R].IINEPTAAAIAYGLDKKGSR.[G]		FALSE	1	4	1	G9BX82	G9BX82 [170-189]		2	2088.14	High	Low	200.52	1.82	R.IINEPTAAAIAYGLDKKGSR.G	[170-189]
	FALSE	High	[K].SETFSTYADNQPGVLIQVFEGER.[AT]		FALSE	2	16	2	G8B874; G9BX82	G8B874 [424-446]; G9BX82 [424-446]		0	2587.23	High	High	199.75	2.56	K.SETFSTYADNQPGVLIQVFEGER.A	[424-446]
	FALSE	High	[K].DNNLLGKFELSGIPPAPR.[G]		FALSE	2	16	1	G8B874; G9BX82	G8B874 [451-468]; G9BX82 [451-468]		1	1938.04	High	Medium	194.86	2.25	K.DNNLLGKFELSGIPPAPR.G	[451-468]
	FALSE	High	[K].EIAEGYLGSTVK.[D]		FALSE	1	3	1	G9BX82	G9BX82 [127-138]		0	1266.66	High	Low	194.4	1.96	K.EIAEGYLGSTVK.D	[127-138]
	FALSE	High	[R].LVNFFIQEFK.[R]		FALSE	2	15	1	G8B874; G9BX82	G8B874 [236-245]; G9BX82 [236-245]		0	1284.7	High	Low	184.85	1.8	R.LVNFFIQEFK.R	[236-245]
	FALSE	High	[R].TTPSFVAFTDTERLIGDAAK.[N]		FALSE	2	17	1	G8B874; G9BX82	G8B874 [35-54]; G9BX82 [35-54]		1	2140.09	High	Low	173.24	1.69	R.TTPSFVAFTDTERLIGDAAK.N	[35-54]
	FALSE	High	[K].LVSDFFNGK.[E]		FALSE	2	12	1	G8B874; G9BX82	G8B874 [348-356]; G9BX82 [348-356]		0	1026.53	High	Low	163.56	1.61	K.LVSDFFNGK.E	[348-356]
FALSE	High	High	Master Protein Candidate	000134	rf|NP_006112.2| keratin 1 [Homo sapiens (contaminant)]	0	0	47	TRUE	30	70	26	644	66	8.12	12634.4	95.87	29	22												0	1
	Checked	Confidence	Annotated Sequence	Modifications	Contaminant	# Protein Groups	# Proteins	# PSMs	Master Protein Accessions	Positions in Master Proteins	Modifications in Master Proteins	# Missed Cleavages	Theo. MH+ [Da]	Confidence (by Search Engine): MS Amanda 2.0	Confidence (by Search Engine): Sequest HT	Amanda Score (by Search Engine): MS Amanda 2.0	XCorr (by Search Engine): Sequest HT	Sequence in Protein	Positions in Proteins
	FALSE	High	[K].NKLNDLEDALQQAKEDLAR.[L]		TRUE	1	3	3	000132	000132 [442-460]		2	2184.13	High	High	614.52	4.94	K.NKLNDLEDALQQAKEDLAR.L	[442-460]
	FALSE	High	[R].FLEQQNQVLQTKWELLQQVDTSTR.[T]		TRUE	1	3	3	000132	000132 [200-223]		1	2932.52	High	High	472.73	5.17	R.FLEQQNQVLQTKWELLQQVDTSTR.T	[200-223]
	FALSE	High	[K].SKAEAESLYQSKYEELQITAGR.[H]		TRUE	1	3	4	000132	000132 [365-386]		2	2501.25	High	High	471.44	4.1	K.SKAEAESLYQSKYEELQITAGR.H	[365-386]
	FALSE	High	[K].AEAESLYQSKYEELQITAGR.[H]		TRUE	1	3	2	000132	000132 [367-386]		1	2286.12	High	High	463.24	4.72	K.AEAESLYQSKYEELQITAGR.H	[367-386]
	FALSE	High	[R].FSSCGGGGGSFGAGGGFGSR.[S]	1xCarbamidomethyl [C4]	TRUE	1	3	3	000132	000132 [46-65]		0	1765.73	High	High	452.87	4.38	R.FSSCGGGGGSFGAGGGFGSR.S	[46-65]
	FALSE	High	[K].SKAEAESLYQSK.[Y]		TRUE	1	3	2	000132	000132 [365-376]		1	1340.67	High	High	444.39	3.21	K.SKAEAESLYQSK.Y	[365-376]
	FALSE	High	[R].FLEQQNQVLQTK.[W]		TRUE	2	9	4	P35908; 000132	P35908 [198-209]; 000132 [200-211]		0	1475.79	High	High	424.31	3.56	R.FLEQQNQVLQTK.W	[200-211]
	FALSE	High	[R].MSGECAPNVSVSVSTSHTTISGGGSR.[G]	1xCarbamidomethyl [C5]	TRUE	1	3	2	000132	000132 [493-518]		0	2565.17	High	High	390.55	4.14	R.MSGECAPNVSVSVSTSHTTISGGGSR.G	[493-518]
	FALSE	High	[K].SLNNQFASFIDKVR.[F]		TRUE	1	3	6	000132	000132 [186-199]		1	1638.86	High	High	381.62	3.19	K.SLNNQFASFIDKVR.F	[186-199]
	FALSE	High	[K].WELLQQVDTSTR.[T]		TRUE	1	3	2	000132	000132 [212-223]		0	1475.75	High	High	346.85	3.17	K.WELLQQVDTSTR.T	[212-223]
	FALSE	High	[K].LALDIEIATYR.[KT]		TRUE	1	9	2	000132	000132 [473-483]		0	1277.71	High	High	345.92	3.31	K.LALDLEIATYR.T	[473-483]
	FALSE	High	[R].THNLEPYFESFINNLRR.[R]		TRUE	1	3	3	000132	000132 [224-240]		1	2150.08	High	High	345.29	3.4	R.THNLEPYFESFINNLRR.R	[224-240]
	FALSE	High	[R].GGGGGGYGSGGSSYGSGGGSYGSGGGGGGGR.[G]		TRUE	1	3	4	000132	000132 [519-549]		0	2383.95	High	High	335.81	4.42	R.GGGGGGYGSGGSSYGSGGGSYGSGGGGGGGR.G	[519-549]
	FALSE	High	[R].SGGGFSSGSAGIINYQR.[R]		TRUE	1	3	2	000132	000132 [13-29]		0	1657.79	High	High	334.2	3.28	R.SGGGFSSGSAGIINYQR.R	[13-29]
	FALSE	High	[R].TNAENEFVTIKK.[D]		TRUE	1	3	4	000132	000132 [278-289]		1	1393.73	High	High	329.5	3.21	R.TNAENEFVTIKK.D	[278-289]
	FALSE	High	[R].SLDLDSIIAEVK.[A]		TRUE	1	7	3	000132	000132 [344-355]		0	1302.72	High	High	321.62	2.87	R.SLDLDSIIAEVK.A	[344-355]
	FALSE	High	[R].SGGGFSSGSAGIINYQRR.[T]		TRUE	1	3	2	000132	000132 [13-30]		1	1813.89	High	High	283.77	2.67	R.SGGGFSSGSAGIINYQRR.T	[13-30]
	FALSE	High	[R].THNLEPYFESFINNLR.[R]		TRUE	1	3	3	000132	000132 [224-239]		0	1993.98	High	High	277.47	2.99	R.THNLEPYFESFINNLR.R	[224-239]
	FALSE	High	[R].LLRDYQELMNTK.[L]		TRUE	1	4	2	000132	000132 [461-472]		1	1523.79	High	High	274.8	2.91	R.LLRDYQELMNTK.L	[461-472]
	FALSE	High	[K].SLNNQFASFIDK.[V]		TRUE	1	3	2	000132	000132 [186-197]		0	1383.69	High	High	255.31	3.02	K.SLNNQFASFIDK.V	[186-197]
	FALSE	High	[K].YEELQITAGR.[H]		TRUE	2	4	2	P04259; 000132	P04259 [360-369]; 000132 [377-386]		0	1179.6	High	High	250.89	2.69	K.YEELQITAGR.H	[377-386]
	FALSE	High	[K].AEAESLYQSK.[Y]		TRUE	1	3	1	000132	000132 [367-376]		0	1125.54	High	Medium	238.35	2.07	K.AEAESLYQSK.Y	[367-376]
	FALSE	High	[K].QISNLQQSISDAEQRGENALKDAK.[N]		TRUE	1	3	2	000132	000132 [418-441]		2	2643.33	High	High	235.41	2.65	K.QISNLQQSISDAEQRGENALKDAK.N	[418-441]
	FALSE	High	[R].NSKIEISELNR.[V]		TRUE	1	3	2	000132	000132 [393-403]		1	1302.7	High	Low	232.02	2.09	R.NSKIEISELNR.V	[393-403]
	FALSE	High	[R].LRSEIDNVKK.[Q]		TRUE	1	5	1	000132	000132 [408-417]		2	1201.69	High	Low	204.45	1.93	R.LRSEIDNVKK.Q	[408-417]
	FALSE	High	[R].TNAENEFVTIK.[K]		TRUE	1	3	1	000132	000132 [278-288]		0	1265.64	High	Low	195.96	1.88	R.TNAENEFVTIK.K	[278-288]
	FALSE	High	[KR].NKYEDEINKR.[T]		TRUE	4	16	1	P04259; 000125; 000132; P13647	P04259 [251-260]; 000125 [250-259]; 000132 [268-277]; P13647 [256-265]		2	1308.65	High	Low	189.91	1.96	R.NKYEDEINKR.T	[268-277]
	FALSE	High	[K].SISISVAR.[G]		TRUE	1	3	1	000132	000132 [75-82]		0	832.489	High	Low	183.39	1.72	K.SISISVAR.G	[75-82]
	FALSE	High	[R].NSKIEISELNRVIQR.[L]		TRUE	1	3	1	000132	000132 [393-407]		2	1799.01	High	Low	170.28	1.95	R.NSKIEISELNRVIQR.L	[393-407]
	FALSE	High	[K].IEISELNR.[V]		TRUE	2	4	1	P35908; 000132	P35908 [394-401]; 000132 [396-403]		0	973.531	High	Low	155.99	1.45	K.IEISELNR.V	[396-403]
FALSE	High	High	Master Protein Candidate	000135	cra|hCP1609934.2| keratin 1 (epidermolytic hyperkeratosis) [Homo sapiens (contaminant)]	0	0	47	TRUE	30	70	26	644	66	8.12	12634.4	95.87	29	22												0	1
	Checked	Confidence	Annotated Sequence	Modifications	Contaminant	# Protein Groups	# Proteins	# PSMs	Master Protein Accessions	Positions in Master Proteins	Modifications in Master Proteins	# Missed Cleavages	Theo. MH+ [Da]	Confidence (by Search Engine): MS Amanda 2.0	Confidence (by Search Engine): Sequest HT	Amanda Score (by Search Engine): MS Amanda 2.0	XCorr (by Search Engine): Sequest HT	Sequence in Protein	Positions in Proteins
	FALSE	High	[K].NKLNDLEDALQQAKEDLAR.[L]		TRUE	1	3	3	000132	000132 [442-460]		2	2184.13	High	High	614.52	4.94	K.NKLNDLEDALQQAKEDLAR.L	[442-460]
	FALSE	High	[R].FLEQQNQVLQTKWELLQQVDTSTR.[T]		TRUE	1	3	3	000132	000132 [200-223]		1	2932.52	High	High	472.73	5.17	R.FLEQQNQVLQTKWELLQQVDTSTR.T	[200-223]
	FALSE	High	[K].SKAEAESLYQSKYEELQITAGR.[H]		TRUE	1	3	4	000132	000132 [365-386]		2	2501.25	High	High	471.44	4.1	K.SKAEAESLYQSKYEELQITAGR.H	[365-386]
	FALSE	High	[K].AEAESLYQSKYEELQITAGR.[H]		TRUE	1	3	2	000132	000132 [367-386]		1	2286.12	High	High	463.24	4.72	K.AEAESLYQSKYEELQITAGR.H	[367-386]
	FALSE	High	[R].FSSCGGGGGSFGAGGGFGSR.[S]	1xCarbamidomethyl [C4]	TRUE	1	3	3	000132	000132 [46-65]		0	1765.73	High	High	452.87	4.38	R.FSSCGGGGGSFGAGGGFGSR.S	[46-65]
	FALSE	High	[K].SKAEAESLYQSK.[Y]		TRUE	1	3	2	000132	000132 [365-376]		1	1340.67	High	High	444.39	3.21	K.SKAEAESLYQSK.Y	[365-376]
	FALSE	High	[R].FLEQQNQVLQTK.[W]		TRUE	2	9	4	P35908; 000132	P35908 [198-209]; 000132 [200-211]		0	1475.79	High	High	424.31	3.56	R.FLEQQNQVLQTK.W	[200-211]
	FALSE	High	[R].MSGECAPNVSVSVSTSHTTISGGGSR.[G]	1xCarbamidomethyl [C5]	TRUE	1	3	2	000132	000132 [493-518]		0	2565.17	High	High	390.55	4.14	R.MSGECAPNVSVSVSTSHTTISGGGSR.G	[493-518]
	FALSE	High	[K].SLNNQFASFIDKVR.[F]		TRUE	1	3	6	000132	000132 [186-199]		1	1638.86	High	High	381.62	3.19	K.SLNNQFASFIDKVR.F	[186-199]
	FALSE	High	[K].WELLQQVDTSTR.[T]		TRUE	1	3	2	000132	000132 [212-223]		0	1475.75	High	High	346.85	3.17	K.WELLQQVDTSTR.T	[212-223]
	FALSE	High	[K].LALDIEIATYR.[KT]		TRUE	1	9	2	000132	000132 [473-483]		0	1277.71	High	High	345.92	3.31	K.LALDLEIATYR.T	[473-483]
	FALSE	High	[R].THNLEPYFESFINNLRR.[R]		TRUE	1	3	3	000132	000132 [224-240]		1	2150.08	High	High	345.29	3.4	R.THNLEPYFESFINNLRR.R	[224-240]
	FALSE	High	[R].GGGGGGYGSGGSSYGSGGGSYGSGGGGGGGR.[G]		TRUE	1	3	4	000132	000132 [519-549]		0	2383.95	High	High	335.81	4.42	R.GGGGGGYGSGGSSYGSGGGSYGSGGGGGGGR.G	[519-549]
	FALSE	High	[R].SGGGFSSGSAGIINYQR.[R]		TRUE	1	3	2	000132	000132 [13-29]		0	1657.79	High	High	334.2	3.28	R.SGGGFSSGSAGIINYQR.R	[13-29]
	FALSE	High	[R].TNAENEFVTIKK.[D]		TRUE	1	3	4	000132	000132 [278-289]		1	1393.73	High	High	329.5	3.21	R.TNAENEFVTIKK.D	[278-289]
	FALSE	High	[R].SLDLDSIIAEVK.[A]		TRUE	1	7	3	000132	000132 [344-355]		0	1302.72	High	High	321.62	2.87	R.SLDLDSIIAEVK.A	[344-355]
	FALSE	High	[R].SGGGFSSGSAGIINYQRR.[T]		TRUE	1	3	2	000132	000132 [13-30]		1	1813.89	High	High	283.77	2.67	R.SGGGFSSGSAGIINYQRR.T	[13-30]
	FALSE	High	[R].THNLEPYFESFINNLR.[R]		TRUE	1	3	3	000132	000132 [224-239]		0	1993.98	High	High	277.47	2.99	R.THNLEPYFESFINNLR.R	[224-239]
	FALSE	High	[R].LLRDYQELMNTK.[L]		TRUE	1	4	2	000132	000132 [461-472]		1	1523.79	High	High	274.8	2.91	R.LLRDYQELMNTK.L	[461-472]
	FALSE	High	[K].SLNNQFASFIDK.[V]		TRUE	1	3	2	000132	000132 [186-197]		0	1383.69	High	High	255.31	3.02	K.SLNNQFASFIDK.V	[186-197]
	FALSE	High	[K].YEELQITAGR.[H]		TRUE	2	4	2	P04259; 000132	P04259 [360-369]; 000132 [377-386]		0	1179.6	High	High	250.89	2.69	K.YEELQITAGR.H	[377-386]
	FALSE	High	[K].AEAESLYQSK.[Y]		TRUE	1	3	1	000132	000132 [367-376]		0	1125.54	High	Medium	238.35	2.07	K.AEAESLYQSK.Y	[367-376]
	FALSE	High	[K].QISNLQQSISDAEQRGENALKDAK.[N]		TRUE	1	3	2	000132	000132 [418-441]		2	2643.33	High	High	235.41	2.65	K.QISNLQQSISDAEQRGENALKDAK.N	[418-441]
	FALSE	High	[R].NSKIEISELNR.[V]		TRUE	1	3	2	000132	000132 [393-403]		1	1302.7	High	Low	232.02	2.09	R.NSKIEISELNR.V	[393-403]
	FALSE	High	[R].LRSEIDNVKK.[Q]		TRUE	1	5	1	000132	000132 [408-417]		2	1201.69	High	Low	204.45	1.93	R.LRSEIDNVKK.Q	[408-417]
	FALSE	High	[R].TNAENEFVTIK.[K]		TRUE	1	3	1	000132	000132 [278-288]		0	1265.64	High	Low	195.96	1.88	R.TNAENEFVTIK.K	[278-288]
	FALSE	High	[KR].NKYEDEINKR.[T]		TRUE	4	16	1	P04259; 000125; 000132; P13647	P04259 [251-260]; 000125 [250-259]; 000132 [268-277]; P13647 [256-265]		2	1308.65	High	Low	189.91	1.96	R.NKYEDEINKR.T	[268-277]
	FALSE	High	[K].SISISVAR.[G]		TRUE	1	3	1	000132	000132 [75-82]		0	832.489	High	Low	183.39	1.72	K.SISISVAR.G	[75-82]
	FALSE	High	[R].NSKIEISELNRVIQR.[L]		TRUE	1	3	1	000132	000132 [393-407]		2	1799.01	High	Low	170.28	1.95	R.NSKIEISELNRVIQR.L	[393-407]
	FALSE	High	[K].IEISELNR.[V]		TRUE	2	4	1	P35908; 000132	P35908 [394-401]; 000132 [396-403]		0	973.531	High	Low	155.99	1.45	K.IEISELNR.V	[396-403]
FALSE	High	High	None	B9W9W8	Heat-shock protein (HSP) 70, putative OS=Candida dubliniensis (strain CD36 / ATCC MYA-646 / CBS 7987 / NCPF 3949 / NRRL Y-17841) OX=573826 GN=Cd36_12490 PE=3 SV=1	0	0	40	FALSE	30	66	10	659	70.5	5.17	11557.1	88.85	30	22	cell organization and biogenesis;metabolic process;response to stimulus;transport	cytoplasm;nucleus	nucleotide binding;protein binding	Pf00012, Pf06723	8045440	CD36_12490	CD36_12490	1	Endocytosis; Spliceosome; Longevity regulating pathway - multiple species; Protein processing in endoplasmic reticulum			4	1
	Checked	Confidence	Annotated Sequence	Modifications	Contaminant	# Protein Groups	# Proteins	# PSMs	Master Protein Accessions	Positions in Master Proteins	Modifications in Master Proteins	# Missed Cleavages	Theo. MH+ [Da]	Confidence (by Search Engine): MS Amanda 2.0	Confidence (by Search Engine): Sequest HT	Amanda Score (by Search Engine): MS Amanda 2.0	XCorr (by Search Engine): Sequest HT	Sequence in Protein	Positions in Proteins
	FALSE	High	[R].LIGDAAKNQAAMNPANTVFDAK.[R]		FALSE	1	10	2	G9BX82	G9BX82 [48-69]		1	2260.14	High	High	487.17	4.38	R.LIGDAAKNQAAMNPANTVFDAK.R	[48-69]
	FALSE	High	[K].AGKPVIQVEYKGETK.[T]		FALSE	1	4	4	G9BX82	G9BX82 [96-110]		1	1646.91	High	High	469.2	3.9	K.AGKPVIQVEYKGETK.T	[96-110]
	FALSE	High	[K].NQAAMNPANTVFDAKR.[L]		FALSE	1	10	2	G9BX82	G9BX82 [55-70]		1	1747.85	High	High	463.76	4.72	K.NQAAMNPANTVFDAKR.L	[55-70]
	FALSE	High	[K].NQAAMNPANTVFDAK.[R]		FALSE	1	10	2	G9BX82	G9BX82 [55-69]		0	1591.75	High	High	462.91	4.17	K.NQAAMNPANTVFDAK.R	[55-69]
	FALSE	High	[R].ARFEELCADLFR.[S]	1xCarbamidomethyl [C7]	FALSE	2	17	4	G8B874; G9BX82	G8B874 [299-310]; G9BX82 [299-310]		1	1526.74	High	High	433.98	3.49	R.ARFEELCADLFR.S	[299-310]
	FALSE	High	[K].IDKSQVEEIVLVGGSTR.[I]		FALSE	2	11	2	G8B874; G9BX82	G8B874 [325-341]; G9BX82 [325-341]		1	1830	High	High	402.24	3.77	K.IDKSQVEEIVLVGGSTR.I	[325-341]
	FALSE	High	[K].VIDKAGKPVIQVEYKGETK.[T]		FALSE	1	4	3	G9BX82	G9BX82 [92-110]		2	2102.19	High	High	367.63	4.05	K.VIDKAGKPVIQVEYKGETK.T	[92-110]
	FALSE	High	[K].KSETFSTYADNQPGVLIQVFEGER.[AT]		FALSE	2	16	2	G8B874; G9BX82	G8B874 [423-446]; G9BX82 [423-446]		1	2715.33	High	High	357.65	3.8	K.KSETFSTYADNQPGVLIQVFEGER.A	[423-446]
	FALSE	High	[R].KFDDPEVINDAKHFPFK.[V]		FALSE	1	4	3	G9BX82	G9BX82 [75-91]		2	2047.03	High	High	350.24	2.91	R.KFDDPEVINDAKHFPFK.V	[75-91]
	FALSE	High	[K].SQVEEIVLVGGSTR.[I]		FALSE	2	11	2	G8B874; G9BX82	G8B874 [328-341]; G9BX82 [328-341]		0	1473.79	High	High	348.96	2.66	K.SQVEEIVLVGGSTR.I	[328-341]
	FALSE	High	[R].IINEPTAAALAYGLDK.[KG]		FALSE	2	17	5	G8B874; G9BX82	G8B874 [170-185]; G9BX82 [170-185]		0	1659.9	High	High	343.46	4.03	R.IINEPTAAAIAYGLDK.K	[170-185]
	FALSE	High	[R].IINEPTAAAIAYGLDKK.[GS]		FALSE	2	16	4	G8B874; G9BX82	G8B874 [170-186]; G9BX82 [170-186]		1	1787.99	High	High	341.66	3.23	R.IINEPTAAAIAYGLDKK.G	[170-186]
	FALSE	High	[K].LVSDFFNGKELNK.[S]		FALSE	2	9	2	G8B874; G9BX82	G8B874 [348-360]; G9BX82 [348-360]		1	1510.79	High	High	330.88	3.26	K.LVSDFFNGKELNK.S	[348-360]
	FALSE	High	[R].KFDDPEVINDAK.[H]		FALSE	1	4	3	G9BX82	G9BX82 [75-86]		1	1390.68	High	High	322.17	2.8	R.KFDDPEVINDAK.H	[75-86]
	FALSE	High	[K].VLADAKIDKSQVEEIVLVGGSTR.[I]		FALSE	1	4	2	G9BX82	G9BX82 [319-341]		2	2427.35	High	High	313.38	3.14	K.VLADAKIDKSQVEEIVLVGGSTR.I	[319-341]
	FALSE	High	[K].DAGTIAGLNVLR.[I]		FALSE	2	11	2	G9BX82; C4YJ74	G9BX82 [158-169]; C4YJ74 [205-216]		0	1199.67	High	High	297.85	2.93	K.DAGTIAGLNVLR.I	[158-169]
	FALSE	High	[R].FEELCADLFR.[S]	1xCarbamidomethyl [C5]	FALSE	2	17	2	G8B874; G9BX82	G8B874 [301-310]; G9BX82 [301-310]		0	1299.6	High	High	265.32	2.54	R.FEELCADLFR.S	[301-310]
	FALSE	High	[R].QATKDAGTIAGLNVLR.[I]		FALSE	2	11	4	G9BX82; C4YJ74	G9BX82 [154-169]; C4YJ74 [201-216]		1	1627.91	High	High	261.99	2.98	R.QATKDAGTIAGLNVLR.I	[154-169]
	FALSE	High	[K].DAVVTVPAYFNDSQR.[Q]		FALSE	2	16	2	G8B874; G9BX82	G8B874 [139-153]; G9BX82 [139-153]		0	1681.82	High	High	251.02	2.72	K.DAVVTVPAYFNDSQR.Q	[139-153]
	FALSE	High	[R].TTPSFVAFTDTER.[L]		FALSE	2	17	2	G8B874; G9BX82	G8B874 [35-47]; G9BX82 [35-47]		0	1471.71	High	High	234.88	2.62	R.TTPSFVAFTDTER.L	[35-47]
	FALSE	High	[K].ATAGDTHLGGEDFDNR.[L]		FALSE	2	15	1	G8B874; G9BX82	G8B874 [220-235]; G9BX82 [220-235]		0	1675.73	High	Medium	228.7	2.48	K.ATAGDTHLGGEDFDNR.L	[220-235]
	FALSE	High	[K].TKDNNLLGKFELSGIPPAPR.[G]		FALSE	2	10	1	G8B874; G9BX82	G8B874 [449-468]; G9BX82 [449-468]		2	2167.19	High	Low	215.32	2	K.TKDNNLLGKFELSGIPPAPR.G	[449-468]
	FALSE	High	[K].TFSPEEISSMVLTK.[M]		FALSE	1	4	3	G9BX82	G9BX82 [111-124]		0	1568.79	High	High	207.86	2.78	K.TFSPEEISSMVLTK.M	[111-124]
	FALSE	High	[K].NQLESYAYSLK.[N]		FALSE	2	13	1	G8B874; G9BX82	G8B874 [539-549]; G9BX82 [539-549]		0	1315.65	High	Medium	205.36	2.08	K.NQLESYAYSLK.N	[539-549]
	FALSE	High	[R].IINEPTAAAIAYGLDKKGSR.[G]		FALSE	1	4	1	G9BX82	G9BX82 [170-189]		2	2088.14	High	Low	200.52	1.82	R.IINEPTAAAIAYGLDKKGSR.G	[170-189]
	FALSE	High	[K].SETFSTYADNQPGVLIQVFEGER.[AT]		FALSE	2	16	2	G8B874; G9BX82	G8B874 [424-446]; G9BX82 [424-446]		0	2587.23	High	High	199.75	2.56	K.SETFSTYADNQPGVLIQVFEGER.A	[424-446]
	FALSE	High	[K].DNNLLGKFELSGIPPAPR.[G]		FALSE	2	16	1	G8B874; G9BX82	G8B874 [451-468]; G9BX82 [451-468]		1	1938.04	High	Medium	194.86	2.25	K.DNNLLGKFELSGIPPAPR.G	[451-468]
	FALSE	High	[R].LVNFFIQEFK.[R]		FALSE	2	15	1	G8B874; G9BX82	G8B874 [236-245]; G9BX82 [236-245]		0	1284.7	High	Low	184.85	1.8	R.LVNFFIQEFK.R	[236-245]
	FALSE	High	[R].TTPSFVAFTDTERLIGDAAK.[N]		FALSE	2	17	1	G8B874; G9BX82	G8B874 [35-54]; G9BX82 [35-54]		1	2140.09	High	Low	173.24	1.69	R.TTPSFVAFTDTERLIGDAAK.N	[35-54]
	FALSE	High	[K].LVSDFFNGK.[E]		FALSE	2	12	1	G8B874; G9BX82	G8B874 [348-356]; G9BX82 [348-356]		0	1026.53	High	Low	163.56	1.61	K.LVSDFFNGK.E	[348-356]
FALSE	High	High	Master Protein	P46273	Phosphoglycerate kinase OS=Candida albicans (strain SC5314 / ATCC MYA-2876) OX=237561 GN=PGK1 PE=3 SV=1	0	0	75	FALSE	32	65	32	417	45.2	6.48	11788.5	86.89	32	20	cell organization and biogenesis;metabolic process;regulation of biological process;response to stimulus	cell surface;cytoplasm;extracellular;membrane	catalytic activity;nucleotide binding;protein binding	Pf00162	3647081	W5Q_04664; I503_04640	PGK1	6	Biosynthesis of antibiotics; Biosynthesis of secondary metabolites; Glycolysis / Gluconeogenesis; Carbon metabolism; Biosynthesis of amino acids; Metabolic pathways			6	1
	Checked	Confidence	Annotated Sequence	Modifications	Contaminant	# Protein Groups	# Proteins	# PSMs	Master Protein Accessions	Positions in Master Proteins	Modifications in Master Proteins	# Missed Cleavages	Theo. MH+ [Da]	Confidence (by Search Engine): MS Amanda 2.0	Confidence (by Search Engine): Sequest HT	Amanda Score (by Search Engine): MS Amanda 2.0	XCorr (by Search Engine): Sequest HT	Sequence in Protein	Positions in Proteins
	FALSE	High	[K].LSHVSTGGGASLELLEGKDLPGVVALSNKN.[-]		FALSE	1	2	2	P46273	P46273 [388-417]		2	2962.58	High	High	484.22	4.6	K.LSHVSTGGGASLELLEGKDLPGVVALSNKN.-	[388-417]
	FALSE	High	[K].FRQELTSLADVYINDAFGTAHR.[A]		FALSE	1	2	4	P46273	P46273 [149-170]		1	2524.26	High	High	480.08	4.79	K.FRQELTSLADVYINDAFGTAHR.A	[149-170]
	FALSE	High	[K].AVENAKDGEIFLLENLR.[Y]		FALSE	1	2	4	P46273	P46273 [106-122]		1	1931.02	High	High	472.02	4.47	K.AVENAKDGEIFLLENLR.Y	[106-122]
	FALSE	High	[K].NNVELILPVDFVTADKFDKDAK.[T]		FALSE	1	1	2	P46273	P46273 [275-296]		2	2491.31	High	High	455.36	3.77	K.NNVELILPVDFVTADKFDKDAK.T	[275-296]
	FALSE	High	[K].ALENPERPFLAILGGAK.[V]		FALSE	1	2	4	P46273	P46273 [199-215]		0	1796.01	High	High	417.65	3.75	K.ALENPERPFLAILGGAK.V	[199-215]
	FALSE	High	[K].SAENGNIVIIGGGDTATVAK.[K]		FALSE	1	3	3	P46273	P46273 [361-380]		0	1886.98	High	High	409.76	3.44	K.SAENGNIVIIGGGDTATVAK.K	[361-380]
	FALSE	High	[K].SAENGNIVIIGGGDTATVAKK.[Y]		FALSE	1	3	2	P46273	P46273 [361-381]		1	2015.08	High	High	396.95	3.18	K.SAENGNIVIIGGGDTATVAKK.Y	[361-381]
	FALSE	High	[K].VTFLNDCVGPEVTK.[A]	1xCarbamidomethyl [C7]	FALSE	1	2	2	P46273	P46273 [92-105]		0	1578.78	High	High	385.14	3.27	K.VTFLNDCVGPEVTK.A	[92-105]
	FALSE	High	[R].AHSSMVGLEVPQR.[A]		FALSE	1	4	4	P46273	P46273 [171-183]		0	1410.72	High	High	371.24	4.09	R.AHSSMVGLEVPQR.A	[171-183]
	FALSE	High	[R].AAGFLMSKELEYFAK.[A]		FALSE	1	6	4	P46273	P46273 [184-198]		1	1704.87	High	High	367.03	3.28	R.AAGFLMSKELEYFAK.A	[184-198]
	FALSE	High	[R].VDFNVPLDGKTITNNQR.[I]		FALSE	1	6	2	P46273	P46273 [23-39]		1	1931	High	High	355.9	3.26	R.VDFNVPLDGKTITNNQR.I	[23-39]
	FALSE	High	[K].TIVWNGPPGVFEFEKFANGTK.[S]		FALSE	1	2	2	P46273	P46273 [332-352]		1	2338.19	High	High	350.66	3.53	K.TIVWNGPPGVFEFEKFANGTK.S	[332-352]
	FALSE	High	[K].LSVKDLDVAGKR.[V]		FALSE	1	5	2	P46273	P46273 [7-18]		2	1300.76	High	High	312.54	3.09	K.LSVKDLDVAGKR.V	[7-18]
	FALSE	High	[K].MPIGDSLFDEAGAK.[N]		FALSE	1	2	2	P46273	P46273 [250-263]		0	1450.69	High	High	293.64	2.74	K.MPIGDSLFDEAGAK.N	[250-263]
	FALSE	High	[K].TIVWNGPPGVFEFEK.[F]		FALSE	1	2	2	P46273	P46273 [332-346]		0	1719.87	High	High	283.83	2.77	K.TIVWNGPPGVFEFEK.F	[332-346]
	FALSE	High	[K].LSHVSTGGGASLELLEGK.[ED]		FALSE	1	8	2	P46273	P46273 [388-405]		0	1754.93	High	High	280.23	3.22	K.LSHVSTGGGASLELLEGK.D	[388-405]
	FALSE	High	[K].DGEIFLLENLR.[Y]		FALSE	1	2	2	P46273	P46273 [112-122]		0	1318.7	High	High	266.61	2.89	K.DGEIFLLENLR.Y	[112-122]
	FALSE	High	[R].QELTSLADVYINDAFGTAHR.[A]		FALSE	1	2	2	P46273	P46273 [151-170]		0	2221.09	High	High	259.57	2.9	R.QELTSLADVYINDAFGTAHR.A	[151-170]
	FALSE	High	[K].ILNKMPIGDSLFDEAGAK.[N]		FALSE	1	2	2	P46273	P46273 [246-263]		1	1918.99	High	High	254.93	3.19	K.ILNKMPIGDSLFDEAGAK.N	[246-263]
	FALSE	High	[R].VFIRVDFNVPLDGKTITNNQR.[I]		FALSE	1	6	3	P46273	P46273 [19-39]		2	2446.32	High	High	237.5	2.58	R.VFIRVDFNVPLDGKTITNNQR.I	[19-39]
	FALSE	High	[K].ADPEAVKKFR.[EGDQ]		FALSE	1	7	1	P46273	P46273 [141-150]		2	1160.64	High	Low	234.49	1.73	K.ADPEAVKKFR.Q	[141-150]
	FALSE	High	[K].YSLAPVATELEK.[L]		FALSE	1	2	1	P46273	P46273 [75-86]		0	1320.7	High	Medium	230.9	2.01	K.YSLAPVATELEK.L	[75-86]
	FALSE	High	[R].AAGFLMSK.[E]		FALSE	1	6	1	P46273	P46273 [184-191]		0	824.433	High	Medium	227.21	2.05	R.AAGFLMSK.E	[184-191]
	FALSE	High	[K].NVEHLVEK.[A]		FALSE	1	2	1	P46273	P46273 [264-271]		0	967.521	High	Medium	225.82	2.17	K.NVEHLVEK.A	[264-271]
	FALSE	High	[R].IVAALPTIK.[Y]		FALSE	1	8	1	P46273	P46273 [40-48]		0	925.608	High	Low	219.11	1.93	R.IVAALPTIK.Y	[40-48]
	FALSE	High	[R].VFIRVDFNVPLDGK.[T]		FALSE	1	8	2	P46273	P46273 [19-32]		1	1618.9	High	Medium	205.76	2.34	R.VFIRVDFNVPLDGK.T	[19-32]
	FALSE	High	[K].SLLDAAVK.[S]		FALSE	1	2	1	P46273	P46273 [353-360]		0	816.483	High	Low	183.34	1.66	K.SLLDAAVK.S	[353-360]
	FALSE	High	[R].VDFNVPLDGK.[T]		FALSE	1	8	1	P46273	P46273 [23-32]		0	1103.57	High	Low	179.47	1.67	R.VDFNVPLDGK.T	[23-32]
	FALSE	High	[K].ILNKMPIGDSLFDEAGAKNVEHLVEK.[A]		FALSE	1	2	1	P46273	P46273 [246-271]		2	2867.5	High	Low	167.57	1.46	K.ILNKMPIGDSLFDEAGAKNVEHLVEK.A	[246-271]
	FALSE	High	[K].YIVLASHLGRPNGER.[N]		FALSE	1	1	1	P46273	P46273 [57-71]		0	1681.91	High	Low	167.14	1.53	K.YIVLASHLGRPNGER.N	[57-71]
	FALSE	High	[K].SVELFQQAVAK.[A]		FALSE	1	1	1	P46273	P46273 [319-329]		0	1219.67	High	Low	164.11	1.4	K.SVELFQQAVAK.A	[319-329]
	FALSE	High	[K].ELEYFAK.[A]		FALSE	1	8	1	P46273	P46273 [192-198]		0	899.451	High	Low	154.9	1.97	K.ELEYFAK.A	[192-198]
FALSE	High	High	Master Protein	A0A1D8PDC4	ATP synthase subunit alpha OS=Candida albicans (strain SC5314 / ATCC MYA-2876) OX=237561 GN=ATP1 PE=3 SV=1	0	0	56	FALSE	31	62	21	546	58.9	9.04	11218.4	72.49	31	16	metabolic process;transport	cell surface;membrane	catalytic activity;nucleotide binding;transporter activity	Pf00006, Pf00306, Pf02874	3646134	W5Q_00450; I503_00453	ATP1	1				0	1
	Checked	Confidence	Annotated Sequence	Modifications	Contaminant	# Protein Groups	# Proteins	# PSMs	Master Protein Accessions	Positions in Master Proteins	Modifications in Master Proteins	# Missed Cleavages	Theo. MH+ [Da]	Confidence (by Search Engine): MS Amanda 2.0	Confidence (by Search Engine): Sequest HT	Amanda Score (by Search Engine): MS Amanda 2.0	XCorr (by Search Engine): Sequest HT	Sequence in Protein	Positions in Proteins
	FALSE	High	[KR].HALIVYDDLSK.[Q]		FALSE	1	7	2	A0A1D8PDC4	A0A1D8PDC4 [301-311]		0	1273.68	High	High	429.95	3.31	R.HALIVYDDLSK.Q	[301-311]
	FALSE	High	[R].IYGLNNIQAEELVEFSSGAK.[G]		FALSE	1	6	6	A0A1D8PDC4	A0A1D8PDC4 [79-98]		0	2182.1	High	High	424.49	4.24	R.IYGLNNIQAEELVEFSSGAK.G	[79-98]
	FALSE	High	[K].TAVALDAILNQKR.[W]		FALSE	1	7	4	A0A1D8PDC4	A0A1D8PDC4 [214-226]		1	1412.82	High	High	397.93	3.61	K.TAVALDAILNQKR.W	[214-226]
	FALSE	High	[R].IGEFEEAFLGHLK.[S]		FALSE	1	5	2	A0A1D8PDC4	A0A1D8PDC4 [499-511]		0	1489.77	High	High	381.48	3.26	R.IGEFEEAFLGHLK.S	[499-511]
	FALSE	High	[R].IRGVSEEANLNETGR.[V]		FALSE	1	4	2	A0A1D8PDC4	A0A1D8PDC4 [54-68]		1	1644.83	High	High	380.58	3.7	R.IRGVSEEANLNETGR.V	[54-68]
	FALSE	High	[R].VVDGLGNPIDGKGPIK.[A]		FALSE	1	3	4	A0A1D8PDC4	A0A1D8PDC4 [145-160]		1	1578.88	High	High	376.09	3.67	R.VVDGLGNPIDGKGPIK.A	[145-160]
	FALSE	High	[R].GVSEEANLNETGRVLSVGDGIAR.[I]		FALSE	1	2	2	A0A1D8PDC4	A0A1D8PDC4 [56-78]		1	2343.19	High	High	366.53	3.7	R.GVSEEANLNETGRVLSVGDGIAR.I	[56-78]
	FALSE	High	[R].VVDGLGNPIDGKGPIKAAAYSR.[A]		FALSE	1	3	2	A0A1D8PDC4	A0A1D8PDC4 [145-166]		2	2198.19	High	High	361.63	3.47	R.VVDGLGNPIDGKGPIKAAAYSR.A	[145-166]
	FALSE	High	[K].RTGQIVSVPIGPELLGR.[V]		FALSE	1	3	2	A0A1D8PDC4	A0A1D8PDC4 [128-144]		1	1792.04	High	High	350.98	3.1	K.RTGQIVSVPIGPELLGR.V	[128-144]
	FALSE	High	[R].EVAAFAQFGSDLDASTK.[Q]		FALSE	2	9	2	A0A1D8PDC4; H8X019	A0A1D8PDC4 [437-453]; H8X019 [437-453]		0	1756.84	High	High	334.66	3.24	R.EVAAFAQFGSDLDASTK.Q	[437-453]
	FALSE	High	[K].AAPTEVSSILEDR.[I]		FALSE	1	6	3	A0A1D8PDC4	A0A1D8PDC4 [41-53]		0	1387.71	High	High	326.19	2.58	K.AAPTEVSSILEDR.I	[41-53]
	FALSE	High	[R].EAYPGDVFYLHSR.[L]		FALSE	2	9	6	A0A1D8PDC4; H8X019	A0A1D8PDC4 [330-342]; H8X019 [330-342]		0	1553.74	High	High	307.39	2.9	R.EAYPGDVFYLHSR.L	[330-342]
	FALSE	High	[R].TGQIVSVPIGPELLGR.[V]		FALSE	1	3	2	A0A1D8PDC4	A0A1D8PDC4 [129-144]		0	1635.94	High	High	306.1	3.17	R.TGQIVSVPIGPELLGR.V	[129-144]
	FALSE	High	[K].GIRPAINVGLSVSR.[V]		FALSE	2	9	2	A0A1D8PDC4; H8X019	A0A1D8PDC4 [398-411]; H8X019 [398-411]		0	1438.85	High	High	294.3	3.26	K.GIRPAINVGLSVSR.V	[398-411]
	FALSE	High	[K].GMALNLEADQVGVVLFGSDRLVK.[E]		FALSE	1	6	2	A0A1D8PDC4	A0A1D8PDC4 [99-121]		1	2431.3	High	High	290.14	2.91	K.GMALNLEADQVGVVLFGSDRLVK.E	[99-121]
	FALSE	High	[K].SVDALVPIGR.[G]		FALSE	1	7	2	A0A1D8PDC4	A0A1D8PDC4 [190-199]		0	1026.59	High	High	263.68	2.43	K.SVDALVPIGR.G	[190-199]
	FALSE	High	[R].RSVHEPMQTGLK.[S]		FALSE	1	7	1	A0A1D8PDC4	A0A1D8PDC4 [178-189]		1	1382.72	High	Medium	257.02	2.27	R.RSVHEPMQTGLK.S	[178-189]
	FALSE	High	[R].SVHEPMQTGLK.[S]		FALSE	1	7	2	A0A1D8PDC4	A0A1D8PDC4 [179-189]		0	1226.62	High	Medium	255.32	2.22	R.SVHEPMQTGLK.S	[179-189]
	FALSE	High	[R].STVAQLVQTLEQHDALK.[Y]		FALSE	1	3	1	A0A1D8PDC4	A0A1D8PDC4 [249-265]		0	1881.01	High	Medium	250.91	2.53	R.STVAQLVQTLEQHDALK.Y	[249-265]
	FALSE	High	[R].AQVKAPGILPR.[RT]		FALSE	2	9	1	A0A1D8PDC4; H8X019	A0A1D8PDC4 [167-177]; H8X019 [167-177]		1	1149.71	High	Low	233.36	1.89	R.AQVKAPGILPR.R	[167-177]
	FALSE	High	[K].AAPTEVSSILEDRIR.[G]		FALSE	1	6	1	A0A1D8PDC4	A0A1D8PDC4 [41-55]		1	1656.89	High	Medium	226.36	2.3	K.AAPTEVSSILEDRIR.G	[41-55]
	FALSE	High	[K].GELSKDELEKLR.[K]		FALSE	1	3	1	A0A1D8PDC4	A0A1D8PDC4 [525-536]		2	1416.77	High	Low	215.13	1.55	K.GELSKDELEKLR.K	[525-536]
	FALSE	High	[K].SNETGILDAIK.[NT]		FALSE	1	5	1	A0A1D8PDC4	A0A1D8PDC4 [512-522]		0	1160.62	High	Medium	209.43	2.02	K.SNETGILDAIK.T	[512-522]
	FALSE	High	[R].ELIIGDRQTGK.[T]		FALSE	2	9	1	A0A1D8PDC4; H8X019	A0A1D8PDC4 [203-213]; H8X019 [203-213]		1	1229.68	High	Medium	200.88	2.3	R.ELIIGDRQTGK.T	[203-213]
	FALSE	High	[K].APGILPR.[RT]		FALSE	2	9	1	A0A1D8PDC4; H8X019	A0A1D8PDC4 [171-177]; H8X019 [171-177]		0	723.451	High	Low	196.11	1.59	K.APGILPR.R	[171-177]
	FALSE	High	[K].LFLAQYR.[E]		FALSE	2	9	2	A0A1D8PDC4; H8X019	A0A1D8PDC4 [430-436]; H8X019 [430-436]		0	910.515	High	Low	188.97	1.92	K.LFLAQYR.E	[430-436]
	FALSE	High	[RK].VLSVGDGIAR.[I]		FALSE	2	6	1	A0A1D8PDC4; H8X019	A0A1D8PDC4 [69-78]; H8X019 [69-78]		0	986.563	High	Medium	188.91	2.26	R.VLSVGDGIAR.I	[69-78]
	FALSE	High	[K].LYCVYVAVGQK.[R]	1xCarbamidomethyl [C3]	FALSE	2	9	1	A0A1D8PDC4; H8X019	A0A1D8PDC4 [237-247]; H8X019 [237-247]		0	1299.68	High	Low	179.12	1.38	K.LYCVYVAVGQK.R	[237-247]
	FALSE	High	[K].LYCVYVAVGQKR.[S]	1xCarbamidomethyl [C3]	FALSE	2	9	1	A0A1D8PDC4; H8X019	A0A1D8PDC4 [237-248]; H8X019 [237-248]		1	1455.78	High	Low	176.56	1.9	K.LYCVYVAVGQKR.S	[237-248]
	FALSE	High	[K].SVDALVPIGRGQR.[E]		FALSE	1	7	1	A0A1D8PDC4	A0A1D8PDC4 [190-202]		1	1367.78	High	Low	166.12	1.37	K.SVDALVPIGRGQR.E	[190-202]
	FALSE	High	[R].AQVKAPGILPRR.[S]		FALSE	1	7	1	A0A1D8PDC4	A0A1D8PDC4 [167-178]		2	1305.81	High	Low	163.18	1.82	R.AQVKAPGILPRR.S	[167-178]
FALSE	High	High	None	B9W7N5	ATP synthase subunit alpha OS=Candida dubliniensis (strain CD36 / ATCC MYA-646 / CBS 7987 / NCPF 3949 / NRRL Y-17841) OX=573826 GN=Cd36_04360 PE=3 SV=1	0	0	54	FALSE	30	61	20	546	59	9.04	11008.9	72.49	30	16	metabolic process;transport		catalytic activity;nucleotide binding;transporter activity	Pf00006, Pf00306, Pf02874	8044643	CD36_04360	CD36_04360	1	Oxidative phosphorylation; Metabolic pathways			2	1
	Checked	Confidence	Annotated Sequence	Modifications	Contaminant	# Protein Groups	# Proteins	# PSMs	Master Protein Accessions	Positions in Master Proteins	Modifications in Master Proteins	# Missed Cleavages	Theo. MH+ [Da]	Confidence (by Search Engine): MS Amanda 2.0	Confidence (by Search Engine): Sequest HT	Amanda Score (by Search Engine): MS Amanda 2.0	XCorr (by Search Engine): Sequest HT	Sequence in Protein	Positions in Proteins
	FALSE	High	[KR].HALIVYDDLSK.[Q]		FALSE	1	7	2	A0A1D8PDC4	A0A1D8PDC4 [301-311]		0	1273.68	High	High	429.95	3.31	R.HALIVYDDLSK.Q	[301-311]
	FALSE	High	[R].IYGLNNIQAEELVEFSSGAK.[G]		FALSE	1	6	6	A0A1D8PDC4	A0A1D8PDC4 [79-98]		0	2182.1	High	High	424.49	4.24	R.IYGLNNIQAEELVEFSSGAK.G	[79-98]
	FALSE	High	[K].TAVALDAILNQKR.[W]		FALSE	1	7	4	A0A1D8PDC4	A0A1D8PDC4 [214-226]		1	1412.82	High	High	397.93	3.61	K.TAVALDAILNQKR.W	[214-226]
	FALSE	High	[R].IGEFEEAFLGHLK.[S]		FALSE	1	5	2	A0A1D8PDC4	A0A1D8PDC4 [499-511]		0	1489.77	High	High	381.48	3.26	R.IGEFEEAFLGHLK.S	[499-511]
	FALSE	High	[R].IRGVSEEANLNETGR.[V]		FALSE	1	4	2	A0A1D8PDC4	A0A1D8PDC4 [54-68]		1	1644.83	High	High	380.58	3.7	R.IRGVSEEANLNETGR.V	[54-68]
	FALSE	High	[R].VVDGLGNPIDGKGPIK.[A]		FALSE	1	3	4	A0A1D8PDC4	A0A1D8PDC4 [145-160]		1	1578.88	High	High	376.09	3.67	R.VVDGLGNPIDGKGPIK.A	[145-160]
	FALSE	High	[R].GVSEEANLNETGRVLSVGDGIAR.[I]		FALSE	1	2	2	A0A1D8PDC4	A0A1D8PDC4 [56-78]		1	2343.19	High	High	366.53	3.7	R.GVSEEANLNETGRVLSVGDGIAR.I	[56-78]
	FALSE	High	[R].VVDGLGNPIDGKGPIKAAAYSR.[A]		FALSE	1	3	2	A0A1D8PDC4	A0A1D8PDC4 [145-166]		2	2198.19	High	High	361.63	3.47	R.VVDGLGNPIDGKGPIKAAAYSR.A	[145-166]
	FALSE	High	[K].RTGQIVSVPIGPELLGR.[V]		FALSE	1	3	2	A0A1D8PDC4	A0A1D8PDC4 [128-144]		1	1792.04	High	High	350.98	3.1	K.RTGQIVSVPIGPELLGR.V	[128-144]
	FALSE	High	[R].EVAAFAQFGSDLDASTK.[Q]		FALSE	2	9	2	A0A1D8PDC4; H8X019	A0A1D8PDC4 [437-453]; H8X019 [437-453]		0	1756.84	High	High	334.66	3.24	R.EVAAFAQFGSDLDASTK.Q	[437-453]
	FALSE	High	[K].AAPTEVSSILEDR.[I]		FALSE	1	6	3	A0A1D8PDC4	A0A1D8PDC4 [41-53]		0	1387.71	High	High	326.19	2.58	K.AAPTEVSSILEDR.I	[41-53]
	FALSE	High	[R].EAYPGDVFYLHSR.[L]		FALSE	2	9	6	A0A1D8PDC4; H8X019	A0A1D8PDC4 [330-342]; H8X019 [330-342]		0	1553.74	High	High	307.39	2.9	R.EAYPGDVFYLHSR.L	[330-342]
	FALSE	High	[R].TGQIVSVPIGPELLGR.[V]		FALSE	1	3	2	A0A1D8PDC4	A0A1D8PDC4 [129-144]		0	1635.94	High	High	306.1	3.17	R.TGQIVSVPIGPELLGR.V	[129-144]
	FALSE	High	[K].GIRPAINVGLSVSR.[V]		FALSE	2	9	2	A0A1D8PDC4; H8X019	A0A1D8PDC4 [398-411]; H8X019 [398-411]		0	1438.85	High	High	294.3	3.26	K.GIRPAINVGLSVSR.V	[398-411]
	FALSE	High	[K].GMALNLEADQVGVVLFGSDRLVK.[E]		FALSE	1	6	2	A0A1D8PDC4	A0A1D8PDC4 [99-121]		1	2431.3	High	High	290.14	2.91	K.GMALNLEADQVGVVLFGSDRLVK.E	[99-121]
	FALSE	High	[K].SVDALVPIGR.[G]		FALSE	1	7	2	A0A1D8PDC4	A0A1D8PDC4 [190-199]		0	1026.59	High	High	263.68	2.43	K.SVDALVPIGR.G	[190-199]
	FALSE	High	[R].RSVHEPMQTGLK.[S]		FALSE	1	7	1	A0A1D8PDC4	A0A1D8PDC4 [178-189]		1	1382.72	High	Medium	257.02	2.27	R.RSVHEPMQTGLK.S	[178-189]
	FALSE	High	[R].SVHEPMQTGLK.[S]		FALSE	1	7	2	A0A1D8PDC4	A0A1D8PDC4 [179-189]		0	1226.62	High	Medium	255.32	2.22	R.SVHEPMQTGLK.S	[179-189]
	FALSE	High	[R].STVAQLVQTLEQHDALK.[Y]		FALSE	1	3	1	A0A1D8PDC4	A0A1D8PDC4 [249-265]		0	1881.01	High	Medium	250.91	2.53	R.STVAQLVQTLEQHDALK.Y	[249-265]
	FALSE	High	[R].AQVKAPGILPR.[RT]		FALSE	2	9	1	A0A1D8PDC4; H8X019	A0A1D8PDC4 [167-177]; H8X019 [167-177]		1	1149.71	High	Low	233.36	1.89	R.AQVKAPGILPR.R	[167-177]
	FALSE	High	[K].AAPTEVSSILEDRIR.[G]		FALSE	1	6	1	A0A1D8PDC4	A0A1D8PDC4 [41-55]		1	1656.89	High	Medium	226.36	2.3	K.AAPTEVSSILEDRIR.G	[41-55]
	FALSE	High	[K].GELSKDELEKLR.[K]		FALSE	1	3	1	A0A1D8PDC4	A0A1D8PDC4 [525-536]		2	1416.77	High	Low	215.13	1.55	K.GELSKDELEKLR.K	[525-536]
	FALSE	High	[R].ELIIGDRQTGK.[T]		FALSE	2	9	1	A0A1D8PDC4; H8X019	A0A1D8PDC4 [203-213]; H8X019 [203-213]		1	1229.68	High	Medium	200.88	2.3	R.ELIIGDRQTGK.T	[203-213]
	FALSE	High	[K].APGILPR.[RT]		FALSE	2	9	1	A0A1D8PDC4; H8X019	A0A1D8PDC4 [171-177]; H8X019 [171-177]		0	723.451	High	Low	196.11	1.59	K.APGILPR.R	[171-177]
	FALSE	High	[K].LFLAQYR.[E]		FALSE	2	9	2	A0A1D8PDC4; H8X019	A0A1D8PDC4 [430-436]; H8X019 [430-436]		0	910.515	High	Low	188.97	1.92	K.LFLAQYR.E	[430-436]
	FALSE	High	[RK].VLSVGDGIAR.[I]		FALSE	2	6	1	A0A1D8PDC4; H8X019	A0A1D8PDC4 [69-78]; H8X019 [69-78]		0	986.563	High	Medium	188.91	2.26	R.VLSVGDGIAR.I	[69-78]
	FALSE	High	[K].LYCVYVAVGQK.[R]	1xCarbamidomethyl [C3]	FALSE	2	9	1	A0A1D8PDC4; H8X019	A0A1D8PDC4 [237-247]; H8X019 [237-247]		0	1299.68	High	Low	179.12	1.38	K.LYCVYVAVGQK.R	[237-247]
	FALSE	High	[K].LYCVYVAVGQKR.[S]	1xCarbamidomethyl [C3]	FALSE	2	9	1	A0A1D8PDC4; H8X019	A0A1D8PDC4 [237-248]; H8X019 [237-248]		1	1455.78	High	Low	176.56	1.9	K.LYCVYVAVGQKR.S	[237-248]
	FALSE	High	[K].SVDALVPIGRGQR.[E]		FALSE	1	7	1	A0A1D8PDC4	A0A1D8PDC4 [190-202]		1	1367.78	High	Low	166.12	1.37	K.SVDALVPIGRGQR.E	[190-202]
	FALSE	High	[R].AQVKAPGILPRR.[S]		FALSE	1	7	1	A0A1D8PDC4	A0A1D8PDC4 [167-178]		2	1305.81	High	Low	163.18	1.82	R.AQVKAPGILPRR.S	[167-178]
FALSE	High	High	Master Protein	P83779	Pyruvate decarboxylase OS=Candida albicans (strain SC5314 / ATCC MYA-2876) OX=237561 GN=PDC11 PE=1 SV=2	0	0	59	FALSE	22	54	22	567	62.4	5.58	9743.89	75.59	22	18		cell surface;cytoplasm;membrane	catalytic activity;metal ion binding	Pf00205, Pf02775, Pf02776	3642780	W5Q_03944; I503_03969	CaO19.10395; CaO19.2877; PDC11	4	Glycolysis / Gluconeogenesis; Biosynthesis of antibiotics; Metabolic pathways; Biosynthesis of secondary metabolites			4	1
	Checked	Confidence	Annotated Sequence	Modifications	Contaminant	# Protein Groups	# Proteins	# PSMs	Master Protein Accessions	Positions in Master Proteins	Modifications in Master Proteins	# Missed Cleavages	Theo. MH+ [Da]	Confidence (by Search Engine): MS Amanda 2.0	Confidence (by Search Engine): Sequest HT	Amanda Score (by Search Engine): MS Amanda 2.0	XCorr (by Search Engine): Sequest HT	Sequence in Protein	Positions in Proteins
	FALSE	High	[R].DAYVYQRPVYIGLPSNLVDMK.[V]		FALSE	1	2	2	P83779	P83779 [157-177]		0	2441.25	High	High	493.92	4.05	R.DAYVYQRPVYIGLPSNLVDMK.V	[157-177]
	FALSE	High	[R].WAGNANELNAGYAADGYAR.[V]		FALSE	1	6	3	P83779	P83779 [45-63]		0	1983.89	High	High	472.45	4.57	R.WAGNANELNAGYAADGYAR.V	[45-63]
	FALSE	High	[K].NISQTSAFIADINSAPAEIDR.[C]		FALSE	1	3	4	P83779	P83779 [133-153]		0	2233.11	High	High	434.38	4.59	K.NISQTSAFIADINSAPAEIDR.C	[133-153]
	FALSE	High	[K].LIEETQFPVFTTPMGK.[S]		FALSE	1	3	4	P83779	P83779 [236-251]		0	1837.94	High	High	431.07	4.33	K.LIEETQFPVFTTPMGK.S	[236-251]
	FALSE	High	[R].MVEVMLPTMDAPANLVAQAK.[L]		FALSE	1	3	6	P83779	P83779 [539-558]		0	2129.08	High	High	396.29	3.67	R.MVEVMLPTMDAPANLVAQAK.L	[539-558]
	FALSE	High	[K].IDLSLHPNDPESQTEVIETVEK.[L]		FALSE	1	1	2	P83779	P83779 [187-208]		0	2493.24	High	High	390.65	4.62	K.IDLSLHPNDPESQTEVIETVEK.L	[187-208]
	FALSE	High	[R].CIRDAYVYQRPVYIGLPSNLVDMKVPK.[S]	1xCarbamidomethyl [C1]	FALSE	1	2	2	P83779	P83779 [154-180]		2	3194.69	High	High	351.46	3.38	R.CIRDAYVYQRPVYIGLPSNLVDMKVPK.S	[154-180]
	FALSE	High	[R].CIRDAYVYQRPVYIGLPSNLVDMK.[V]	1xCarbamidomethyl [C1]	FALSE	1	2	1	P83779	P83779 [154-177]		1	2870.47	High	Low	332.47	2.23	R.CIRDAYVYQRPVYIGLPSNLVDMK.V	[154-177]
	FALSE	High	[R].FGGVYVGSLSKPEVK.[E]		FALSE	1	3	2	P83779	P83779 [261-275]		0	1566.85	High	High	322.67	2.92	R.FGGVYVGSLSKPEVK.E	[261-275]
	FALSE	High	[R].NIVEFHSDYTK.[I]		FALSE	1	3	3	P83779	P83779 [307-317]		0	1352.65	High	High	320.94	2.8	R.NIVEFHSDYTK.I	[307-317]
	FALSE	High	[R].ISTVGELNDLFADKAFAVPDKIR.[M]		FALSE	1	2	4	P83779	P83779 [516-538]		2	2519.35	High	High	320.42	3.11	R.ISTVGELNDLFADKAFAVPDKIR.M	[516-538]
	FALSE	High	[R].LHQLKVDTVFGLPGDFNLALLDKIYEVEGMR.[W]		FALSE	1	2	1	P83779	P83779 [14-44]		2	3530.87	High	Low	319.22	2.14	R.LHQLKVDTVFGLPGDFNLALLDKIYEVEGMR.W	[14-44]
	FALSE	High	[K].AQYNDIQPWNNLQLLPLFNAKDYETKR.[VI]		FALSE	1	4	2	P83779	P83779 [489-515]		2	3292.67	High	High	310.33	2.6	K.AQYNDIQPWNNLQLLPLFNAKDYETKR.I	[489-515]
	FALSE	High	[R].MFKNISQTSAFIADINSAPAEIDR.[C]		FALSE	1	3	2	P83779	P83779 [130-153]		1	2639.31	High	High	304.72	3.78	R.MFKNISQTSAFIADINSAPAEIDR.C	[130-153]
	FALSE	High	[K].VSSWFREGDIIITETGTSAFGIVQSR.[F]		FALSE	1	3	2	P83779	P83779 [377-402]		1	2856.45	High	High	289.47	3.81	K.VSSWFREGDIIITETGTSAFGIVQSR.F	[377-402]
	FALSE	High	[K].KSINPNYTPVPVPETK.[L]		FALSE	1	2	2	P83779	P83779 [341-356]		1	1783.96	High	High	286.88	2.7	K.KSINPNYTPVPVPETK.L	[341-356]
	FALSE	High	[K].SINPNYTPVPVPETK.[L]		FALSE	1	2	2	P83779	P83779 [342-356]		0	1655.86	High	High	286.35	2.94	K.SINPNYTPVPVPETK.L	[342-356]
	FALSE	High	[R].LIHGEKAQYNDIQPWNNLQLLPLFNAK.[KDN]		FALSE	1	6	2	P83779	P83779 [483-509]		1	3177.68	High	High	284.61	2.97	R.LIHGEKAQYNDIQPWNNLQLLPLFNAK.D	[483-509]
	FALSE	High	[K].LINTPAAPSTPLTQEYLWTK.[V]		FALSE	1	2	2	P83779	P83779 [357-376]		0	2244.19	High	Low	204.75	2.15	K.LINTPAAPSTPLTQEYLWTK.V	[357-376]
	FALSE	High	[K].KIDLSLHPNDPESQTEVIETVEK.[L]		FALSE	1	1	2	P83779	P83779 [186-208]		1	2621.33	High	High	204.29	2.67	K.KIDLSLHPNDPESQTEVIETVEK.L	[186-208]
	FALSE	High	[R].QATFPGVQMK.[E]		FALSE	1	8	2	P83779	P83779 [320-329]		0	1106.57	High	High	197.39	2.47	R.QATFPGVQMK.E	[320-329]
	FALSE	High	[K].QLLLHHTLGNGDFTVFHR.[M]		FALSE	1	8	2	P83779	P83779 [112-129]		0	2105.1	High	Medium	193.43	2.38	K.QLLLHHTLGNGDFTVFHR.M	[112-129]
FALSE	High	High	None	C4YEH7	ATP synthase subunit alpha OS=Candida albicans (strain WO-1) OX=294748 GN=CAWG_00934 PE=3 SV=1	0	0	50	FALSE	27	53	18	547	59.1	9.13	9581.64	58.77	27	13	metabolic process;transport		catalytic activity;nucleotide binding;transporter activity	Pf00006, Pf00306, Pf02874		CAWG_00934						0	1
	Checked	Confidence	Annotated Sequence	Modifications	Contaminant	# Protein Groups	# Proteins	# PSMs	Master Protein Accessions	Positions in Master Proteins	Modifications in Master Proteins	# Missed Cleavages	Theo. MH+ [Da]	Confidence (by Search Engine): MS Amanda 2.0	Confidence (by Search Engine): Sequest HT	Amanda Score (by Search Engine): MS Amanda 2.0	XCorr (by Search Engine): Sequest HT	Sequence in Protein	Positions in Proteins
	FALSE	High	[KR].HALIVYDDLSK.[Q]		FALSE	1	7	2	A0A1D8PDC4	A0A1D8PDC4 [301-311]		0	1273.68	High	High	429.95	3.31	R.HALIVYDDLSK.Q	[302-312]
	FALSE	High	[R].IYGLNNIQAEELVEFSSGAK.[G]		FALSE	1	6	6	A0A1D8PDC4	A0A1D8PDC4 [79-98]		0	2182.1	High	High	424.49	4.24	R.IYGLNNIQAEELVEFSSGAK.G	[80-99]
	FALSE	High	[K].TAVALDAILNQKR.[W]		FALSE	1	7	4	A0A1D8PDC4	A0A1D8PDC4 [214-226]		1	1412.82	High	High	397.93	3.61	K.TAVALDAILNQKR.W	[215-227]
	FALSE	High	[R].IGEFEEAFLGHLK.[S]		FALSE	1	5	2	A0A1D8PDC4	A0A1D8PDC4 [499-511]		0	1489.77	High	High	381.48	3.26	R.IGEFEEAFLGHLK.S	[500-512]
	FALSE	High	[R].IRGVSEEANLNETGR.[V]		FALSE	1	4	2	A0A1D8PDC4	A0A1D8PDC4 [54-68]		1	1644.83	High	High	380.58	3.7	R.IRGVSEEANLNETGR.V	[54-68]
	FALSE	High	[K].RTGQIVSVPIGPELLGR.[V]		FALSE	1	3	2	A0A1D8PDC4	A0A1D8PDC4 [128-144]		1	1792.04	High	High	350.98	3.1	K.RTGQIVSVPIGPELLGR.V	[129-145]
	FALSE	High	[R].EVAAFAQFGSDLDASTK.[Q]		FALSE	2	9	2	A0A1D8PDC4; H8X019	A0A1D8PDC4 [437-453]; H8X019 [437-453]		0	1756.84	High	High	334.66	3.24	R.EVAAFAQFGSDLDASTK.Q	[438-454]
	FALSE	High	[K].AAPTEVSSILEDR.[I]		FALSE	1	6	3	A0A1D8PDC4	A0A1D8PDC4 [41-53]		0	1387.71	High	High	326.19	2.58	K.AAPTEVSSILEDR.I	[41-53]
	FALSE	High	[R].EAYPGDVFYLHSR.[L]		FALSE	2	9	6	A0A1D8PDC4; H8X019	A0A1D8PDC4 [330-342]; H8X019 [330-342]		0	1553.74	High	High	307.39	2.9	R.EAYPGDVFYLHSR.L	[331-343]
	FALSE	High	[R].TGQIVSVPIGPELLGR.[V]		FALSE	1	3	2	A0A1D8PDC4	A0A1D8PDC4 [129-144]		0	1635.94	High	High	306.1	3.17	R.TGQIVSVPIGPELLGR.V	[130-145]
	FALSE	High	[K].GIRPAINVGLSVSR.[V]		FALSE	2	9	2	A0A1D8PDC4; H8X019	A0A1D8PDC4 [398-411]; H8X019 [398-411]		0	1438.85	High	High	294.3	3.26	K.GIRPAINVGLSVSR.V	[399-412]
	FALSE	High	[K].GMALNLEADQVGVVLFGSDRLVK.[E]		FALSE	1	6	2	A0A1D8PDC4	A0A1D8PDC4 [99-121]		1	2431.3	High	High	290.14	2.91	K.GMALNLEADQVGVVLFGSDRLVK.E	[100-122]
	FALSE	High	[K].SVDALVPIGR.[G]		FALSE	1	7	2	A0A1D8PDC4	A0A1D8PDC4 [190-199]		0	1026.59	High	High	263.68	2.43	K.SVDALVPIGR.G	[191-200]
	FALSE	High	[R].RSVHEPMQTGLK.[S]		FALSE	1	7	1	A0A1D8PDC4	A0A1D8PDC4 [178-189]		1	1382.72	High	Medium	257.02	2.27	R.RSVHEPMQTGLK.S	[179-190]
	FALSE	High	[R].SVHEPMQTGLK.[S]		FALSE	1	7	2	A0A1D8PDC4	A0A1D8PDC4 [179-189]		0	1226.62	High	Medium	255.32	2.22	R.SVHEPMQTGLK.S	[180-190]
	FALSE	High	[R].STVAQLVQTLEQHDALK.[Y]		FALSE	1	3	1	A0A1D8PDC4	A0A1D8PDC4 [249-265]		0	1881.01	High	Medium	250.91	2.53	R.STVAQLVQTLEQHDALK.Y	[250-266]
	FALSE	High	[R].AQVKAPGILPR.[RT]		FALSE	2	9	1	A0A1D8PDC4; H8X019	A0A1D8PDC4 [167-177]; H8X019 [167-177]		1	1149.71	High	Low	233.36	1.89	R.AQVKAPGILPR.R	[168-178]
	FALSE	High	[K].AAPTEVSSILEDRIR.[G]		FALSE	1	6	1	A0A1D8PDC4	A0A1D8PDC4 [41-55]		1	1656.89	High	Medium	226.36	2.3	K.AAPTEVSSILEDRIR.G	[41-55]
	FALSE	High	[K].GELSKDELEKLR.[K]		FALSE	1	3	1	A0A1D8PDC4	A0A1D8PDC4 [525-536]		2	1416.77	High	Low	215.13	1.55	K.GELSKDELEKLR.K	[526-537]
	FALSE	High	[K].SNETGILDAIK.[NT]		FALSE	1	5	1	A0A1D8PDC4	A0A1D8PDC4 [512-522]		0	1160.62	High	Medium	209.43	2.02	K.SNETGILDAIK.T	[513-523]
	FALSE	High	[R].ELIIGDRQTGK.[T]		FALSE	2	9	1	A0A1D8PDC4; H8X019	A0A1D8PDC4 [203-213]; H8X019 [203-213]		1	1229.68	High	Medium	200.88	2.3	R.ELIIGDRQTGK.T	[204-214]
	FALSE	High	[K].APGILPR.[RT]		FALSE	2	9	1	A0A1D8PDC4; H8X019	A0A1D8PDC4 [171-177]; H8X019 [171-177]		0	723.451	High	Low	196.11	1.59	K.APGILPR.R	[172-178]
	FALSE	High	[K].LFLAQYR.[E]		FALSE	2	9	2	A0A1D8PDC4; H8X019	A0A1D8PDC4 [430-436]; H8X019 [430-436]		0	910.515	High	Low	188.97	1.92	K.LFLAQYR.E	[431-437]
	FALSE	High	[K].LYCVYVAVGQK.[R]	1xCarbamidomethyl [C3]	FALSE	2	9	1	A0A1D8PDC4; H8X019	A0A1D8PDC4 [237-247]; H8X019 [237-247]		0	1299.68	High	Low	179.12	1.38	K.LYCVYVAVGQK.R	[238-248]
	FALSE	High	[K].LYCVYVAVGQKR.[S]	1xCarbamidomethyl [C3]	FALSE	2	9	1	A0A1D8PDC4; H8X019	A0A1D8PDC4 [237-248]; H8X019 [237-248]		1	1455.78	High	Low	176.56	1.9	K.LYCVYVAVGQKR.S	[238-249]
	FALSE	High	[K].SVDALVPIGRGQR.[E]		FALSE	1	7	1	A0A1D8PDC4	A0A1D8PDC4 [190-202]		1	1367.78	High	Low	166.12	1.37	K.SVDALVPIGRGQR.E	[191-203]
	FALSE	High	[R].AQVKAPGILPRR.[S]		FALSE	1	7	1	A0A1D8PDC4	A0A1D8PDC4 [167-178]		2	1305.81	High	Low	163.18	1.82	R.AQVKAPGILPRR.S	[168-179]
FALSE	High	High	None	M3J4M0	ATP synthase subunit alpha OS=Candida maltosa (strain Xu316) OX=1245528 GN=G210_2773 PE=3 SV=1	0	0	46	FALSE	25	53	16	545	58.9	8.94	9539.81	62.52	25	13	metabolic process;transport		catalytic activity;nucleotide binding;transporter activity	Pf00006, Pf00306, Pf02874		G210_2773						0	1
	Checked	Confidence	Annotated Sequence	Modifications	Contaminant	# Protein Groups	# Proteins	# PSMs	Master Protein Accessions	Positions in Master Proteins	Modifications in Master Proteins	# Missed Cleavages	Theo. MH+ [Da]	Confidence (by Search Engine): MS Amanda 2.0	Confidence (by Search Engine): Sequest HT	Amanda Score (by Search Engine): MS Amanda 2.0	XCorr (by Search Engine): Sequest HT	Sequence in Protein	Positions in Proteins
	FALSE	High	[KR].HALIVYDDLSK.[Q]		FALSE	1	7	2	A0A1D8PDC4	A0A1D8PDC4 [301-311]		0	1273.68	High	High	429.95	3.31	K.HALIVYDDLSK.Q	[300-310]
	FALSE	High	[R].IYGLNNIQAEELVEFSSGAK.[G]		FALSE	1	6	6	A0A1D8PDC4	A0A1D8PDC4 [79-98]		0	2182.1	High	High	424.49	4.24	R.IYGLNNIQAEELVEFSSGAK.G	[78-97]
	FALSE	High	[K].TAVALDAILNQKR.[W]		FALSE	1	7	4	A0A1D8PDC4	A0A1D8PDC4 [214-226]		1	1412.82	High	High	397.93	3.61	K.TAVALDAILNQKR.W	[213-225]
	FALSE	High	[R].IGEFEEAFLGHLK.[S]		FALSE	1	5	2	A0A1D8PDC4	A0A1D8PDC4 [499-511]		0	1489.77	High	High	381.48	3.26	R.IGEFEEAFLGHLK.S	[498-510]
	FALSE	High	[R].IRGVSEEANLNETGR.[V]		FALSE	1	4	2	A0A1D8PDC4	A0A1D8PDC4 [54-68]		1	1644.83	High	High	380.58	3.7	R.IRGVSEEANLNETGR.V	[54-68]
	FALSE	High	[R].VVDGLGNPIDGKGPIK.[A]		FALSE	1	3	4	A0A1D8PDC4	A0A1D8PDC4 [145-160]		1	1578.88	High	High	376.09	3.67	R.VVDGLGNPIDGKGPIK.A	[144-159]
	FALSE	High	[R].VVDGLGNPIDGKGPIKAAAYSR.[A]		FALSE	1	3	2	A0A1D8PDC4	A0A1D8PDC4 [145-166]		2	2198.19	High	High	361.63	3.47	R.VVDGLGNPIDGKGPIKAAAYSR.A	[144-165]
	FALSE	High	[R].EVAAFAQFGSDLDASTK.[Q]		FALSE	2	9	2	A0A1D8PDC4; H8X019	A0A1D8PDC4 [437-453]; H8X019 [437-453]		0	1756.84	High	High	334.66	3.24	R.EVAAFAQFGSDLDASTK.Q	[436-452]
	FALSE	High	[K].AAPTEVSSILEDR.[I]		FALSE	1	6	3	A0A1D8PDC4	A0A1D8PDC4 [41-53]		0	1387.71	High	High	326.19	2.58	K.AAPTEVSSILEDR.I	[41-53]
	FALSE	High	[R].EAYPGDVFYLHSR.[L]		FALSE	2	9	6	A0A1D8PDC4; H8X019	A0A1D8PDC4 [330-342]; H8X019 [330-342]		0	1553.74	High	High	307.39	2.9	R.EAYPGDVFYLHSR.L	[329-341]
	FALSE	High	[K].GIRPAINVGLSVSR.[V]		FALSE	2	9	2	A0A1D8PDC4; H8X019	A0A1D8PDC4 [398-411]; H8X019 [398-411]		0	1438.85	High	High	294.3	3.26	K.GIRPAINVGLSVSR.V	[397-410]
	FALSE	High	[K].GMALNLEADQVGVVLFGSDRLVK.[E]		FALSE	1	6	2	A0A1D8PDC4	A0A1D8PDC4 [99-121]		1	2431.3	High	High	290.14	2.91	K.GMALNLEADQVGVVLFGSDRLVK.E	[98-120]
	FALSE	High	[K].SVDALVPIGR.[G]		FALSE	1	7	2	A0A1D8PDC4	A0A1D8PDC4 [190-199]		0	1026.59	High	High	263.68	2.43	K.SVDALVPIGR.G	[189-198]
	FALSE	High	[R].RSVHEPMQTGLK.[S]		FALSE	1	7	1	A0A1D8PDC4	A0A1D8PDC4 [178-189]		1	1382.72	High	Medium	257.02	2.27	R.RSVHEPMQTGLK.S	[177-188]
	FALSE	High	[R].SVHEPMQTGLK.[S]		FALSE	1	7	2	A0A1D8PDC4	A0A1D8PDC4 [179-189]		0	1226.62	High	Medium	255.32	2.22	R.SVHEPMQTGLK.S	[178-188]
	FALSE	High	[R].AQVKAPGILPR.[RT]		FALSE	2	9	1	A0A1D8PDC4; H8X019	A0A1D8PDC4 [167-177]; H8X019 [167-177]		1	1149.71	High	Low	233.36	1.89	R.AQVKAPGILPR.R	[166-176]
	FALSE	High	[K].AAPTEVSSILEDRIR.[G]		FALSE	1	6	1	A0A1D8PDC4	A0A1D8PDC4 [41-55]		1	1656.89	High	Medium	226.36	2.3	K.AAPTEVSSILEDRIR.G	[41-55]
	FALSE	High	[K].SNETGILDAIK.[NT]		FALSE	1	5	1	A0A1D8PDC4	A0A1D8PDC4 [512-522]		0	1160.62	High	Medium	209.43	2.02	K.SNETGILDAIK.N	[511-521]
	FALSE	High	[R].ELIIGDRQTGK.[T]		FALSE	2	9	1	A0A1D8PDC4; H8X019	A0A1D8PDC4 [203-213]; H8X019 [203-213]		1	1229.68	High	Medium	200.88	2.3	R.ELIIGDRQTGK.T	[202-212]
	FALSE	High	[K].APGILPR.[RT]		FALSE	2	9	1	A0A1D8PDC4; H8X019	A0A1D8PDC4 [171-177]; H8X019 [171-177]		0	723.451	High	Low	196.11	1.59	K.APGILPR.R	[170-176]
	FALSE	High	[K].LFLAQYR.[E]		FALSE	2	9	2	A0A1D8PDC4; H8X019	A0A1D8PDC4 [430-436]; H8X019 [430-436]		0	910.515	High	Low	188.97	1.92	K.LFLAQYR.E	[429-435]
	FALSE	High	[K].LYCVYVAVGQK.[R]	1xCarbamidomethyl [C3]	FALSE	2	9	1	A0A1D8PDC4; H8X019	A0A1D8PDC4 [237-247]; H8X019 [237-247]		0	1299.68	High	Low	179.12	1.38	K.LYCVYVAVGQK.R	[236-246]
	FALSE	High	[K].LYCVYVAVGQKR.[S]	1xCarbamidomethyl [C3]	FALSE	2	9	1	A0A1D8PDC4; H8X019	A0A1D8PDC4 [237-248]; H8X019 [237-248]		1	1455.78	High	Low	176.56	1.9	K.LYCVYVAVGQKR.S	[236-247]
	FALSE	High	[K].SVDALVPIGRGQR.[E]		FALSE	1	7	1	A0A1D8PDC4	A0A1D8PDC4 [190-202]		1	1367.78	High	Low	166.12	1.37	K.SVDALVPIGRGQR.E	[189-201]
	FALSE	High	[R].AQVKAPGILPRR.[S]		FALSE	1	7	1	A0A1D8PDC4	A0A1D8PDC4 [167-178]		2	1305.81	High	Low	163.18	1.82	R.AQVKAPGILPRR.S	[166-177]
FALSE	High	High	Master Protein	A0A3F2VXI9	ATP synthase subunit beta, mitochondrial OS=Candida albicans Ca529L OX=1325634 GN=L150_03238 PE=4 SV=1	0	0	53	FALSE	20	53	10	504	53.9	5.19	9594	80.07	20	18												0	1
	Checked	Confidence	Annotated Sequence	Modifications	Contaminant	# Protein Groups	# Proteins	# PSMs	Master Protein Accessions	Positions in Master Proteins	Modifications in Master Proteins	# Missed Cleavages	Theo. MH+ [Da]	Confidence (by Search Engine): MS Amanda 2.0	Confidence (by Search Engine): Sequest HT	Amanda Score (by Search Engine): MS Amanda 2.0	XCorr (by Search Engine): Sequest HT	Sequence in Protein	Positions in Proteins
	FALSE	High	[R].LLDASVVGQEHYDVATGVQQTLQAYK.[S]		FALSE	1	3	3	A0A3F2VXI9	A0A3F2VXI9 [383-408]		0	2833.44	High	High	572.55	6.48	R.LLDASVVGQEHYDVATGVQQTLQAYK.S	[383-408]
	FALSE	High	[K].KGSVTSVQAVYVPADDLTDPAPATTFAHLDATTVLSR.[G]		FALSE	2	13	2	H8X7M9; A0A3F2VXI9	H8X7M9 [324-360]; A0A3F2VXI9 [327-363]		1	3814.95	High	High	533.75	4.64	K.KGSVTSVQAVYVPADDLTDPAPATTFAHLDATTVLSR.G	[327-363]
	FALSE	High	[RK].KPIHAEPPSFVEQSTAAEILETGIKVVDLLAPYAR.[G]		FALSE	1	10	4	A0A3F2VXI9	A0A3F2VXI9 [141-175]		1	3790.04	High	High	474.01	4.34	K.KPIHAEPPSFVEQSTAAEILETGIKVVDLLAPYAR.G	[141-175]
	FALSE	High	[K].AHGGFSVFTGVGER.[T]		FALSE	2	13	4	H8X7M9; A0A3F2VXI9	H8X7M9 [200-213]; A0A3F2VXI9 [203-216]		0	1420.7	High	High	429.8	3.39	K.AHGGFSVFTGVGER.T	[203-216]
	FALSE	High	[K].NGDQDLVLEVAQHLGENTVR.[A]		FALSE	1	4	2	A0A3F2VXI9	A0A3F2VXI9 [67-86]		0	2207.11	High	High	428.19	4.44	K.NGDQDLVLEVAQHLGENTVR.A	[67-86]
	FALSE	High	[K].VALVFGQMNEPPGAR.[A]		FALSE	2	13	3	H8X7M9; A0A3F2VXI9	H8X7M9 [238-252]; A0A3F2VXI9 [241-255]		0	1585.82	High	High	419.09	3.36	K.VALVFGQMNEPPGAR.A	[241-255]
	FALSE	High	[R].GISELGIYPAVDPLDSK.[S]		FALSE	2	13	3	H8X7M9; A0A3F2VXI9	H8X7M9 [361-377]; A0A3F2VXI9 [364-380]		0	1773.93	High	High	408.29	3.42	R.GISELGIYPAVDPLDSK.S	[364-380]
	FALSE	High	[RK].KPIHAEPPSFVEQSTAAEILETGIK.[V]		FALSE	1	10	2	A0A3F2VXI9	A0A3F2VXI9 [141-165]		0	2692.42	High	High	399.11	3.41	K.KPIHAEPPSFVEQSTAAEILETGIK.V	[141-165]
	FALSE	High	[R].GTEVNDTGAPISVPVGR.[G]		FALSE	1	3	2	A0A3F2VXI9	A0A3F2VXI9 [99-115]		0	1668.86	High	High	363.08	3.37	R.GTEVNDTGAPISVPVGR.G	[99-115]
	FALSE	High	[K].EKKPIHAEPPSFVEQSTAAEILETGIKVVDLLAPYAR.[G]		FALSE	1	5	2	A0A3F2VXI9	A0A3F2VXI9 [139-175]		2	4047.18	High	High	362.42	4.16	K.EKKPIHAEPPSFVEQSTAAEILETGIKVVDLLAPYAR.G	[139-175]
	FALSE	High	[R].GGKIGLFGGAGVGK.[T]		FALSE	2	13	4	H8X7M9; A0A3F2VXI9	H8X7M9 [173-186]; A0A3F2VXI9 [176-189]		1	1217.7	High	High	332.65	2.99	R.GGKIGLFGGAGVGK.T	[176-189]
	FALSE	High	[R].IINVVGEPIDDRGPIECK.[E]	1xCarbamidomethyl [C17]	FALSE	1	10	4	A0A3F2VXI9	A0A3F2VXI9 [121-138]		1	2024.05	High	High	330.22	3.86	R.IINVVGEPIDDRGPIECK.E	[121-138]
	FALSE	High	[R].FTQAGSEVSALLGR.[I]		FALSE	2	13	3	H8X7M9; A0A3F2VXI9	H8X7M9 [284-297]; A0A3F2VXI9 [287-300]		0	1435.75	High	High	323.85	2.9	R.FTQAGSEVSALLGR.I	[287-300]
	FALSE	High	[K].EKKPIHAEPPSFVEQSTAAEILETGIK.[V]		FALSE	1	5	3	A0A3F2VXI9	A0A3F2VXI9 [139-165]		1	2949.56	High	High	320.93	3.41	K.EKKPIHAEPPSFVEQSTAAEILETGIK.V	[139-165]
	FALSE	High	[R].AIAMDGTEGLVRGTEVNDTGAPISVPVGR.[G]		FALSE	1	2	2	A0A3F2VXI9	A0A3F2VXI9 [87-115]		1	2882.47	High	High	316.3	3.55	R.AIAMDGTEGLVRGTEVNDTGAPISVPVGR.G	[87-115]
	FALSE	High	[R].IINVVGEPIDDRGPIECKEK.[K]	1xCarbamidomethyl [C17]	FALSE	1	5	4	A0A3F2VXI9	A0A3F2VXI9 [121-140]		2	2281.19	High	High	292.25	2.82	R.IINVVGEPIDDRGPIECKEK.K	[121-140]
	FALSE	High	[K].TVFIQELINNIAK.[A]		FALSE	2	13	2	H8X7M9; A0A3F2VXI9	H8X7M9 [187-199]; A0A3F2VXI9 [190-202]		0	1502.86	High	High	249.61	2.62	K.TVFIQELINNIAK.A	[190-202]
	FALSE	High	[K].VVDLLAPYAR.[G]		FALSE	2	13	1	H8X7M9; A0A3F2VXI9	H8X7M9 [163-172]; A0A3F2VXI9 [166-175]		0	1116.64	High	Medium	237.43	2.21	K.VVDLLAPYAR.G	[166-175]
	FALSE	High	[K].IGLFGGAGVGK.[T]		FALSE	2	13	2	H8X7M9; A0A3F2VXI9	H8X7M9 [176-186]; A0A3F2VXI9 [179-189]		0	975.562	High	High	218.64	2.43	K.IGLFGGAGVGK.T	[179-189]
	FALSE	High	[R].EMKETGVINLEGDSK.[V]		FALSE	2	13	1	H8X7M9; A0A3F2VXI9	H8X7M9 [223-237]; A0A3F2VXI9 [226-240]		1	1649.81	High	Low	184.18	2.18	R.EMKETGVINLEGDSK.V	[226-240]
FALSE	High	High	None	B9WIF6	Phosphoglycerate kinase OS=Candida dubliniensis (strain CD36 / ATCC MYA-646 / CBS 7987 / NCPF 3949 / NRRL Y-17841) OX=573826 GN=PGK1 PE=3 SV=1	0	0	53	FALSE	25	53	25	417	45.1	6.83	9483.73	73.41	25	16	metabolic process	cytoplasm;mitochondrion	catalytic activity;nucleotide binding	Pf00162	8048748	CD36_60670	PGK1	6	Biosynthesis of amino acids; Glycolysis / Gluconeogenesis; Biosynthesis of antibiotics; Carbon metabolism; Biosynthesis of secondary metabolites; Metabolic pathways			6	1
	Checked	Confidence	Annotated Sequence	Modifications	Contaminant	# Protein Groups	# Proteins	# PSMs	Master Protein Accessions	Positions in Master Proteins	Modifications in Master Proteins	# Missed Cleavages	Theo. MH+ [Da]	Confidence (by Search Engine): MS Amanda 2.0	Confidence (by Search Engine): Sequest HT	Amanda Score (by Search Engine): MS Amanda 2.0	XCorr (by Search Engine): Sequest HT	Sequence in Protein	Positions in Proteins
	FALSE	High	[K].LSHVSTGGGASLELLEGKDLPGVVALSNKN.[-]		FALSE	1	2	2	P46273	P46273 [388-417]		2	2962.58	High	High	484.22	4.6	K.LSHVSTGGGASLELLEGKDLPGVVALSNKN.-	[388-417]
	FALSE	High	[K].FRQELTSLADVYINDAFGTAHR.[A]		FALSE	1	2	4	P46273	P46273 [149-170]		1	2524.26	High	High	480.08	4.79	K.FRQELTSLADVYINDAFGTAHR.A	[149-170]
	FALSE	High	[K].AVENAKDGEIFLLENLR.[Y]		FALSE	1	2	4	P46273	P46273 [106-122]		1	1931.02	High	High	472.02	4.47	K.AVENAKDGEIFLLENLR.Y	[106-122]
	FALSE	High	[K].ALENPERPFLAILGGAK.[V]		FALSE	1	2	4	P46273	P46273 [199-215]		0	1796.01	High	High	417.65	3.75	K.ALENPERPFLAILGGAK.V	[199-215]
	FALSE	High	[K].VTFLNDCVGPEVTK.[A]	1xCarbamidomethyl [C7]	FALSE	1	2	2	P46273	P46273 [92-105]		0	1578.78	High	High	385.14	3.27	K.VTFLNDCVGPEVTK.A	[92-105]
	FALSE	High	[R].AHSSMVGLEVPQR.[A]		FALSE	1	4	4	P46273	P46273 [171-183]		0	1410.72	High	High	371.24	4.09	R.AHSSMVGLEVPQR.A	[171-183]
	FALSE	High	[R].AAGFLMSKELEYFAK.[A]		FALSE	1	6	4	P46273	P46273 [184-198]		1	1704.87	High	High	367.03	3.28	R.AAGFLMSKELEYFAK.A	[184-198]
	FALSE	High	[R].VDFNVPLDGKTITNNQR.[I]		FALSE	1	6	2	P46273	P46273 [23-39]		1	1931	High	High	355.9	3.26	R.VDFNVPLDGKTITNNQR.I	[23-39]
	FALSE	High	[K].TIVWNGPPGVFEFEKFANGTK.[S]		FALSE	1	2	2	P46273	P46273 [332-352]		1	2338.19	High	High	350.66	3.53	K.TIVWNGPPGVFEFEKFANGTK.S	[332-352]
	FALSE	High	[K].MPIGDSLFDEAGAK.[N]		FALSE	1	2	2	P46273	P46273 [250-263]		0	1450.69	High	High	293.64	2.74	K.MPIGDSLFDEAGAK.N	[250-263]
	FALSE	High	[K].TIVWNGPPGVFEFEK.[F]		FALSE	1	2	2	P46273	P46273 [332-346]		0	1719.87	High	High	283.83	2.77	K.TIVWNGPPGVFEFEK.F	[332-346]
	FALSE	High	[K].LSHVSTGGGASLELLEGK.[ED]		FALSE	1	8	2	P46273	P46273 [388-405]		0	1754.93	High	High	280.23	3.22	K.LSHVSTGGGASLELLEGK.D	[388-405]
	FALSE	High	[K].DGEIFLLENLR.[Y]		FALSE	1	2	2	P46273	P46273 [112-122]		0	1318.7	High	High	266.61	2.89	K.DGEIFLLENLR.Y	[112-122]
	FALSE	High	[R].QELTSLADVYINDAFGTAHR.[A]		FALSE	1	2	2	P46273	P46273 [151-170]		0	2221.09	High	High	259.57	2.9	R.QELTSLADVYINDAFGTAHR.A	[151-170]
	FALSE	High	[K].ILNKMPIGDSLFDEAGAK.[N]		FALSE	1	2	2	P46273	P46273 [246-263]		1	1918.99	High	High	254.93	3.19	K.ILNKMPIGDSLFDEAGAK.N	[246-263]
	FALSE	High	[R].VFIRVDFNVPLDGKTITNNQR.[I]		FALSE	1	6	3	P46273	P46273 [19-39]		2	2446.32	High	High	237.5	2.58	R.VFIRVDFNVPLDGKTITNNQR.I	[19-39]
	FALSE	High	[K].ADPEAVKKFR.[EGDQ]		FALSE	1	7	1	P46273	P46273 [141-150]		2	1160.64	High	Low	234.49	1.73	K.ADPEAVKKFR.Q	[141-150]
	FALSE	High	[R].AAGFLMSK.[E]		FALSE	1	6	1	P46273	P46273 [184-191]		0	824.433	High	Medium	227.21	2.05	R.AAGFLMSK.E	[184-191]
	FALSE	High	[K].NVEHLVEK.[A]		FALSE	1	2	1	P46273	P46273 [264-271]		0	967.521	High	Medium	225.82	2.17	K.NVEHLVEK.A	[264-271]
	FALSE	High	[R].IVAALPTIK.[Y]		FALSE	1	8	1	P46273	P46273 [40-48]		0	925.608	High	Low	219.11	1.93	R.IVAALPTIK.Y	[40-48]
	FALSE	High	[R].VFIRVDFNVPLDGK.[T]		FALSE	1	8	2	P46273	P46273 [19-32]		1	1618.9	High	Medium	205.76	2.34	R.VFIRVDFNVPLDGK.T	[19-32]
	FALSE	High	[K].SLLDAAVK.[S]		FALSE	1	2	1	P46273	P46273 [353-360]		0	816.483	High	Low	183.34	1.66	K.SLLDAAVK.S	[353-360]
	FALSE	High	[R].VDFNVPLDGK.[T]		FALSE	1	8	1	P46273	P46273 [23-32]		0	1103.57	High	Low	179.47	1.67	R.VDFNVPLDGK.T	[23-32]
	FALSE	High	[K].ILNKMPIGDSLFDEAGAKNVEHLVEK.[A]		FALSE	1	2	1	P46273	P46273 [246-271]		2	2867.5	High	Low	167.57	1.46	K.ILNKMPIGDSLFDEAGAKNVEHLVEK.A	[246-271]
	FALSE	High	[K].ELEYFAK.[A]		FALSE	1	8	1	P46273	P46273 [192-198]		0	899.451	High	Low	154.9	1.97	K.ELEYFAK.A	[192-198]
FALSE	High	High	None	B9WFA1	ATP synthase subunit beta OS=Candida dubliniensis (strain CD36 / ATCC MYA-646 / CBS 7987 / NCPF 3949 / NRRL Y-17841) OX=573826 GN=Cd36_40330 PE=3 SV=1	0	0	48	FALSE	19	50	9	504	53.9	5.24	8843.79	73.59	19	17	metabolic process;transport		catalytic activity;nucleotide binding;transporter activity	Pf00006, Pf00306, Pf02874	8047519	CD36_40330	CD36_40330	4	Metabolic pathways; Oxidative phosphorylation			2	1
	Checked	Confidence	Annotated Sequence	Modifications	Contaminant	# Protein Groups	# Proteins	# PSMs	Master Protein Accessions	Positions in Master Proteins	Modifications in Master Proteins	# Missed Cleavages	Theo. MH+ [Da]	Confidence (by Search Engine): MS Amanda 2.0	Confidence (by Search Engine): Sequest HT	Amanda Score (by Search Engine): MS Amanda 2.0	XCorr (by Search Engine): Sequest HT	Sequence in Protein	Positions in Proteins
	FALSE	High	[K].KGSVTSVQAVYVPADDLTDPAPATTFAHLDATTVLSR.[G]		FALSE	2	13	2	H8X7M9; A0A3F2VXI9	H8X7M9 [324-360]; A0A3F2VXI9 [327-363]		1	3814.95	High	High	533.75	4.64	K.KGSVTSVQAVYVPADDLTDPAPATTFAHLDATTVLSR.G	[327-363]
	FALSE	High	[RK].KPIHAEPPSFVEQSTAAEILETGIKVVDLLAPYAR.[G]		FALSE	1	10	4	A0A3F2VXI9	A0A3F2VXI9 [141-175]		1	3790.04	High	High	474.01	4.34	K.KPIHAEPPSFVEQSTAAEILETGIKVVDLLAPYAR.G	[141-175]
	FALSE	High	[K].AHGGFSVFTGVGER.[T]		FALSE	2	13	4	H8X7M9; A0A3F2VXI9	H8X7M9 [200-213]; A0A3F2VXI9 [203-216]		0	1420.7	High	High	429.8	3.39	K.AHGGFSVFTGVGER.T	[203-216]
	FALSE	High	[K].NGDQDLVLEVAQHLGENTVR.[A]		FALSE	1	4	2	A0A3F2VXI9	A0A3F2VXI9 [67-86]		0	2207.11	High	High	428.19	4.44	K.NGDQDLVLEVAQHLGENTVR.A	[67-86]
	FALSE	High	[K].VALVFGQMNEPPGAR.[A]		FALSE	2	13	3	H8X7M9; A0A3F2VXI9	H8X7M9 [238-252]; A0A3F2VXI9 [241-255]		0	1585.82	High	High	419.09	3.36	K.VALVFGQMNEPPGAR.A	[241-255]
	FALSE	High	[R].GISELGIYPAVDPLDSK.[S]		FALSE	2	13	3	H8X7M9; A0A3F2VXI9	H8X7M9 [361-377]; A0A3F2VXI9 [364-380]		0	1773.93	High	High	408.29	3.42	R.GISELGIYPAVDPLDSK.S	[364-380]
	FALSE	High	[RK].KPIHAEPPSFVEQSTAAEILETGIK.[V]		FALSE	1	10	2	A0A3F2VXI9	A0A3F2VXI9 [141-165]		0	2692.42	High	High	399.11	3.41	K.KPIHAEPPSFVEQSTAAEILETGIK.V	[141-165]
	FALSE	High	[R].GTEVNDTGAPISVPVGR.[G]		FALSE	1	3	2	A0A3F2VXI9	A0A3F2VXI9 [99-115]		0	1668.86	High	High	363.08	3.37	R.GTEVNDTGAPISVPVGR.G	[99-115]
	FALSE	High	[K].EKKPIHAEPPSFVEQSTAAEILETGIKVVDLLAPYAR.[G]		FALSE	1	5	2	A0A3F2VXI9	A0A3F2VXI9 [139-175]		2	4047.18	High	High	362.42	4.16	K.EKKPIHAEPPSFVEQSTAAEILETGIKVVDLLAPYAR.G	[139-175]
	FALSE	High	[R].GGKIGLFGGAGVGK.[T]		FALSE	2	13	4	H8X7M9; A0A3F2VXI9	H8X7M9 [173-186]; A0A3F2VXI9 [176-189]		1	1217.7	High	High	332.65	2.99	R.GGKIGLFGGAGVGK.T	[176-189]
	FALSE	High	[R].IINVVGEPIDDRGPIECK.[E]	1xCarbamidomethyl [C17]	FALSE	1	10	4	A0A3F2VXI9	A0A3F2VXI9 [121-138]		1	2024.05	High	High	330.22	3.86	R.IINVVGEPIDDRGPIECK.E	[121-138]
	FALSE	High	[R].FTQAGSEVSALLGR.[I]		FALSE	2	13	3	H8X7M9; A0A3F2VXI9	H8X7M9 [284-297]; A0A3F2VXI9 [287-300]		0	1435.75	High	High	323.85	2.9	R.FTQAGSEVSALLGR.I	[287-300]
	FALSE	High	[K].EKKPIHAEPPSFVEQSTAAEILETGIK.[V]		FALSE	1	5	3	A0A3F2VXI9	A0A3F2VXI9 [139-165]		1	2949.56	High	High	320.93	3.41	K.EKKPIHAEPPSFVEQSTAAEILETGIK.V	[139-165]
	FALSE	High	[R].AIAMDGTEGLVRGTEVNDTGAPISVPVGR.[G]		FALSE	1	2	2	A0A3F2VXI9	A0A3F2VXI9 [87-115]		1	2882.47	High	High	316.3	3.55	R.AIAMDGTEGLVRGTEVNDTGAPISVPVGR.G	[87-115]
	FALSE	High	[R].IINVVGEPIDDRGPIECKEK.[K]	1xCarbamidomethyl [C17]	FALSE	1	5	4	A0A3F2VXI9	A0A3F2VXI9 [121-140]		2	2281.19	High	High	292.25	2.82	R.IINVVGEPIDDRGPIECKEK.K	[121-140]
	FALSE	High	[K].TVFIQELINNIAK.[A]		FALSE	2	13	2	H8X7M9; A0A3F2VXI9	H8X7M9 [187-199]; A0A3F2VXI9 [190-202]		0	1502.86	High	High	249.61	2.62	K.TVFIQELINNIAK.A	[190-202]
	FALSE	High	[K].VVDLLAPYAR.[G]		FALSE	2	13	1	H8X7M9; A0A3F2VXI9	H8X7M9 [163-172]; A0A3F2VXI9 [166-175]		0	1116.64	High	Medium	237.43	2.21	K.VVDLLAPYAR.G	[166-175]
	FALSE	High	[K].IGLFGGAGVGK.[T]		FALSE	2	13	2	H8X7M9; A0A3F2VXI9	H8X7M9 [176-186]; A0A3F2VXI9 [179-189]		0	975.562	High	High	218.64	2.43	K.IGLFGGAGVGK.T	[179-189]
	FALSE	High	[R].EMKETGVINLEGDSK.[V]		FALSE	2	13	1	H8X7M9; A0A3F2VXI9	H8X7M9 [223-237]; A0A3F2VXI9 [226-240]		1	1649.81	High	Low	184.18	2.18	R.EMKETGVINLEGDSK.V	[226-240]
FALSE	High	High	None	A0A3F2VYZ4	Pyruvate decarboxylase OS=Candida albicans Ca529L OX=1325634 GN=L150_03839 PE=4 SV=1	0	0	54	FALSE	20	50	20	567	62.4	5.49	9148.96	68.3	20	16												0	1
	Checked	Confidence	Annotated Sequence	Modifications	Contaminant	# Protein Groups	# Proteins	# PSMs	Master Protein Accessions	Positions in Master Proteins	Modifications in Master Proteins	# Missed Cleavages	Theo. MH+ [Da]	Confidence (by Search Engine): MS Amanda 2.0	Confidence (by Search Engine): Sequest HT	Amanda Score (by Search Engine): MS Amanda 2.0	XCorr (by Search Engine): Sequest HT	Sequence in Protein	Positions in Proteins
	FALSE	High	[R].DAYVYQRPVYIGLPSNLVDMK.[V]		FALSE	1	2	2	P83779	P83779 [157-177]		0	2441.25	High	High	493.92	4.05	R.DAYVYQRPVYIGLPSNLVDMK.V	[157-177]
	FALSE	High	[R].WAGNANELNAGYAADGYAR.[V]		FALSE	1	6	3	P83779	P83779 [45-63]		0	1983.89	High	High	472.45	4.57	R.WAGNANELNAGYAADGYAR.V	[45-63]
	FALSE	High	[K].NISQTSAFIADINSAPAEIDR.[C]		FALSE	1	3	4	P83779	P83779 [133-153]		0	2233.11	High	High	434.38	4.59	K.NISQTSAFIADINSAPAEIDR.C	[133-153]
	FALSE	High	[K].LIEETQFPVFTTPMGK.[S]		FALSE	1	3	4	P83779	P83779 [236-251]		0	1837.94	High	High	431.07	4.33	K.LIEETQFPVFTTPMGK.S	[236-251]
	FALSE	High	[R].MVEVMLPTMDAPANLVAQAK.[L]		FALSE	1	3	6	P83779	P83779 [539-558]		0	2129.08	High	High	396.29	3.67	R.MVEVMLPTMDAPANLVAQAK.L	[539-558]
	FALSE	High	[R].CIRDAYVYQRPVYIGLPSNLVDMKVPK.[S]	1xCarbamidomethyl [C1]	FALSE	1	2	2	P83779	P83779 [154-180]		2	3194.69	High	High	351.46	3.38	R.CIRDAYVYQRPVYIGLPSNLVDMKVPK.S	[154-180]
	FALSE	High	[R].CIRDAYVYQRPVYIGLPSNLVDMK.[V]	1xCarbamidomethyl [C1]	FALSE	1	2	1	P83779	P83779 [154-177]		1	2870.47	High	Low	332.47	2.23	R.CIRDAYVYQRPVYIGLPSNLVDMK.V	[154-177]
	FALSE	High	[R].FGGVYVGSLSKPEVK.[E]		FALSE	1	3	2	P83779	P83779 [261-275]		0	1566.85	High	High	322.67	2.92	R.FGGVYVGSLSKPEVK.E	[261-275]
	FALSE	High	[R].NIVEFHSDYTK.[I]		FALSE	1	3	3	P83779	P83779 [307-317]		0	1352.65	High	High	320.94	2.8	R.NIVEFHSDYTK.I	[307-317]
	FALSE	High	[R].ISTVGELNDLFADKAFAVPDKIR.[M]		FALSE	1	2	4	P83779	P83779 [516-538]		2	2519.35	High	High	320.42	3.11	R.ISTVGELNDLFADKAFAVPDKIR.M	[516-538]
	FALSE	High	[R].LHQLKVDTVFGLPGDFNLALLDKIYEVEGMR.[W]		FALSE	1	2	1	P83779	P83779 [14-44]		2	3530.87	High	Low	319.22	2.14	R.LHQLKVDTVFGLPGDFNLALLDKIYEVEGMR.W	[14-44]
	FALSE	High	[K].AQYNDIQPWNNLQLLPLFNAKDYETKR.[VI]		FALSE	1	4	2	P83779	P83779 [489-515]		2	3292.67	High	High	310.33	2.6	K.AQYNDIQPWNNLQLLPLFNAKDYETKR.I	[489-515]
	FALSE	High	[R].MFKNISQTSAFIADINSAPAEIDR.[C]		FALSE	1	3	2	P83779	P83779 [130-153]		1	2639.31	High	High	304.72	3.78	R.MFKNISQTSAFIADINSAPAEIDR.C	[130-153]
	FALSE	High	[K].VSSWFREGDIIITETGTSAFGIVQSR.[F]		FALSE	1	3	2	P83779	P83779 [377-402]		1	2856.45	High	High	289.47	3.81	K.VSSWFREGDIIITETGTSAFGIVQSR.F	[377-402]
	FALSE	High	[K].KSINPNYTPVPVPETK.[L]		FALSE	1	2	2	P83779	P83779 [341-356]		1	1783.96	High	High	286.88	2.7	K.KSINPNYTPVPVPETK.L	[341-356]
	FALSE	High	[K].SINPNYTPVPVPETK.[L]		FALSE	1	2	2	P83779	P83779 [342-356]		0	1655.86	High	High	286.35	2.94	K.SINPNYTPVPVPETK.L	[342-356]
	FALSE	High	[R].LIHGEKAQYNDIQPWNNLQLLPLFNAK.[KDN]		FALSE	1	6	2	P83779	P83779 [483-509]		1	3177.68	High	High	284.61	2.97	R.LIHGEKAQYNDIQPWNNLQLLPLFNAK.D	[483-509]
	FALSE	High	[K].LINTPAAPSTPLTQEYLWTK.[V]		FALSE	1	2	2	P83779	P83779 [357-376]		0	2244.19	High	Low	204.75	2.15	K.LINTPAAPSTPLTQEYLWTK.V	[357-376]
	FALSE	High	[R].QATFPGVQMK.[E]		FALSE	1	8	2	P83779	P83779 [320-329]		0	1106.57	High	High	197.39	2.47	R.QATFPGVQMK.E	[320-329]
	FALSE	High	[K].QLLLHHTLGNGDFTVFHR.[M]		FALSE	1	8	2	P83779	P83779 [112-129]		0	2105.1	High	Medium	193.43	2.38	K.QLLLHHTLGNGDFTVFHR.M	[112-129]
FALSE	High	High	Master Protein Candidate	C4YMM9	Aconitate hydratase, mitochondrial OS=Candida albicans (strain WO-1) OX=294748 GN=CAWG_02112 PE=3 SV=1	0	0	37	FALSE	23	49	23	777	84.2	6.33	7997.19	53.59	23	14	metabolic process	mitochondrion	catalytic activity;metal ion binding	Pf00330, Pf00694		CAWG_02112		R				0	1
	Checked	Confidence	Annotated Sequence	Modifications	Contaminant	# Protein Groups	# Proteins	# PSMs	Master Protein Accessions	Positions in Master Proteins	Modifications in Master Proteins	# Missed Cleavages	Theo. MH+ [Da]	Confidence (by Search Engine): MS Amanda 2.0	Confidence (by Search Engine): Sequest HT	Amanda Score (by Search Engine): MS Amanda 2.0	XCorr (by Search Engine): Sequest HT	Sequence in Protein	Positions in Proteins
	FALSE	High	[K].VGLIGSCTNSSYEDMTR.[A]	1xCarbamidomethyl [C7]	FALSE	1	7	2	P82611	P82611 [377-393]		0	1889.84	High	High	429.44	4.39	K.VGLIGSCTNSSYEDMTR.A	[377-393]
	FALSE	High	[K].HLENVEIVK.[SA]		FALSE	1	3	2	P82611	P82611 [45-53]		0	1080.6	High	High	344.8	2.92	K.HLENVEIVK.S	[45-53]
	FALSE	High	[K].HGSALNFIK.[S]		FALSE	1	5	2	P82611	P82611 [766-774]		0	986.542	High	High	335.62	3.2	K.HGSALNFIK.S	[766-774]
	FALSE	High	[R].AIDLNKEVYDFLSTACAK.[Y]	1xCarbamidomethyl [C16]	FALSE	1	3	2	P82611	P82611 [140-157]		1	2058.02	High	High	332.68	3.06	R.AIDLNKEVYDFLSTACAK.Y	[140-157]
	FALSE	High	[R].GHLENISNNYMIGAINAENGKANEVR.[N]		FALSE	1	2	2	P82611	P82611 [606-631]		1	2828.37	High	High	330.28	2.79	R.GHLENISNNYMIGAINAENGKANEVR.N	[606-631]
	FALSE	High	[K].KGDKNTIVSSFNR.[N]		FALSE	1	4	6	P82611	P82611 [460-472]		2	1465.78	High	High	321.39	3.43	K.KGDKNTIVSSFNR.N	[460-472]
	FALSE	High	[R].GHLENISNNYMIGAINAENGK.[A]		FALSE	1	2	2	P82611	P82611 [606-626]		0	2259.08	High	High	313.73	3.23	R.GHLENISNNYMIGAINAENGK.A	[606-626]
	FALSE	High	[R].NHYTGKYDGVPQTAAAYR.[D]		FALSE	1	3	4	P82611	P82611 [632-649]		1	2011.96	High	High	309.75	3.02	R.NHYTGKYDGVPQTAAAYR.D	[632-649]
	FALSE	High	[R].ASVEVVISPTSDRLQK.[L]		FALSE	1	6	4	P82611	P82611 [550-565]		1	1728.95	High	High	292.62	3.47	R.ASVEVVISPTSDRLQK.L	[550-565]
	FALSE	High	[R].SEIAQFAQVYKK.[D]		FALSE	1	2	2	P82611	P82611 [310-321]		1	1411.76	High	High	283.99	2.85	R.SEIAQFAQVYKK.D	[310-321]
	FALSE	High	[K].MKETAIANGWPLEVK.[V]		FALSE	1	4	2	P82611	P82611 [362-376]		1	1686.89	High	High	279.94	2.82	K.MKETAIANGWPLEVK.V	[362-376]
	FALSE	High	[KR].MSGWTSPKDIILK.[L]		FALSE	1	9	4	P82611	P82611 [235-247]		1	1475.79	High	High	272.33	2.64	K.MSGWTSPKDIILK.L	[235-247]
	FALSE	High	[K].TTTDHISMAGPWLK.[Y]		FALSE	1	8	3	P82611	P82611 [590-603]		0	1557.77	High	High	259.72	2.62	K.TTTDHISMAGPWLK.Y	[590-603]
	FALSE	High	[K].WVVIGDENFGEGSSR.[E]		FALSE	1	5	2	P82611	P82611 [655-669]		0	1651.77	High	High	243	2.79	K.WVVIGDENFGEGSSR.E	[655-669]
	FALSE	High	[R].ASVEVVISPTSDR.[L]		FALSE	1	6	1	P82611	P82611 [550-562]		0	1359.71	High	Medium	236.1	2.22	R.ASVEVVISPTSDR.L	[550-562]
	FALSE	High	[R].LNRPLTYAEK.[LVI]		FALSE	1	7	1	P82611	P82611 [56-65]		0	1204.67	High	Medium	230.8	2.22	R.LNRPLTYAEK.L	[56-65]
	FALSE	High	[R].FLGGFAIITK.[S]		FALSE	1	9	1	P82611	P82611 [678-687]		0	1066.63	High	Low	212.58	1.95	R.FLGGFAIITK.S	[678-687]
	FALSE	High	[KR].DSQVNQNLLESHSFINYKK.[HN]		FALSE	1	5	2	P82611	P82611 [26-44]		1	2264.13	High	Low	208.6	2	K.DSQVNQNLLESHSFINYKK.H	[26-44]
	FALSE	High	[K].ALYTVSPGSEQVR.[A]		FALSE	1	7	1	P82611	P82611 [410-422]		0	1406.73	High	Medium	201.57	2	K.ALYTVSPGSEQVR.A	[410-422]
	FALSE	High	[K].LLYGHLDDPHNQEIER.[G]		FALSE	1	3	1	P82611	P82611 [66-81]		0	1948.95	High	Medium	201.32	2.46	K.LLYGHLDDPHNQEIER.G	[66-81]
	FALSE	High	[K].LAGITTVK.[G]		FALSE	1	9	1	P82611	P82611 [248-255]		0	802.503	High	Medium	200.14	2.23	K.LAGITTVK.G	[248-255]
	FALSE	High	[K].SKALYTVSPGSEQVR.[A]		FALSE	1	3	1	P82611	P82611 [408-422]		1	1621.85	High	Low	178.1	2.04	K.SKALYTVSPGSEQVR.A	[408-422]
	FALSE	High	[R].AASIIKDAGAHGLKSK.[A]		FALSE	1	3	1	P82611	P82611 [394-409]		2	1566.9	High	Low	158.55	1.25	R.AASIIKDAGAHGLKSK.A	[394-409]
FALSE	High	High	None	C4YI48	ATP synthase subunit beta OS=Candida albicans (strain WO-1) OX=294748 GN=CAWG_03756 PE=3 SV=1	0	0	57	FALSE	18	49	8	415	44.5	4.93	8849.51	72.08	18	16	metabolic process;transport		catalytic activity;nucleotide binding;transporter activity	Pf00006, Pf00306		CAWG_03756						0	1
	Checked	Confidence	Annotated Sequence	Modifications	Contaminant	# Protein Groups	# Proteins	# PSMs	Master Protein Accessions	Positions in Master Proteins	Modifications in Master Proteins	# Missed Cleavages	Theo. MH+ [Da]	Confidence (by Search Engine): MS Amanda 2.0	Confidence (by Search Engine): Sequest HT	Amanda Score (by Search Engine): MS Amanda 2.0	XCorr (by Search Engine): Sequest HT	Sequence in Protein	Positions in Proteins
	FALSE	High	[R].LLDASVVGQEHYDVATGVQQTLQAYK.[S]		FALSE	1	3	3	A0A3F2VXI9	A0A3F2VXI9 [383-408]		0	2833.44	High	High	572.55	6.48	R.LLDASVVGQEHYDVATGVQQTLQAYK.S	[294-319]
	FALSE	High	[K].KGSVTSVQAVYVPADDLTDPAPATTFAHLDATTVLSR.[G]		FALSE	2	13	2	H8X7M9; A0A3F2VXI9	H8X7M9 [324-360]; A0A3F2VXI9 [327-363]		1	3814.95	High	High	533.75	4.64	K.KGSVTSVQAVYVPADDLTDPAPATTFAHLDATTVLSR.G	[238-274]
	FALSE	High	[RK].KPIHAEPPSFVEQSTAAEILETGIKVVDLLAPYAR.[G]		FALSE	1	10	4	A0A3F2VXI9	A0A3F2VXI9 [141-175]		1	3790.04	High	High	474.01	4.34	K.KPIHAEPPSFVEQSTAAEILETGIKVVDLLAPYAR.G	[52-86]
	FALSE	High	[K].AHGGFSVFTGVGER.[T]		FALSE	2	13	4	H8X7M9; A0A3F2VXI9	H8X7M9 [200-213]; A0A3F2VXI9 [203-216]		0	1420.7	High	High	429.8	3.39	K.AHGGFSVFTGVGER.T	[114-127]
	FALSE	High	[K].VALVFGQMNEPPGAR.[A]		FALSE	2	13	3	H8X7M9; A0A3F2VXI9	H8X7M9 [238-252]; A0A3F2VXI9 [241-255]		0	1585.82	High	High	419.09	3.36	K.VALVFGQMNEPPGAR.A	[152-166]
	FALSE	High	[R].GISELGIYPAVDPLDSK.[S]		FALSE	2	13	3	H8X7M9; A0A3F2VXI9	H8X7M9 [361-377]; A0A3F2VXI9 [364-380]		0	1773.93	High	High	408.29	3.42	R.GISELGIYPAVDPLDSK.S	[275-291]
	FALSE	High	[RK].KPIHAEPPSFVEQSTAAEILETGIK.[V]		FALSE	1	10	2	A0A3F2VXI9	A0A3F2VXI9 [141-165]		0	2692.42	High	High	399.11	3.41	K.KPIHAEPPSFVEQSTAAEILETGIK.V	[52-76]
	FALSE	High	[R].GTEVNDTGAPISVPVGR.[G]		FALSE	1	3	2	A0A3F2VXI9	A0A3F2VXI9 [99-115]		0	1668.86	High	High	363.08	3.37	R.GTEVNDTGAPISVPVGR.G	[10-26]
	FALSE	High	[K].EKKPIHAEPPSFVEQSTAAEILETGIKVVDLLAPYAR.[G]		FALSE	1	5	2	A0A3F2VXI9	A0A3F2VXI9 [139-175]		2	4047.18	High	High	362.42	4.16	K.EKKPIHAEPPSFVEQSTAAEILETGIKVVDLLAPYAR.G	[50-86]
	FALSE	High	[R].GGKIGLFGGAGVGK.[T]		FALSE	2	13	4	H8X7M9; A0A3F2VXI9	H8X7M9 [173-186]; A0A3F2VXI9 [176-189]		1	1217.7	High	High	332.65	2.99	R.GGKIGLFGGAGVGK.T	[87-100]
	FALSE	High	[R].IINVVGEPIDDRGPIECK.[E]	1xCarbamidomethyl [C17]	FALSE	1	10	4	A0A3F2VXI9	A0A3F2VXI9 [121-138]		1	2024.05	High	High	330.22	3.86	R.IINVVGEPIDDRGPIECK.E	[32-49]
	FALSE	High	[R].FTQAGSEVSALLGR.[I]		FALSE	2	13	3	H8X7M9; A0A3F2VXI9	H8X7M9 [284-297]; A0A3F2VXI9 [287-300]		0	1435.75	High	High	323.85	2.9	R.FTQAGSEVSALLGR.I	[198-211]
	FALSE	High	[K].EKKPIHAEPPSFVEQSTAAEILETGIK.[V]		FALSE	1	5	3	A0A3F2VXI9	A0A3F2VXI9 [139-165]		1	2949.56	High	High	320.93	3.41	K.EKKPIHAEPPSFVEQSTAAEILETGIK.V	[50-76]
	FALSE	High	[R].IINVVGEPIDDRGPIECKEK.[K]	1xCarbamidomethyl [C17]	FALSE	1	5	4	A0A3F2VXI9	A0A3F2VXI9 [121-140]		2	2281.19	High	High	292.25	2.82	R.IINVVGEPIDDRGPIECKEK.K	[32-51]
	FALSE	High	[K].TVFIQELINNIAK.[A]		FALSE	2	13	2	H8X7M9; A0A3F2VXI9	H8X7M9 [187-199]; A0A3F2VXI9 [190-202]		0	1502.86	High	High	249.61	2.62	K.TVFIQELINNIAK.A	[101-113]
	FALSE	High	[K].VVDLLAPYAR.[G]		FALSE	2	13	1	H8X7M9; A0A3F2VXI9	H8X7M9 [163-172]; A0A3F2VXI9 [166-175]		0	1116.64	High	Medium	237.43	2.21	K.VVDLLAPYAR.G	[77-86]
	FALSE	High	[K].IGLFGGAGVGK.[T]		FALSE	2	13	2	H8X7M9; A0A3F2VXI9	H8X7M9 [176-186]; A0A3F2VXI9 [179-189]		0	975.562	High	High	218.64	2.43	K.IGLFGGAGVGK.T	[90-100]
	FALSE	High	[R].EMKETGVINLEGDSK.[V]		FALSE	2	13	1	H8X7M9; A0A3F2VXI9	H8X7M9 [223-237]; A0A3F2VXI9 [226-240]		1	1649.81	High	Low	184.18	2.18	R.EMKETGVINLEGDSK.V	[137-151]
FALSE	High	High	Master Protein	P82611	Aconitate hydratase, mitochondrial OS=Candida albicans (strain SC5314 / ATCC MYA-2876) OX=237561 GN=ACO1 PE=1 SV=2	0	0	37	FALSE	23	49	23	777	84.2	6.39	7997.19	53.59	23	14	metabolic process;regulation of biological process;response to stimulus	mitochondrion	catalytic activity;metal ion binding	Pf00330, Pf00694	3642090	W5Q_06279; I503_06226	ACO1	R	Citrate cycle (TCA cycle); Biosynthesis of amino acids; Metabolic pathways; 2-Oxocarboxylic acid metabolism; Biosynthesis of secondary metabolites; Glyoxylate and dicarboxylate metabolism; Carbon metabolism; Biosynthesis of antibiotics			8	1
	Checked	Confidence	Annotated Sequence	Modifications	Contaminant	# Protein Groups	# Proteins	# PSMs	Master Protein Accessions	Positions in Master Proteins	Modifications in Master Proteins	# Missed Cleavages	Theo. MH+ [Da]	Confidence (by Search Engine): MS Amanda 2.0	Confidence (by Search Engine): Sequest HT	Amanda Score (by Search Engine): MS Amanda 2.0	XCorr (by Search Engine): Sequest HT	Sequence in Protein	Positions in Proteins
	FALSE	High	[K].VGLIGSCTNSSYEDMTR.[A]	1xCarbamidomethyl [C7]	FALSE	1	7	2	P82611	P82611 [377-393]		0	1889.84	High	High	429.44	4.39	K.VGLIGSCTNSSYEDMTR.A	[377-393]
	FALSE	High	[K].HLENVEIVK.[SA]		FALSE	1	3	2	P82611	P82611 [45-53]		0	1080.6	High	High	344.8	2.92	K.HLENVEIVK.S	[45-53]
	FALSE	High	[K].HGSALNFIK.[S]		FALSE	1	5	2	P82611	P82611 [766-774]		0	986.542	High	High	335.62	3.2	K.HGSALNFIK.S	[766-774]
	FALSE	High	[R].AIDLNKEVYDFLSTACAK.[Y]	1xCarbamidomethyl [C16]	FALSE	1	3	2	P82611	P82611 [140-157]		1	2058.02	High	High	332.68	3.06	R.AIDLNKEVYDFLSTACAK.Y	[140-157]
	FALSE	High	[R].GHLENISNNYMIGAINAENGKANEVR.[N]		FALSE	1	2	2	P82611	P82611 [606-631]		1	2828.37	High	High	330.28	2.79	R.GHLENISNNYMIGAINAENGKANEVR.N	[606-631]
	FALSE	High	[K].KGDKNTIVSSFNR.[N]		FALSE	1	4	6	P82611	P82611 [460-472]		2	1465.78	High	High	321.39	3.43	K.KGDKNTIVSSFNR.N	[460-472]
	FALSE	High	[R].GHLENISNNYMIGAINAENGK.[A]		FALSE	1	2	2	P82611	P82611 [606-626]		0	2259.08	High	High	313.73	3.23	R.GHLENISNNYMIGAINAENGK.A	[606-626]
	FALSE	High	[R].NHYTGKYDGVPQTAAAYR.[D]		FALSE	1	3	4	P82611	P82611 [632-649]		1	2011.96	High	High	309.75	3.02	R.NHYTGKYDGVPQTAAAYR.D	[632-649]
	FALSE	High	[R].ASVEVVISPTSDRLQK.[L]		FALSE	1	6	4	P82611	P82611 [550-565]		1	1728.95	High	High	292.62	3.47	R.ASVEVVISPTSDRLQK.L	[550-565]
	FALSE	High	[R].SEIAQFAQVYKK.[D]		FALSE	1	2	2	P82611	P82611 [310-321]		1	1411.76	High	High	283.99	2.85	R.SEIAQFAQVYKK.D	[310-321]
	FALSE	High	[K].MKETAIANGWPLEVK.[V]		FALSE	1	4	2	P82611	P82611 [362-376]		1	1686.89	High	High	279.94	2.82	K.MKETAIANGWPLEVK.V	[362-376]
	FALSE	High	[KR].MSGWTSPKDIILK.[L]		FALSE	1	9	4	P82611	P82611 [235-247]		1	1475.79	High	High	272.33	2.64	K.MSGWTSPKDIILK.L	[235-247]
	FALSE	High	[K].TTTDHISMAGPWLK.[Y]		FALSE	1	8	3	P82611	P82611 [590-603]		0	1557.77	High	High	259.72	2.62	K.TTTDHISMAGPWLK.Y	[590-603]
	FALSE	High	[K].WVVIGDENFGEGSSR.[E]		FALSE	1	5	2	P82611	P82611 [655-669]		0	1651.77	High	High	243	2.79	K.WVVIGDENFGEGSSR.E	[655-669]
	FALSE	High	[R].ASVEVVISPTSDR.[L]		FALSE	1	6	1	P82611	P82611 [550-562]		0	1359.71	High	Medium	236.1	2.22	R.ASVEVVISPTSDR.L	[550-562]
	FALSE	High	[R].LNRPLTYAEK.[LVI]		FALSE	1	7	1	P82611	P82611 [56-65]		0	1204.67	High	Medium	230.8	2.22	R.LNRPLTYAEK.L	[56-65]
	FALSE	High	[R].FLGGFAIITK.[S]		FALSE	1	9	1	P82611	P82611 [678-687]		0	1066.63	High	Low	212.58	1.95	R.FLGGFAIITK.S	[678-687]
	FALSE	High	[KR].DSQVNQNLLESHSFINYKK.[HN]		FALSE	1	5	2	P82611	P82611 [26-44]		1	2264.13	High	Low	208.6	2	K.DSQVNQNLLESHSFINYKK.H	[26-44]
	FALSE	High	[K].ALYTVSPGSEQVR.[A]		FALSE	1	7	1	P82611	P82611 [410-422]		0	1406.73	High	Medium	201.57	2	K.ALYTVSPGSEQVR.A	[410-422]
	FALSE	High	[K].LLYGHLDDPHNQEIER.[G]		FALSE	1	3	1	P82611	P82611 [66-81]		0	1948.95	High	Medium	201.32	2.46	K.LLYGHLDDPHNQEIER.G	[66-81]
	FALSE	High	[K].LAGITTVK.[G]		FALSE	1	9	1	P82611	P82611 [248-255]		0	802.503	High	Medium	200.14	2.23	K.LAGITTVK.G	[248-255]
	FALSE	High	[K].SKALYTVSPGSEQVR.[A]		FALSE	1	3	1	P82611	P82611 [408-422]		1	1621.85	High	Low	178.1	2.04	K.SKALYTVSPGSEQVR.A	[408-422]
	FALSE	High	[R].AASIIKDAGAHGLKSK.[A]		FALSE	1	3	1	P82611	P82611 [394-409]		2	1566.9	High	Low	158.55	1.25	R.AASIIKDAGAHGLKSK.A	[394-409]
FALSE	High	High	Master Protein Candidate	C4YJQ8	Elongation factor 2 OS=Candida albicans (strain WO-1) OX=294748 GN=EFT2 PE=3 SV=1	0	0	37	FALSE	22	47	5	842	93.3	6.47	7366.59	56.63	22	14	metabolic process	cytoplasm	catalytic activity;nucleotide binding;RNA binding	Pf00009, Pf00679, Pf03144, Pf03764, Pf14492		CAWG_04077						0	1
	Checked	Confidence	Annotated Sequence	Modifications	Contaminant	# Protein Groups	# Proteins	# PSMs	Master Protein Accessions	Positions in Master Proteins	Modifications in Master Proteins	# Missed Cleavages	Theo. MH+ [Da]	Confidence (by Search Engine): MS Amanda 2.0	Confidence (by Search Engine): Sequest HT	Amanda Score (by Search Engine): MS Amanda 2.0	XCorr (by Search Engine): Sequest HT	Sequence in Protein	Positions in Proteins
	FALSE	High	[R].ALLELQTTKEDLYQTFAR.[T]		FALSE	2	9	2	Q5A0M4; B9WAZ4	Q5A0M4 [163-180]; B9WAZ4 [151-168]		1	2140.13	High	High	520.84	4.84	R.ALLELQTTKEDLYQTFAR.T	[163-180]
	FALSE	High	[R].GQVISEEQRPGTPLFTVK.[A]		FALSE	1	15	4	Q5A0M4	Q5A0M4 [752-769]		0	1986.07	High	High	351.9	3.62	R.GQVISEEQRPGTPLFTVK.A	[752-769]
	FALSE	High	[K].AQPIDEEVSLDIENGVINPR.[D]		FALSE	2	10	5	Q5A0M4; B9WAZ4	Q5A0M4 [590-609]; B9WAZ4 [578-597]		0	2208.11	High	High	341.45	3.16	K.AQPIDEEVSLDIENGVINPR.D	[590-609]
	FALSE	High	[R].ILADKHGWDVVDAR.[K]		FALSE	2	7	2	Q5A0M4; B9WAZ4	Q5A0M4 [618-631]; B9WAZ4 [606-619]		1	1594.83	High	High	318.01	2.99	R.ILADKHGWDVVDAR.K	[618-631]
	FALSE	High	[R].AETLYEGPSDDPFCTAIR.[N]	1xCarbamidomethyl [C14]	FALSE	2	9	2	Q5A0M4; B9WAZ4	Q5A0M4 [353-370]; B9WAZ4 [341-358]		0	2041.92	High	High	317.55	3.47	R.AETLYEGPSDDPFCTAIR.N	[353-370]
	FALSE	High	[R].QATGGQAFPQLIFDHWQVMSGDVTDENSKPGAIVK.[E]		FALSE	2	4	2	Q5A0M4; B9WAZ4	Q5A0M4 [786-820]; B9WAZ4 [774-808]		0	3771.84	High	High	316.8	3.71	R.QATGGQAFPQLIFDHWQVMSGDVTDENSKPGAIVK.E	[786-820]
	FALSE	High	[R].GLMDKVTNVR.[N]		FALSE	1	6	4	Q5A0M4	Q5A0M4 [11-20]		1	1132.61	High	High	298.66	2.69	R.GLMDKVTNVR.N	[11-20]
	FALSE	High	[K].AYLPVNESFGFTGELR.[Q]		FALSE	2	19	6	Q5A0M4; B9WAZ4	Q5A0M4 [770-785]; B9WAZ4 [758-773]		0	1799.9	High	High	293.62	3.37	K.AYLPVNESFGFTGELR.Q	[770-785]
	FALSE	High	[K].SGTITTNEAAHNMK.[V]		FALSE	2	9	1	Q5A0M4; B9WAZ4	Q5A0M4 [466-479]; B9WAZ4 [454-467]		0	1474.7	High	Medium	266.48	2.26	K.SGTITTNEAAHNMK.V	[466-479]
	FALSE	High	[K].STAISLYASMTDEDVKDIK.[Q]		FALSE	1	2	2	Q5A0M4	Q5A0M4 [72-90]		1	2087.02	High	High	264.74	2.68	K.STAISLYASMTDEDVKDIK.Q	[72-90]
	FALSE	High	[R].AGLKPEVPEYTEYYDKL.[-]		FALSE	2	7	1	Q5A0M4; B9WAZ4	Q5A0M4 [826-842]; B9WAZ4 [814-830]		1	2015	High	Medium	244.04	2.5	R.AGLKPEVPEYTEYYDKL.-	[826-842]
	FALSE	High	[R].NMSVIAHVDHGK.[S]		FALSE	2	11	2	Q5A0M4; B9WAZ4	Q5A0M4 [21-32]; B9WAZ4 [9-20]		0	1307.65	High	High	241.72	2.75	R.NMSVIAHVDHGK.S	[21-32]
	FALSE	High	[R].NCDPNADLMLYVSK.[M]	1xCarbamidomethyl [C2]	FALSE	2	4	2	Q5A0M4; B9WAZ4	Q5A0M4 [371-384]; B9WAZ4 [359-372]		0	1639.75	High	High	241.19	2.32	R.NCDPNADLMLYVSK.M	[371-384]
	FALSE	High	[R].IQGPNYQVGKK.[ED]		FALSE	2	12	1	Q5A0M4; B9WAZ4	Q5A0M4 [413-423]; B9WAZ4 [401-411]		1	1231.68	High	Low	228.81	1.58	R.IQGPNYQVGKK.E	[413-423]
	FALSE	High	[R].ETVEGESSMVALSK.[S]		FALSE	2	3	2	Q5A0M4; B9WAZ4	Q5A0M4 [565-578]; B9WAZ4 [553-566]		0	1466.7	High	High	225.54	2.43	R.ETVEGESSMVALSK.S	[565-578]
	FALSE	High	[K].GTVAFASGLHGWAFTVR.[Q]		FALSE	2	8	2	Q5A0M4; B9WAZ4	Q5A0M4 [207-223]; B9WAZ4 [195-211]		0	1776.92	High	High	221.15	2.85	K.GTVAFASGLHGWAFTVR.Q	[207-223]
	FALSE	High	[R].LWGDSYFNPK.[T]		FALSE	2	11	1	Q5A0M4; B9WAZ4	Q5A0M4 [244-253]; B9WAZ4 [232-241]		0	1226.58	High	Medium	216.95	2.04	R.LWGDSYFNPK.T	[244-253]
	FALSE	High	[M].VAFTIEQIR.[GD]		FALSE	1	7	1	Q5A0M4	Q5A0M4 [2-10]		0	1076.61	High	n/a	216.73		M.VAFTIEQIR.G	[2-10]
	FALSE	High	[K].AGIISAAK.[A]		FALSE	2	8	2	Q5A0M4; B9WAZ4	Q5A0M4 [43-50]; B9WAZ4 [31-38]		0	730.446	High	High	199.74	2.55	K.AGIISAAK.A	[43-50]
	FALSE	High	[K].RGQVISEEQRPGTPLFTVK.[A]		FALSE	1	15	1	Q5A0M4	Q5A0M4 [751-769]		1	2142.17	High	Low	194.77	1.93	K.RGQVISEEQRPGTPLFTVK.A	[751-769]
	FALSE	High	[R].IKPVVVINKVDR.[A]		FALSE	2	9	1	Q5A0M4; B9WAZ4	Q5A0M4 [151-162]; B9WAZ4 [139-150]		1	1379.87	High	Low	192.08	1.79	R.IKPVVVINKVDR.A	[151-162]
	FALSE	High	[R].IQGPNYQVGKKEDLFIK.[S]		FALSE	2	9	1	Q5A0M4; B9WAZ4	Q5A0M4 [413-429]; B9WAZ4 [401-417]		2	1977.08	High	Low	168.12	1.77	R.IQGPNYQVGKKEDLFLK.S	[413-429]
FALSE	High	High	Master Protein	Q5A0M4	Elongation factor 2 OS=Candida albicans (strain SC5314 / ATCC MYA-2876) OX=237561 GN=EFT2 PE=1 SV=2	0	0	37	FALSE	22	47	5	842	93.3	6.47	7366.59	56.63	22	14	metabolic process;response to stimulus	cell surface;cytoplasm;membrane	catalytic activity;nucleotide binding;RNA binding	Pf00009, Pf00679, Pf03144, Pf03764, Pf14492	3642998	W5Q_01746; I503_01755	EFT2	2				0	1
	Checked	Confidence	Annotated Sequence	Modifications	Contaminant	# Protein Groups	# Proteins	# PSMs	Master Protein Accessions	Positions in Master Proteins	Modifications in Master Proteins	# Missed Cleavages	Theo. MH+ [Da]	Confidence (by Search Engine): MS Amanda 2.0	Confidence (by Search Engine): Sequest HT	Amanda Score (by Search Engine): MS Amanda 2.0	XCorr (by Search Engine): Sequest HT	Sequence in Protein	Positions in Proteins
	FALSE	High	[R].ALLELQTTKEDLYQTFAR.[T]		FALSE	2	9	2	Q5A0M4; B9WAZ4	Q5A0M4 [163-180]; B9WAZ4 [151-168]		1	2140.13	High	High	520.84	4.84	R.ALLELQTTKEDLYQTFAR.T	[163-180]
	FALSE	High	[R].GQVISEEQRPGTPLFTVK.[A]		FALSE	1	15	4	Q5A0M4	Q5A0M4 [752-769]		0	1986.07	High	High	351.9	3.62	R.GQVISEEQRPGTPLFTVK.A	[752-769]
	FALSE	High	[K].AQPIDEEVSLDIENGVINPR.[D]		FALSE	2	10	5	Q5A0M4; B9WAZ4	Q5A0M4 [590-609]; B9WAZ4 [578-597]		0	2208.11	High	High	341.45	3.16	K.AQPIDEEVSLDIENGVINPR.D	[590-609]
	FALSE	High	[R].ILADKHGWDVVDAR.[K]		FALSE	2	7	2	Q5A0M4; B9WAZ4	Q5A0M4 [618-631]; B9WAZ4 [606-619]		1	1594.83	High	High	318.01	2.99	R.ILADKHGWDVVDAR.K	[618-631]
	FALSE	High	[R].AETLYEGPSDDPFCTAIR.[N]	1xCarbamidomethyl [C14]	FALSE	2	9	2	Q5A0M4; B9WAZ4	Q5A0M4 [353-370]; B9WAZ4 [341-358]		0	2041.92	High	High	317.55	3.47	R.AETLYEGPSDDPFCTAIR.N	[353-370]
	FALSE	High	[R].QATGGQAFPQLIFDHWQVMSGDVTDENSKPGAIVK.[E]		FALSE	2	4	2	Q5A0M4; B9WAZ4	Q5A0M4 [786-820]; B9WAZ4 [774-808]		0	3771.84	High	High	316.8	3.71	R.QATGGQAFPQLIFDHWQVMSGDVTDENSKPGAIVK.E	[786-820]
	FALSE	High	[R].GLMDKVTNVR.[N]		FALSE	1	6	4	Q5A0M4	Q5A0M4 [11-20]		1	1132.61	High	High	298.66	2.69	R.GLMDKVTNVR.N	[11-20]
	FALSE	High	[K].AYLPVNESFGFTGELR.[Q]		FALSE	2	19	6	Q5A0M4; B9WAZ4	Q5A0M4 [770-785]; B9WAZ4 [758-773]		0	1799.9	High	High	293.62	3.37	K.AYLPVNESFGFTGELR.Q	[770-785]
	FALSE	High	[K].SGTITTNEAAHNMK.[V]		FALSE	2	9	1	Q5A0M4; B9WAZ4	Q5A0M4 [466-479]; B9WAZ4 [454-467]		0	1474.7	High	Medium	266.48	2.26	K.SGTITTNEAAHNMK.V	[466-479]
	FALSE	High	[K].STAISLYASMTDEDVKDIK.[Q]		FALSE	1	2	2	Q5A0M4	Q5A0M4 [72-90]		1	2087.02	High	High	264.74	2.68	K.STAISLYASMTDEDVKDIK.Q	[72-90]
	FALSE	High	[R].AGLKPEVPEYTEYYDKL.[-]		FALSE	2	7	1	Q5A0M4; B9WAZ4	Q5A0M4 [826-842]; B9WAZ4 [814-830]		1	2015	High	Medium	244.04	2.5	R.AGLKPEVPEYTEYYDKL.-	[826-842]
	FALSE	High	[R].NMSVIAHVDHGK.[S]		FALSE	2	11	2	Q5A0M4; B9WAZ4	Q5A0M4 [21-32]; B9WAZ4 [9-20]		0	1307.65	High	High	241.72	2.75	R.NMSVIAHVDHGK.S	[21-32]
	FALSE	High	[R].NCDPNADLMLYVSK.[M]	1xCarbamidomethyl [C2]	FALSE	2	4	2	Q5A0M4; B9WAZ4	Q5A0M4 [371-384]; B9WAZ4 [359-372]		0	1639.75	High	High	241.19	2.32	R.NCDPNADLMLYVSK.M	[371-384]
	FALSE	High	[R].IQGPNYQVGKK.[ED]		FALSE	2	12	1	Q5A0M4; B9WAZ4	Q5A0M4 [413-423]; B9WAZ4 [401-411]		1	1231.68	High	Low	228.81	1.58	R.IQGPNYQVGKK.E	[413-423]
	FALSE	High	[R].ETVEGESSMVALSK.[S]		FALSE	2	3	2	Q5A0M4; B9WAZ4	Q5A0M4 [565-578]; B9WAZ4 [553-566]		0	1466.7	High	High	225.54	2.43	R.ETVEGESSMVALSK.S	[565-578]
	FALSE	High	[K].GTVAFASGLHGWAFTVR.[Q]		FALSE	2	8	2	Q5A0M4; B9WAZ4	Q5A0M4 [207-223]; B9WAZ4 [195-211]		0	1776.92	High	High	221.15	2.85	K.GTVAFASGLHGWAFTVR.Q	[207-223]
	FALSE	High	[R].LWGDSYFNPK.[T]		FALSE	2	11	1	Q5A0M4; B9WAZ4	Q5A0M4 [244-253]; B9WAZ4 [232-241]		0	1226.58	High	Medium	216.95	2.04	R.LWGDSYFNPK.T	[244-253]
	FALSE	High	[M].VAFTIEQIR.[GD]		FALSE	1	7	1	Q5A0M4	Q5A0M4 [2-10]		0	1076.61	High	n/a	216.73		M.VAFTIEQIR.G	[2-10]
	FALSE	High	[K].AGIISAAK.[A]		FALSE	2	8	2	Q5A0M4; B9WAZ4	Q5A0M4 [43-50]; B9WAZ4 [31-38]		0	730.446	High	High	199.74	2.55	K.AGIISAAK.A	[43-50]
	FALSE	High	[K].RGQVISEEQRPGTPLFTVK.[A]		FALSE	1	15	1	Q5A0M4	Q5A0M4 [751-769]		1	2142.17	High	Low	194.77	1.93	K.RGQVISEEQRPGTPLFTVK.A	[751-769]
	FALSE	High	[R].IKPVVVINKVDR.[A]		FALSE	2	9	1	Q5A0M4; B9WAZ4	Q5A0M4 [151-162]; B9WAZ4 [139-150]		1	1379.87	High	Low	192.08	1.79	R.IKPVVVINKVDR.A	[151-162]
	FALSE	High	[R].IQGPNYQVGKKEDLFIK.[S]		FALSE	2	9	1	Q5A0M4; B9WAZ4	Q5A0M4 [413-429]; B9WAZ4 [401-417]		2	1977.08	High	Low	168.12	1.77	R.IQGPNYQVGKKEDLFLK.S	[413-429]
FALSE	High	High	Master Protein	Q59QD6	Elongation factor 1-alpha 2 OS=Candida albicans (strain SC5314 / ATCC MYA-2876) OX=237561 GN=TEF2 PE=3 SV=2	0	0	49	FALSE	22	47	6	458	50	9.03	7352.48	58.58	21	14	metabolic process	cell surface;cytoplasm	catalytic activity;nucleotide binding;protein binding;RNA binding	Pf00009, Pf03143, Pf03144	3648254; 3646502	W5Q_00806; I503_02265; I503_00814	TEF3; TEF1; TEF2	2; 1	RNA transport			1	1
	Checked	Confidence	Annotated Sequence	Modifications	Contaminant	# Protein Groups	# Proteins	# PSMs	Master Protein Accessions	Positions in Master Proteins	Modifications in Master Proteins	# Missed Cleavages	Theo. MH+ [Da]	Confidence (by Search Engine): MS Amanda 2.0	Confidence (by Search Engine): Sequest HT	Amanda Score (by Search Engine): MS Amanda 2.0	XCorr (by Search Engine): Sequest HT	Sequence in Protein	Positions in Proteins
	FALSE	High	[K].SVEMHHEQLAEGVPGDNVGFNVK.[N]		FALSE	1	9	2	Q59QD6	Q59QD6 [289-311]		0	2493.18	High	High	486.43	4.36	K.SVEMHHEQLAEGVPGDNVGFNVK.N	[289-311]
	FALSE	High	[K].THVNVVVIGHVDSGK.[S]		FALSE	1	9	5	Q59QD6	Q59QD6 [6-20]		0	1560.85	High	High	393.75	3.5	K.THVNVVVIGHVDSGK.S	[6-20]
	FALSE	High	[K].YHVTVIDAPGHRDFIK.[N]		FALSE	2	9	4	Q59QD6; G8BCR8	Q59QD6 [85-100]; G8BCR8 [85-100]		1	1867.98	High	High	390.76	3.54	K.YHVTVIDAPGHRDFIK.N	[85-100]
	FALSE	High	[K].KLEENPKFVK.[S]		FALSE	1	13	4	Q59QD6	Q59QD6 [384-393]		2	1231.7	High	High	329.14	3.62	K.KLEENPKFVK.S	[384-393]
	FALSE	High	[K].YAWVLDKLKAER.[E]		FALSE	2	10	4	Q59QD6; G8BCR8	Q59QD6 [56-67]; G8BCR8 [56-67]		2	1491.83	High	High	321.48	3.07	K.YAWVLDKLKAER.E	[56-67]
	FALSE	High	[K].IGGIGTVPVGRVETGIIK.[A]		FALSE	2	7	2	Q59QD6; G8BCR8	Q59QD6 [254-271]; G8BCR8 [254-271]		1	1766.05	High	High	312.97	2.97	K.IGGIGTVPVGRVETGIIK.A	[254-271]
	FALSE	High	[K].YHVTVIDAPGHR.[D]		FALSE	2	10	2	Q59QD6; G8BCR8	Q59QD6 [85-96]; G8BCR8 [85-96]		0	1364.71	High	High	310.76	3.65	K.YHVTVIDAPGHR.D	[85-96]
	FALSE	High	[K].DGQTREHALLAYTLGVK.[Q]		FALSE	2	10	4	Q59QD6; G8BCR8	Q59QD6 [130-146]; G8BCR8 [130-146]		1	1872	High	High	306.37	2.6	K.DGQTREHALLAYTLGVK.Q	[130-146]
	FALSE	High	[K].MVPTKPMCVEAFTDYPPLGR.[F]	1xCarbamidomethyl [C8]	FALSE	2	9	3	Q59QD6; G8BCR8	Q59QD6 [402-421]; G8BCR8 [402-421]		0	2309.11	High	High	281.38	3.29	K.MVPTKPMCVEAFTDYPPLGR.F	[402-421]
	FALSE	High	[R].EHALLAYTLGVK.[Q]		FALSE	2	10	2	Q59QD6; G8BCR8	Q59QD6 [135-146]; G8BCR8 [135-146]		0	1314.74	High	High	272.95	3.11	R.EHALLAYTLGVK.Q	[135-146]
	FALSE	High	[K].STTTGHLIYK.[C]		FALSE	2	10	2	Q59QD6; G8BCR8	Q59QD6 [21-30]; G8BCR8 [21-30]		0	1120.6	High	High	260.89	2.77	K.STTTGHLIYK.C	[21-30]
	FALSE	High	[K].IGGIGTVPVGR.[V]		FALSE	2	15	2	Q59QD6; G8BCR8	Q59QD6 [254-264]; G8BCR8 [254-264]		0	1025.61	High	High	256.63	2.72	K.IGGIGTVPVGR.V	[254-264]
	FALSE	High	[K].THVNVVVIGHVDSGKSTTTGHLIYK.[C]		FALSE	1	9	1	Q59QD6	Q59QD6 [6-30]		1	2662.43	High	Low	230.83	2.26	K.THVNVVVIGHVDSGKSTTTGHLIYK.C	[6-30]
	FALSE	High	[K].GSFKYAWVLDK.[L]		FALSE	2	10	1	Q59QD6; G8BCR8	Q59QD6 [52-62]; G8BCR8 [52-62]		1	1313.69	High	Medium	221.17	2.21	K.GSFKYAWVLDK.L	[52-62]
	FALSE	High	[K].QLIVAVNKMDSVK.[W]		FALSE	1	9	2	Q59QD6	Q59QD6 [147-159]		1	1444.82	High	High	198.98	3.03	K.QLIVAVNKMDSVK.W	[147-159]
	FALSE	High	[R].DMRQTVAVGVIK.[S]		FALSE	2	10	1	Q59QD6; G8BCR8	Q59QD6 [426-437]; G8BCR8 [426-437]		1	1316.74	High	Medium	178.13	2.06	R.DMRQTVAVGVIK.S	[426-437]
	FALSE	High	[K].AGMVVTFAPAGVTTEVK.[S]		FALSE	2	15	1	Q59QD6; G8BCR8	Q59QD6 [272-288]; G8BCR8 [272-288]		0	1677.89	High	Low	176.54	1.62	K.AGMVVTFAPAGVTTEVK.S	[272-288]
	FALSE	High	[K].QLIVAVNK.[M]		FALSE	1	10	1	Q59QD6	Q59QD6 [147-154]		0	884.556	High	Medium	169.91	2.07	K.QLIVAVNK.M	[147-154]
	FALSE	High	[K].YAWVLDKLK.[A]		FALSE	2	10	1	Q59QD6; G8BCR8	Q59QD6 [56-64]; G8BCR8 [56-64]		1	1135.65	High	Low	168.62	1.57	K.YAWVLDKLK.A	[56-64]
	FALSE	High	[R].QTVAVGVIK.[S]		FALSE	2	10	1	Q59QD6; G8BCR8	Q59QD6 [429-437]; G8BCR8 [429-437]		0	914.567	High	Low	156.95	1.88	R.QTVAVGVIK.S	[429-437]
	FALSE	High	[R].QTVAVGVIKSVEKSDK.[A]		FALSE	2	10	1	Q59QD6; G8BCR8	Q59QD6 [429-444]; G8BCR8 [429-444]		2	1687.96	High	Low	155.6	1.71	R.QTVAVGVIKSVEKSDK.A	[429-444]
	FALSE	High	[K].TLLEAIDAIEPPTRPTDKPLRLPLQDVYK.[I]		FALSE	2	11	1	Q59QD6; G8BCR8	Q59QD6 [225-253]; G8BCR8 [225-253]		1	3302.84	Medium	High	132.07	2.53	K.TLLEAIDAIEPPTRPTDKPLRLPLQDVYK.I	[225-253]
FALSE	High	High	None	Q0ZIF4	ATP synthase subunit beta (Fragment) OS=Candida albicans OX=5476 GN=atp2 PE=4 SV=1	0	0	65	FALSE	17	47	7	337	35.9	4.96	8486.43	68.71	17	15	metabolic process;transport		catalytic activity;nucleotide binding;transporter activity	Pf00006, Pf00306								0	1
	Checked	Confidence	Annotated Sequence	Modifications	Contaminant	# Protein Groups	# Proteins	# PSMs	Master Protein Accessions	Positions in Master Proteins	Modifications in Master Proteins	# Missed Cleavages	Theo. MH+ [Da]	Confidence (by Search Engine): MS Amanda 2.0	Confidence (by Search Engine): Sequest HT	Amanda Score (by Search Engine): MS Amanda 2.0	XCorr (by Search Engine): Sequest HT	Sequence in Protein	Positions in Proteins
	FALSE	High	[R].LLDASVVGQEHYDVATGVQQTLQAYK.[S]		FALSE	1	3	3	A0A3F2VXI9	A0A3F2VXI9 [383-408]		0	2833.44	High	High	572.55	6.48	R.LLDASVVGQEHYDVATGVQQTLQAYK.S	[284-309]
	FALSE	High	[K].KGSVTSVQAVYVPADDLTDPAPATTFAHLDATTVLSR.[G]		FALSE	2	13	2	H8X7M9; A0A3F2VXI9	H8X7M9 [324-360]; A0A3F2VXI9 [327-363]		1	3814.95	High	High	533.75	4.64	K.KGSVTSVQAVYVPADDLTDPAPATTFAHLDATTVLSR.G	[228-264]
	FALSE	High	[RK].KPIHAEPPSFVEQSTAAEILETGIKVVDLLAPYAR.[G]		FALSE	1	10	4	A0A3F2VXI9	A0A3F2VXI9 [141-175]		1	3790.04	High	High	474.01	4.34	K.KPIHAEPPSFVEQSTAAEILETGIKVVDLLAPYAR.G	[42-76]
	FALSE	High	[K].AHGGFSVFTGVGER.[T]		FALSE	2	13	4	H8X7M9; A0A3F2VXI9	H8X7M9 [200-213]; A0A3F2VXI9 [203-216]		0	1420.7	High	High	429.8	3.39	K.AHGGFSVFTGVGER.T	[104-117]
	FALSE	High	[K].VALVFGQMNEPPGAR.[A]		FALSE	2	13	3	H8X7M9; A0A3F2VXI9	H8X7M9 [238-252]; A0A3F2VXI9 [241-255]		0	1585.82	High	High	419.09	3.36	K.VALVFGQMNEPPGAR.A	[142-156]
	FALSE	High	[R].GISELGIYPAVDPLDSK.[S]		FALSE	2	13	3	H8X7M9; A0A3F2VXI9	H8X7M9 [361-377]; A0A3F2VXI9 [364-380]		0	1773.93	High	High	408.29	3.42	R.GISELGIYPAVDPLDSK.S	[265-281]
	FALSE	High	[RK].KPIHAEPPSFVEQSTAAEILETGIK.[V]		FALSE	1	10	2	A0A3F2VXI9	A0A3F2VXI9 [141-165]		0	2692.42	High	High	399.11	3.41	K.KPIHAEPPSFVEQSTAAEILETGIK.V	[42-66]
	FALSE	High	[K].EKKPIHAEPPSFVEQSTAAEILETGIKVVDLLAPYAR.[G]		FALSE	1	5	2	A0A3F2VXI9	A0A3F2VXI9 [139-175]		2	4047.18	High	High	362.42	4.16	K.EKKPIHAEPPSFVEQSTAAEILETGIKVVDLLAPYAR.G	[40-76]
	FALSE	High	[R].GGKIGLFGGAGVGK.[T]		FALSE	2	13	4	H8X7M9; A0A3F2VXI9	H8X7M9 [173-186]; A0A3F2VXI9 [176-189]		1	1217.7	High	High	332.65	2.99	R.GGKIGLFGGAGVGK.T	[77-90]
	FALSE	High	[R].IINVVGEPIDDRGPIECK.[E]	1xCarbamidomethyl [C17]	FALSE	1	10	4	A0A3F2VXI9	A0A3F2VXI9 [121-138]		1	2024.05	High	High	330.22	3.86	R.IINVVGEPIDDRGPIECK.E	[22-39]
	FALSE	High	[R].FTQAGSEVSALLGR.[I]		FALSE	2	13	3	H8X7M9; A0A3F2VXI9	H8X7M9 [284-297]; A0A3F2VXI9 [287-300]		0	1435.75	High	High	323.85	2.9	R.FTQAGSEVSALLGR.I	[188-201]
	FALSE	High	[K].EKKPIHAEPPSFVEQSTAAEILETGIK.[V]		FALSE	1	5	3	A0A3F2VXI9	A0A3F2VXI9 [139-165]		1	2949.56	High	High	320.93	3.41	K.EKKPIHAEPPSFVEQSTAAEILETGIK.V	[40-66]
	FALSE	High	[R].IINVVGEPIDDRGPIECKEK.[K]	1xCarbamidomethyl [C17]	FALSE	1	5	4	A0A3F2VXI9	A0A3F2VXI9 [121-140]		2	2281.19	High	High	292.25	2.82	R.IINVVGEPIDDRGPIECKEK.K	[22-41]
	FALSE	High	[K].TVFIQELINNIAK.[A]		FALSE	2	13	2	H8X7M9; A0A3F2VXI9	H8X7M9 [187-199]; A0A3F2VXI9 [190-202]		0	1502.86	High	High	249.61	2.62	K.TVFIQELINNIAK.A	[91-103]
	FALSE	High	[K].VVDLLAPYAR.[G]		FALSE	2	13	1	H8X7M9; A0A3F2VXI9	H8X7M9 [163-172]; A0A3F2VXI9 [166-175]		0	1116.64	High	Medium	237.43	2.21	K.VVDLLAPYAR.G	[67-76]
	FALSE	High	[K].IGLFGGAGVGK.[T]		FALSE	2	13	2	H8X7M9; A0A3F2VXI9	H8X7M9 [176-186]; A0A3F2VXI9 [179-189]		0	975.562	High	High	218.64	2.43	K.IGLFGGAGVGK.T	[80-90]
	FALSE	High	[R].EMKETGVINLEGDSK.[V]		FALSE	2	13	1	H8X7M9; A0A3F2VXI9	H8X7M9 [223-237]; A0A3F2VXI9 [226-240]		1	1649.81	High	Low	184.18	2.18	R.EMKETGVINLEGDSK.V	[127-141]
FALSE	High	High	Master Protein	Q5A397	Hsp70 family ATPase OS=Candida albicans (strain SC5314 / ATCC MYA-2876) OX=237561 GN=SSB1 PE=3 SV=1	0	0	42	FALSE	19	45	5	613	66.4	5.38	7402.58	59.36	19	16	cell organization and biogenesis;metabolic process;regulation of biological process;response to stimulus	cell surface;membrane	nucleotide binding	Pf00012, Pf06723	3642095	W5Q_06268; I503_06215	SSB1	R	Longevity regulating pathway - multiple species; Protein processing in endoplasmic reticulum; Spliceosome; Endocytosis			4	1
	Checked	Confidence	Annotated Sequence	Modifications	Contaminant	# Protein Groups	# Proteins	# PSMs	Master Protein Accessions	Positions in Master Proteins	Modifications in Master Proteins	# Missed Cleavages	Theo. MH+ [Da]	Confidence (by Search Engine): MS Amanda 2.0	Confidence (by Search Engine): Sequest HT	Amanda Score (by Search Engine): MS Amanda 2.0	XCorr (by Search Engine): Sequest HT	Sequence in Protein	Positions in Proteins
	FALSE	High	[R].IINEPTAAAIAYGLGAGKSEKER.[H]		FALSE	2	9	3	Q5A397; G8BGE0	Q5A397 [174-196]; G8BGE0 [174-196]		2	2359.26	High	High	435.44	3.89	R.IINEPTAAAIAYGLGAGKSEKER.H	[174-196]
	FALSE	High	[R].TFTTVADHQTTVQFPVYQGER.[V]		FALSE	2	10	4	Q5A397; G8BGE0	Q5A397 [431-451]; G8BGE0 [431-451]		0	2425.18	High	High	394.83	3.66	R.TFTTVADHQTTVQFPVYQGER.V	[431-451]
	FALSE	High	[R].IINEPTAAAIAYGLGAGK.[S]		FALSE	2	10	4	Q5A397; G8BGE0	Q5A397 [174-191]; G8BGE0 [174-191]		0	1729.95	High	High	373.99	3.54	R.IINEPTAAAIAYGLGAGK.S	[174-191]
	FALSE	High	[K].LLSDFFDGKQLEK.[S]		FALSE	2	9	2	Q5A397; G8BGE0	Q5A397 [352-364]; G8BGE0 [352-364]		1	1539.81	High	High	350.63	3.13	K.LLSDFFDGKQLEK.S	[352-364]
	FALSE	High	[R].LIGDAAKNQAALNPK.[N]		FALSE	2	10	2	Q5A397; G8BGE0	Q5A397 [52-66]; G8BGE0 [52-66]		1	1523.85	High	High	344.22	3.52	R.LIGDAAKNQAALNPK.N	[52-66]
	FALSE	High	[R].ARFEDINSALFK.[S]		FALSE	1	8	4	Q5A397	Q5A397 [303-314]		1	1410.74	High	High	319.91	2.79	R.ARFEDINSALFK.S	[303-314]
	FALSE	High	[K].QKLEAYVASVESTVTDPVLSAK.[L]		FALSE	2	10	3	Q5A397; G8BGE0	Q5A397 [544-565]; G8BGE0 [544-565]		1	2335.24	High	High	314.48	3.42	K.QKLEAYVASVESTVTDPVLSAK.L	[544-565]
	FALSE	High	[R].LSTEEIEKMISDAEKFK.[S]		FALSE	1	8	2	Q5A397	Q5A397 [514-530]		2	1998.01	High	High	311.69	2.87	R.LSTEEIEKMISDAEKFK.S	[514-530]
	FALSE	High	[K].STLEPVEQVLKDAK.[IV]		FALSE	2	7	2	Q5A397; G8BGE0	Q5A397 [315-328]; G8BGE0 [315-328]		1	1556.85	High	Medium	294.98	2.33	K.STLEPVEQVLKDAK.I	[315-328]
	FALSE	High	[K].ISKSQVDEVVLVGGSTR.[I]		FALSE	1	2	2	Q5A397	Q5A397 [329-345]		1	1773.97	High	High	294.69	2.59	K.ISKSQVDEVVLVGGSTR.I	[329-345]
	FALSE	High	[R].SANITISNSIGR.[L]		FALSE	2	10	2	Q5A397; G8BGE0	Q5A397 [502-513]; G8BGE0 [502-513]		0	1232.66	High	High	280.86	2.85	R.SANITISNSIGR.L	[502-513]
	FALSE	High	[K].DAGAIAGLNVLR.[I]		FALSE	2	10	2	Q5A397; G8BGE0	Q5A397 [162-173]; G8BGE0 [162-173]		0	1169.66	High	High	277.58	2.76	K.DAGAIAGLNVLR.I	[162-173]
	FALSE	High	[R].VTPSFVAFTSEER.[L]		FALSE	2	10	2	Q5A397; G8BGE0	Q5A397 [39-51]; G8BGE0 [39-51]		0	1469.73	High	High	263.53	2.76	R.VTPSFVAFTSEER.L	[39-51]
	FALSE	High	[R].AFDDESVQKDIK.[S]		FALSE	2	7	2	Q5A397; G8BGE0	Q5A397 [79-90]; G8BGE0 [79-90]		1	1394.68	High	Medium	247.93	2.22	R.AFDDESVQKDIK.S	[79-90]
	FALSE	High	[K].ATAGDTHLGGQDFDTNLLEHFKK.[E]		FALSE	1	7	2	Q5A397	Q5A397 [224-246]		1	2515.22	High	High	235.7	2.95	K.ATAGDTHLGGQDFDTNLLEHFKK.E	[224-246]
	FALSE	High	[K].AVVTVPAYFNDAQR.[Q]		FALSE	1	5	2	Q5A397	Q5A397 [144-157]		0	1550.8	High	High	215.2	2.69	K.AVVTVPAYFNDAQR.Q	[144-157]
	FALSE	High	[R].VNCTENTLLGEFDLK.[N]	1xCarbamidomethyl [C3]	FALSE	2	7	2	Q5A397; G8BGE0	Q5A397 [452-466]; G8BGE0 [452-466]		0	1752.85	High	High	215.16	2.91	R.VNCTENTLLGEFDLK.N	[452-466]
	FALSE	High	[R].QATKDAGAIAGLNVLR.[I]		FALSE	2	10	1	Q5A397; G8BGE0	Q5A397 [158-173]; G8BGE0 [158-173]		1	1597.9	High	Low	165.68	1.46	R.QATKDAGAIAGLNVLR.I	[158-173]
	FALSE	High	[K].SQVDEVVLVGGSTR.[I]		FALSE	2	6	2	Q5A397; G8BGE0	Q5A397 [332-345]; G8BGE0 [332-345]		0	1445.76	High	High	156.56	3.38	K.SQVDEVVLVGGSTR.I	[332-345]
FALSE	High	High	None	B9W8L5	Elongation factor 1-alpha OS=Candida dubliniensis (strain CD36 / ATCC MYA-646 / CBS 7987 / NCPF 3949 / NRRL Y-17841) OX=573826 GN=Cd36_07890 PE=3 SV=1	0	0	47	FALSE	21	45	6	458	49.9	9.03	7039.51	55.61	20	13	metabolic process	cytoplasm	catalytic activity;nucleotide binding;RNA binding	Pf00009, Pf03143, Pf03144	8044980	CD36_07890	CD36_07890	1	RNA transport			1	1
	Checked	Confidence	Annotated Sequence	Modifications	Contaminant	# Protein Groups	# Proteins	# PSMs	Master Protein Accessions	Positions in Master Proteins	Modifications in Master Proteins	# Missed Cleavages	Theo. MH+ [Da]	Confidence (by Search Engine): MS Amanda 2.0	Confidence (by Search Engine): Sequest HT	Amanda Score (by Search Engine): MS Amanda 2.0	XCorr (by Search Engine): Sequest HT	Sequence in Protein	Positions in Proteins
	FALSE	High	[K].SVEMHHEQLAEGVPGDNVGFNVK.[N]		FALSE	1	9	2	Q59QD6	Q59QD6 [289-311]		0	2493.18	High	High	486.43	4.36	K.SVEMHHEQLAEGVPGDNVGFNVK.N	[289-311]
	FALSE	High	[K].THVNVVVIGHVDSGK.[S]		FALSE	1	9	5	Q59QD6	Q59QD6 [6-20]		0	1560.85	High	High	393.75	3.5	K.THVNVVVIGHVDSGK.S	[6-20]
	FALSE	High	[K].YHVTVIDAPGHRDFIK.[N]		FALSE	2	9	4	Q59QD6; G8BCR8	Q59QD6 [85-100]; G8BCR8 [85-100]		1	1867.98	High	High	390.76	3.54	K.YHVTVIDAPGHRDFIK.N	[85-100]
	FALSE	High	[K].KLEENPKFVK.[S]		FALSE	1	13	4	Q59QD6	Q59QD6 [384-393]		2	1231.7	High	High	329.14	3.62	K.KLEENPKFVK.S	[384-393]
	FALSE	High	[K].YAWVLDKLKAER.[E]		FALSE	2	10	4	Q59QD6; G8BCR8	Q59QD6 [56-67]; G8BCR8 [56-67]		2	1491.83	High	High	321.48	3.07	K.YAWVLDKLKAER.E	[56-67]
	FALSE	High	[K].YHVTVIDAPGHR.[D]		FALSE	2	10	2	Q59QD6; G8BCR8	Q59QD6 [85-96]; G8BCR8 [85-96]		0	1364.71	High	High	310.76	3.65	K.YHVTVIDAPGHR.D	[85-96]
	FALSE	High	[K].DGQTREHALLAYTLGVK.[Q]		FALSE	2	10	4	Q59QD6; G8BCR8	Q59QD6 [130-146]; G8BCR8 [130-146]		1	1872	High	High	306.37	2.6	K.DGQTREHALLAYTLGVK.Q	[130-146]
	FALSE	High	[K].MVPTKPMCVEAFTDYPPLGR.[F]	1xCarbamidomethyl [C8]	FALSE	2	9	3	Q59QD6; G8BCR8	Q59QD6 [402-421]; G8BCR8 [402-421]		0	2309.11	High	High	281.38	3.29	K.MVPTKPMCVEAFTDYPPLGR.F	[402-421]
	FALSE	High	[R].EHALLAYTLGVK.[Q]		FALSE	2	10	2	Q59QD6; G8BCR8	Q59QD6 [135-146]; G8BCR8 [135-146]		0	1314.74	High	High	272.95	3.11	R.EHALLAYTLGVK.Q	[135-146]
	FALSE	High	[K].STTTGHLIYK.[C]		FALSE	2	10	2	Q59QD6; G8BCR8	Q59QD6 [21-30]; G8BCR8 [21-30]		0	1120.6	High	High	260.89	2.77	K.STTTGHLIYK.C	[21-30]
	FALSE	High	[K].IGGIGTVPVGR.[V]		FALSE	2	15	2	Q59QD6; G8BCR8	Q59QD6 [254-264]; G8BCR8 [254-264]		0	1025.61	High	High	256.63	2.72	K.IGGIGTVPVGR.V	[254-264]
	FALSE	High	[K].THVNVVVIGHVDSGKSTTTGHLIYK.[C]		FALSE	1	9	1	Q59QD6	Q59QD6 [6-30]		1	2662.43	High	Low	230.83	2.26	K.THVNVVVIGHVDSGKSTTTGHLIYK.C	[6-30]
	FALSE	High	[K].GSFKYAWVLDK.[L]		FALSE	2	10	1	Q59QD6; G8BCR8	Q59QD6 [52-62]; G8BCR8 [52-62]		1	1313.69	High	Medium	221.17	2.21	K.GSFKYAWVLDK.L	[52-62]
	FALSE	High	[K].QLIVAVNKMDSVK.[W]		FALSE	1	9	2	Q59QD6	Q59QD6 [147-159]		1	1444.82	High	High	198.98	3.03	K.QLIVAVNKMDSVK.W	[147-159]
	FALSE	High	[R].DMRQTVAVGVIK.[S]		FALSE	2	10	1	Q59QD6; G8BCR8	Q59QD6 [426-437]; G8BCR8 [426-437]		1	1316.74	High	Medium	178.13	2.06	R.DMRQTVAVGVIK.S	[426-437]
	FALSE	High	[K].AGMVVTFAPAGVTTEVK.[S]		FALSE	2	15	1	Q59QD6; G8BCR8	Q59QD6 [272-288]; G8BCR8 [272-288]		0	1677.89	High	Low	176.54	1.62	K.AGMVVTFAPAGVTTEVK.S	[272-288]
	FALSE	High	[K].QLIVAVNK.[M]		FALSE	1	10	1	Q59QD6	Q59QD6 [147-154]		0	884.556	High	Medium	169.91	2.07	K.QLIVAVNK.M	[147-154]
	FALSE	High	[K].YAWVLDKLK.[A]		FALSE	2	10	1	Q59QD6; G8BCR8	Q59QD6 [56-64]; G8BCR8 [56-64]		1	1135.65	High	Low	168.62	1.57	K.YAWVLDKLK.A	[56-64]
	FALSE	High	[R].QTVAVGVIK.[S]		FALSE	2	10	1	Q59QD6; G8BCR8	Q59QD6 [429-437]; G8BCR8 [429-437]		0	914.567	High	Low	156.95	1.88	R.QTVAVGVIK.S	[429-437]
	FALSE	High	[R].QTVAVGVIKSVEKSDK.[A]		FALSE	2	10	1	Q59QD6; G8BCR8	Q59QD6 [429-444]; G8BCR8 [429-444]		2	1687.96	High	Low	155.6	1.71	R.QTVAVGVIKSVEKSDK.A	[429-444]
	FALSE	High	[K].TLLEAIDAIEPPTRPTDKPLRLPLQDVYK.[I]		FALSE	2	11	1	Q59QD6; G8BCR8	Q59QD6 [225-253]; G8BCR8 [225-253]		1	3302.84	Medium	High	132.07	2.53	K.TLLEAIDAIEPPTRPTDKPLRLPLQDVYK.I	[225-253]
FALSE	High	High	None	A0A367Y5N6	Elongation factor 1-alpha OS=Candida viswanathii OX=5486 GN=TEF2_2 PE=3 SV=1	0	0	47	FALSE	21	45	6	458	49.9	9.03	7039.51	55.61	20	13												0	1
	Checked	Confidence	Annotated Sequence	Modifications	Contaminant	# Protein Groups	# Proteins	# PSMs	Master Protein Accessions	Positions in Master Proteins	Modifications in Master Proteins	# Missed Cleavages	Theo. MH+ [Da]	Confidence (by Search Engine): MS Amanda 2.0	Confidence (by Search Engine): Sequest HT	Amanda Score (by Search Engine): MS Amanda 2.0	XCorr (by Search Engine): Sequest HT	Sequence in Protein	Positions in Proteins
	FALSE	High	[K].SVEMHHEQLAEGVPGDNVGFNVK.[N]		FALSE	1	9	2	Q59QD6	Q59QD6 [289-311]		0	2493.18	High	High	486.43	4.36	K.SVEMHHEQLAEGVPGDNVGFNVK.N	[289-311]
	FALSE	High	[K].THVNVVVIGHVDSGK.[S]		FALSE	1	9	5	Q59QD6	Q59QD6 [6-20]		0	1560.85	High	High	393.75	3.5	K.THVNVVVIGHVDSGK.S	[6-20]
	FALSE	High	[K].YHVTVIDAPGHRDFIK.[N]		FALSE	2	9	4	Q59QD6; G8BCR8	Q59QD6 [85-100]; G8BCR8 [85-100]		1	1867.98	High	High	390.76	3.54	K.YHVTVIDAPGHRDFIK.N	[85-100]
	FALSE	High	[K].KLEENPKFVK.[S]		FALSE	1	13	4	Q59QD6	Q59QD6 [384-393]		2	1231.7	High	High	329.14	3.62	K.KLEENPKFVK.S	[384-393]
	FALSE	High	[K].YAWVLDKLKAER.[E]		FALSE	2	10	4	Q59QD6; G8BCR8	Q59QD6 [56-67]; G8BCR8 [56-67]		2	1491.83	High	High	321.48	3.07	K.YAWVLDKLKAER.E	[56-67]
	FALSE	High	[K].YHVTVIDAPGHR.[D]		FALSE	2	10	2	Q59QD6; G8BCR8	Q59QD6 [85-96]; G8BCR8 [85-96]		0	1364.71	High	High	310.76	3.65	K.YHVTVIDAPGHR.D	[85-96]
	FALSE	High	[K].DGQTREHALLAYTLGVK.[Q]		FALSE	2	10	4	Q59QD6; G8BCR8	Q59QD6 [130-146]; G8BCR8 [130-146]		1	1872	High	High	306.37	2.6	K.DGQTREHALLAYTLGVK.Q	[130-146]
	FALSE	High	[K].MVPTKPMCVEAFTDYPPLGR.[F]	1xCarbamidomethyl [C8]	FALSE	2	9	3	Q59QD6; G8BCR8	Q59QD6 [402-421]; G8BCR8 [402-421]		0	2309.11	High	High	281.38	3.29	K.MVPTKPMCVEAFTDYPPLGR.F	[402-421]
	FALSE	High	[R].EHALLAYTLGVK.[Q]		FALSE	2	10	2	Q59QD6; G8BCR8	Q59QD6 [135-146]; G8BCR8 [135-146]		0	1314.74	High	High	272.95	3.11	R.EHALLAYTLGVK.Q	[135-146]
	FALSE	High	[K].STTTGHLIYK.[C]		FALSE	2	10	2	Q59QD6; G8BCR8	Q59QD6 [21-30]; G8BCR8 [21-30]		0	1120.6	High	High	260.89	2.77	K.STTTGHLIYK.C	[21-30]
	FALSE	High	[K].IGGIGTVPVGR.[V]		FALSE	2	15	2	Q59QD6; G8BCR8	Q59QD6 [254-264]; G8BCR8 [254-264]		0	1025.61	High	High	256.63	2.72	K.IGGIGTVPVGR.V	[254-264]
	FALSE	High	[K].THVNVVVIGHVDSGKSTTTGHLIYK.[C]		FALSE	1	9	1	Q59QD6	Q59QD6 [6-30]		1	2662.43	High	Low	230.83	2.26	K.THVNVVVIGHVDSGKSTTTGHLIYK.C	[6-30]
	FALSE	High	[K].GSFKYAWVLDK.[L]		FALSE	2	10	1	Q59QD6; G8BCR8	Q59QD6 [52-62]; G8BCR8 [52-62]		1	1313.69	High	Medium	221.17	2.21	K.GSFKYAWVLDK.L	[52-62]
	FALSE	High	[K].QLIVAVNKMDSVK.[W]		FALSE	1	9	2	Q59QD6	Q59QD6 [147-159]		1	1444.82	High	High	198.98	3.03	K.QLIVAVNKMDSVK.W	[147-159]
	FALSE	High	[R].DMRQTVAVGVIK.[S]		FALSE	2	10	1	Q59QD6; G8BCR8	Q59QD6 [426-437]; G8BCR8 [426-437]		1	1316.74	High	Medium	178.13	2.06	R.DMRQTVAVGVIK.S	[426-437]
	FALSE	High	[K].AGMVVTFAPAGVTTEVK.[S]		FALSE	2	15	1	Q59QD6; G8BCR8	Q59QD6 [272-288]; G8BCR8 [272-288]		0	1677.89	High	Low	176.54	1.62	K.AGMVVTFAPAGVTTEVK.S	[272-288]
	FALSE	High	[K].QLIVAVNK.[M]		FALSE	1	10	1	Q59QD6	Q59QD6 [147-154]		0	884.556	High	Medium	169.91	2.07	K.QLIVAVNK.M	[147-154]
	FALSE	High	[K].YAWVLDKLK.[A]		FALSE	2	10	1	Q59QD6; G8BCR8	Q59QD6 [56-64]; G8BCR8 [56-64]		1	1135.65	High	Low	168.62	1.57	K.YAWVLDKLK.A	[56-64]
	FALSE	High	[R].QTVAVGVIK.[S]		FALSE	2	10	1	Q59QD6; G8BCR8	Q59QD6 [429-437]; G8BCR8 [429-437]		0	914.567	High	Low	156.95	1.88	R.QTVAVGVIK.S	[429-437]
	FALSE	High	[R].QTVAVGVIKSVEKSDK.[A]		FALSE	2	10	1	Q59QD6; G8BCR8	Q59QD6 [429-444]; G8BCR8 [429-444]		2	1687.96	High	Low	155.6	1.71	R.QTVAVGVIKSVEKSDK.A	[429-444]
	FALSE	High	[K].TLLEAIDAIEPPTRPTDKPLRLPLQDVYK.[I]		FALSE	2	11	1	Q59QD6; G8BCR8	Q59QD6 [225-253]; G8BCR8 [225-253]		1	3302.84	Medium	High	132.07	2.53	K.TLLEAIDAIEPPTRPTDKPLRLPLQDVYK.I	[225-253]
FALSE	High	High	Master Protein Candidate	P87222	Ribosome-associated molecular chaperone SSB1 OS=Candida albicans (strain WO-1) OX=294748 GN=SSB1 PE=3 SV=2	0	0	42	FALSE	19	45	5	613	66.4	5.38	7402.58	59.36	19	16	cell communication;cell organization and biogenesis;metabolic process;regulation of biological process;response to stimulus;transport	cytoplasm;cytosol	catalytic activity;nucleotide binding;protein binding	Pf00012, Pf06723		CAWG_02101		R				0	1
	Checked	Confidence	Annotated Sequence	Modifications	Contaminant	# Protein Groups	# Proteins	# PSMs	Master Protein Accessions	Positions in Master Proteins	Modifications in Master Proteins	# Missed Cleavages	Theo. MH+ [Da]	Confidence (by Search Engine): MS Amanda 2.0	Confidence (by Search Engine): Sequest HT	Amanda Score (by Search Engine): MS Amanda 2.0	XCorr (by Search Engine): Sequest HT	Sequence in Protein	Positions in Proteins
	FALSE	High	[R].IINEPTAAAIAYGLGAGKSEKER.[H]		FALSE	2	9	3	Q5A397; G8BGE0	Q5A397 [174-196]; G8BGE0 [174-196]		2	2359.26	High	High	435.44	3.89	R.IINEPTAAAIAYGLGAGKSEKER.H	[174-196]
	FALSE	High	[R].TFTTVADHQTTVQFPVYQGER.[V]		FALSE	2	10	4	Q5A397; G8BGE0	Q5A397 [431-451]; G8BGE0 [431-451]		0	2425.18	High	High	394.83	3.66	R.TFTTVADHQTTVQFPVYQGER.V	[431-451]
	FALSE	High	[R].IINEPTAAAIAYGLGAGK.[S]		FALSE	2	10	4	Q5A397; G8BGE0	Q5A397 [174-191]; G8BGE0 [174-191]		0	1729.95	High	High	373.99	3.54	R.IINEPTAAAIAYGLGAGK.S	[174-191]
	FALSE	High	[K].LLSDFFDGKQLEK.[S]		FALSE	2	9	2	Q5A397; G8BGE0	Q5A397 [352-364]; G8BGE0 [352-364]		1	1539.81	High	High	350.63	3.13	K.LLSDFFDGKQLEK.S	[352-364]
	FALSE	High	[R].LIGDAAKNQAALNPK.[N]		FALSE	2	10	2	Q5A397; G8BGE0	Q5A397 [52-66]; G8BGE0 [52-66]		1	1523.85	High	High	344.22	3.52	R.LIGDAAKNQAALNPK.N	[52-66]
	FALSE	High	[R].ARFEDINSALFK.[S]		FALSE	1	8	4	Q5A397	Q5A397 [303-314]		1	1410.74	High	High	319.91	2.79	R.ARFEDINSALFK.S	[303-314]
	FALSE	High	[K].QKLEAYVASVESTVTDPVLSAK.[L]		FALSE	2	10	3	Q5A397; G8BGE0	Q5A397 [544-565]; G8BGE0 [544-565]		1	2335.24	High	High	314.48	3.42	K.QKLEAYVASVESTVTDPVLSAK.L	[544-565]
	FALSE	High	[R].LSTEEIEKMISDAEKFK.[S]		FALSE	1	8	2	Q5A397	Q5A397 [514-530]		2	1998.01	High	High	311.69	2.87	R.LSTEEIEKMISDAEKFK.S	[514-530]
	FALSE	High	[K].STLEPVEQVLKDAK.[IV]		FALSE	2	7	2	Q5A397; G8BGE0	Q5A397 [315-328]; G8BGE0 [315-328]		1	1556.85	High	Medium	294.98	2.33	K.STLEPVEQVLKDAK.I	[315-328]
	FALSE	High	[K].ISKSQVDEVVLVGGSTR.[I]		FALSE	1	2	2	Q5A397	Q5A397 [329-345]		1	1773.97	High	High	294.69	2.59	K.ISKSQVDEVVLVGGSTR.I	[329-345]
	FALSE	High	[R].SANITISNSIGR.[L]		FALSE	2	10	2	Q5A397; G8BGE0	Q5A397 [502-513]; G8BGE0 [502-513]		0	1232.66	High	High	280.86	2.85	R.SANITISNSIGR.L	[502-513]
	FALSE	High	[K].DAGAIAGLNVLR.[I]		FALSE	2	10	2	Q5A397; G8BGE0	Q5A397 [162-173]; G8BGE0 [162-173]		0	1169.66	High	High	277.58	2.76	K.DAGAIAGLNVLR.I	[162-173]
	FALSE	High	[R].VTPSFVAFTSEER.[L]		FALSE	2	10	2	Q5A397; G8BGE0	Q5A397 [39-51]; G8BGE0 [39-51]		0	1469.73	High	High	263.53	2.76	R.VTPSFVAFTSEER.L	[39-51]
	FALSE	High	[R].AFDDESVQKDIK.[S]		FALSE	2	7	2	Q5A397; G8BGE0	Q5A397 [79-90]; G8BGE0 [79-90]		1	1394.68	High	Medium	247.93	2.22	R.AFDDESVQKDIK.S	[79-90]
	FALSE	High	[K].ATAGDTHLGGQDFDTNLLEHFKK.[E]		FALSE	1	7	2	Q5A397	Q5A397 [224-246]		1	2515.22	High	High	235.7	2.95	K.ATAGDTHLGGQDFDTNLLEHFKK.E	[224-246]
	FALSE	High	[K].AVVTVPAYFNDAQR.[Q]		FALSE	1	5	2	Q5A397	Q5A397 [144-157]		0	1550.8	High	High	215.2	2.69	K.AVVTVPAYFNDAQR.Q	[144-157]
	FALSE	High	[R].VNCTENTLLGEFDLK.[N]	1xCarbamidomethyl [C3]	FALSE	2	7	2	Q5A397; G8BGE0	Q5A397 [452-466]; G8BGE0 [452-466]		0	1752.85	High	High	215.16	2.91	R.VNCTENTLLGEFDLK.N	[452-466]
	FALSE	High	[R].QATKDAGAIAGLNVLR.[I]		FALSE	2	10	1	Q5A397; G8BGE0	Q5A397 [158-173]; G8BGE0 [158-173]		1	1597.9	High	Low	165.68	1.46	R.QATKDAGAIAGLNVLR.I	[158-173]
	FALSE	High	[K].SQVDEVVLVGGSTR.[I]		FALSE	2	6	2	Q5A397; G8BGE0	Q5A397 [332-345]; G8BGE0 [332-345]		0	1445.76	High	High	156.56	3.38	K.SQVDEVVLVGGSTR.I	[332-345]
FALSE	High	High	None	A0A367XNI2	Elongation factor 1-alpha OS=Candida viswanathii OX=5486 GN=TEF2_1 PE=3 SV=1	0	0	47	FALSE	21	45	6	458	49.9	9.03	7039.51	55.61	20	13												0	1
	Checked	Confidence	Annotated Sequence	Modifications	Contaminant	# Protein Groups	# Proteins	# PSMs	Master Protein Accessions	Positions in Master Proteins	Modifications in Master Proteins	# Missed Cleavages	Theo. MH+ [Da]	Confidence (by Search Engine): MS Amanda 2.0	Confidence (by Search Engine): Sequest HT	Amanda Score (by Search Engine): MS Amanda 2.0	XCorr (by Search Engine): Sequest HT	Sequence in Protein	Positions in Proteins
	FALSE	High	[K].SVEMHHEQLAEGVPGDNVGFNVK.[N]		FALSE	1	9	2	Q59QD6	Q59QD6 [289-311]		0	2493.18	High	High	486.43	4.36	K.SVEMHHEQLAEGVPGDNVGFNVK.N	[289-311]
	FALSE	High	[K].THVNVVVIGHVDSGK.[S]		FALSE	1	9	5	Q59QD6	Q59QD6 [6-20]		0	1560.85	High	High	393.75	3.5	K.THVNVVVIGHVDSGK.S	[6-20]
	FALSE	High	[K].YHVTVIDAPGHRDFIK.[N]		FALSE	2	9	4	Q59QD6; G8BCR8	Q59QD6 [85-100]; G8BCR8 [85-100]		1	1867.98	High	High	390.76	3.54	K.YHVTVIDAPGHRDFIK.N	[85-100]
	FALSE	High	[K].KLEENPKFVK.[S]		FALSE	1	13	4	Q59QD6	Q59QD6 [384-393]		2	1231.7	High	High	329.14	3.62	K.KLEENPKFVK.S	[384-393]
	FALSE	High	[K].YAWVLDKLKAER.[E]		FALSE	2	10	4	Q59QD6; G8BCR8	Q59QD6 [56-67]; G8BCR8 [56-67]		2	1491.83	High	High	321.48	3.07	K.YAWVLDKLKAER.E	[56-67]
	FALSE	High	[K].YHVTVIDAPGHR.[D]		FALSE	2	10	2	Q59QD6; G8BCR8	Q59QD6 [85-96]; G8BCR8 [85-96]		0	1364.71	High	High	310.76	3.65	K.YHVTVIDAPGHR.D	[85-96]
	FALSE	High	[K].DGQTREHALLAYTLGVK.[Q]		FALSE	2	10	4	Q59QD6; G8BCR8	Q59QD6 [130-146]; G8BCR8 [130-146]		1	1872	High	High	306.37	2.6	K.DGQTREHALLAYTLGVK.Q	[130-146]
	FALSE	High	[K].MVPTKPMCVEAFTDYPPLGR.[F]	1xCarbamidomethyl [C8]	FALSE	2	9	3	Q59QD6; G8BCR8	Q59QD6 [402-421]; G8BCR8 [402-421]		0	2309.11	High	High	281.38	3.29	K.MVPTKPMCVEAFTDYPPLGR.F	[402-421]
	FALSE	High	[R].EHALLAYTLGVK.[Q]		FALSE	2	10	2	Q59QD6; G8BCR8	Q59QD6 [135-146]; G8BCR8 [135-146]		0	1314.74	High	High	272.95	3.11	R.EHALLAYTLGVK.Q	[135-146]
	FALSE	High	[K].STTTGHLIYK.[C]		FALSE	2	10	2	Q59QD6; G8BCR8	Q59QD6 [21-30]; G8BCR8 [21-30]		0	1120.6	High	High	260.89	2.77	K.STTTGHLIYK.C	[21-30]
	FALSE	High	[K].IGGIGTVPVGR.[V]		FALSE	2	15	2	Q59QD6; G8BCR8	Q59QD6 [254-264]; G8BCR8 [254-264]		0	1025.61	High	High	256.63	2.72	K.IGGIGTVPVGR.V	[254-264]
	FALSE	High	[K].THVNVVVIGHVDSGKSTTTGHLIYK.[C]		FALSE	1	9	1	Q59QD6	Q59QD6 [6-30]		1	2662.43	High	Low	230.83	2.26	K.THVNVVVIGHVDSGKSTTTGHLIYK.C	[6-30]
	FALSE	High	[K].GSFKYAWVLDK.[L]		FALSE	2	10	1	Q59QD6; G8BCR8	Q59QD6 [52-62]; G8BCR8 [52-62]		1	1313.69	High	Medium	221.17	2.21	K.GSFKYAWVLDK.L	[52-62]
	FALSE	High	[K].QLIVAVNKMDSVK.[W]		FALSE	1	9	2	Q59QD6	Q59QD6 [147-159]		1	1444.82	High	High	198.98	3.03	K.QLIVAVNKMDSVK.W	[147-159]
	FALSE	High	[R].DMRQTVAVGVIK.[S]		FALSE	2	10	1	Q59QD6; G8BCR8	Q59QD6 [426-437]; G8BCR8 [426-437]		1	1316.74	High	Medium	178.13	2.06	R.DMRQTVAVGVIK.S	[426-437]
	FALSE	High	[K].AGMVVTFAPAGVTTEVK.[S]		FALSE	2	15	1	Q59QD6; G8BCR8	Q59QD6 [272-288]; G8BCR8 [272-288]		0	1677.89	High	Low	176.54	1.62	K.AGMVVTFAPAGVTTEVK.S	[272-288]
	FALSE	High	[K].QLIVAVNK.[M]		FALSE	1	10	1	Q59QD6	Q59QD6 [147-154]		0	884.556	High	Medium	169.91	2.07	K.QLIVAVNK.M	[147-154]
	FALSE	High	[K].YAWVLDKLK.[A]		FALSE	2	10	1	Q59QD6; G8BCR8	Q59QD6 [56-64]; G8BCR8 [56-64]		1	1135.65	High	Low	168.62	1.57	K.YAWVLDKLK.A	[56-64]
	FALSE	High	[R].QTVAVGVIK.[S]		FALSE	2	10	1	Q59QD6; G8BCR8	Q59QD6 [429-437]; G8BCR8 [429-437]		0	914.567	High	Low	156.95	1.88	R.QTVAVGVIK.S	[429-437]
	FALSE	High	[R].QTVAVGVIKSVEKSDK.[A]		FALSE	2	10	1	Q59QD6; G8BCR8	Q59QD6 [429-444]; G8BCR8 [429-444]		2	1687.96	High	Low	155.6	1.71	R.QTVAVGVIKSVEKSDK.A	[429-444]
	FALSE	High	[K].TLLEAIDAIEPPTRPTDKPLRLPLQDVYK.[I]		FALSE	2	11	1	Q59QD6; G8BCR8	Q59QD6 [225-253]; G8BCR8 [225-253]		1	3302.84	Medium	High	132.07	2.53	K.TLLEAIDAIEPPTRPTDKPLRLPLQDVYK.I	[225-253]
FALSE	High	High	None	C5M7K1	Elongation factor 1-alpha OS=Candida tropicalis (strain ATCC MYA-3404 / T1) OX=294747 GN=CTRG_01833 PE=3 SV=1	0	0	41	FALSE	20	44	6	458	49.9	9.03	7039.51	53.08	20	12	metabolic process	cytoplasm	catalytic activity;nucleotide binding;RNA binding	Pf00009, Pf03143, Pf03144	8299808; 8300096	CTRG_01833; CTRG_03180	CTRG_03180; CTRG_01833		RNA transport			1	1
	Checked	Confidence	Annotated Sequence	Modifications	Contaminant	# Protein Groups	# Proteins	# PSMs	Master Protein Accessions	Positions in Master Proteins	Modifications in Master Proteins	# Missed Cleavages	Theo. MH+ [Da]	Confidence (by Search Engine): MS Amanda 2.0	Confidence (by Search Engine): Sequest HT	Amanda Score (by Search Engine): MS Amanda 2.0	XCorr (by Search Engine): Sequest HT	Sequence in Protein	Positions in Proteins
	FALSE	High	[K].SVEMHHEQLAEGVPGDNVGFNVK.[N]		FALSE	1	9	2	Q59QD6	Q59QD6 [289-311]		0	2493.18	High	High	486.43	4.36	K.SVEMHHEQLAEGVPGDNVGFNVK.N	[289-311]
	FALSE	High	[K].THVNVVVIGHVDSGK.[S]		FALSE	1	9	5	Q59QD6	Q59QD6 [6-20]		0	1560.85	High	High	393.75	3.5	K.THVNVVVIGHVDSGK.S	[6-20]
	FALSE	High	[K].YHVTVIDAPGHRDFIK.[N]		FALSE	2	9	4	Q59QD6; G8BCR8	Q59QD6 [85-100]; G8BCR8 [85-100]		1	1867.98	High	High	390.76	3.54	K.YHVTVIDAPGHRDFIK.N	[85-100]
	FALSE	High	[K].KLEENPKFVK.[S]		FALSE	1	13	4	Q59QD6	Q59QD6 [384-393]		2	1231.7	High	High	329.14	3.62	K.KLEENPKFVK.S	[384-393]
	FALSE	High	[K].YAWVLDKLKAER.[E]		FALSE	2	10	4	Q59QD6; G8BCR8	Q59QD6 [56-67]; G8BCR8 [56-67]		2	1491.83	High	High	321.48	3.07	K.YAWVLDKLKAER.E	[56-67]
	FALSE	High	[K].YHVTVIDAPGHR.[D]		FALSE	2	10	2	Q59QD6; G8BCR8	Q59QD6 [85-96]; G8BCR8 [85-96]		0	1364.71	High	High	310.76	3.65	K.YHVTVIDAPGHR.D	[85-96]
	FALSE	High	[K].DGQTREHALLAYTLGVK.[Q]		FALSE	2	10	4	Q59QD6; G8BCR8	Q59QD6 [130-146]; G8BCR8 [130-146]		1	1872	High	High	306.37	2.6	K.DGQTREHALLAYTLGVK.Q	[130-146]
	FALSE	High	[K].MVPTKPMCVEAFTDYPPLGR.[F]	1xCarbamidomethyl [C8]	FALSE	2	9	3	Q59QD6; G8BCR8	Q59QD6 [402-421]; G8BCR8 [402-421]		0	2309.11	High	High	281.38	3.29	K.MVPTKPMCVEAFTDYPPLGR.F	[402-421]
	FALSE	High	[R].EHALLAYTLGVK.[Q]		FALSE	2	10	2	Q59QD6; G8BCR8	Q59QD6 [135-146]; G8BCR8 [135-146]		0	1314.74	High	High	272.95	3.11	R.EHALLAYTLGVK.Q	[135-146]
	FALSE	High	[K].STTTGHLIYK.[C]		FALSE	2	10	2	Q59QD6; G8BCR8	Q59QD6 [21-30]; G8BCR8 [21-30]		0	1120.6	High	High	260.89	2.77	K.STTTGHLIYK.C	[21-30]
	FALSE	High	[K].IGGIGTVPVGR.[V]		FALSE	2	15	2	Q59QD6; G8BCR8	Q59QD6 [254-264]; G8BCR8 [254-264]		0	1025.61	High	High	256.63	2.72	K.IGGIGTVPVGR.V	[254-264]
	FALSE	High	[K].THVNVVVIGHVDSGKSTTTGHLIYK.[C]		FALSE	1	9	1	Q59QD6	Q59QD6 [6-30]		1	2662.43	High	Low	230.83	2.26	K.THVNVVVIGHVDSGKSTTTGHLIYK.C	[6-30]
	FALSE	High	[K].GSFKYAWVLDK.[L]		FALSE	2	10	1	Q59QD6; G8BCR8	Q59QD6 [52-62]; G8BCR8 [52-62]		1	1313.69	High	Medium	221.17	2.21	K.GSFKYAWVLDK.L	[52-62]
	FALSE	High	[K].QLIVAVNKMDSVK.[W]		FALSE	1	9	2	Q59QD6	Q59QD6 [147-159]		1	1444.82	High	High	198.98	3.03	K.QLIVAVNKMDSVK.W	[147-159]
	FALSE	High	[R].DMRQTVAVGVIK.[S]		FALSE	2	10	1	Q59QD6; G8BCR8	Q59QD6 [426-437]; G8BCR8 [426-437]		1	1316.74	High	Medium	178.13	2.06	R.DMRQTVAVGVIK.S	[426-437]
	FALSE	High	[K].AGMVVTFAPAGVTTEVK.[S]		FALSE	2	15	1	Q59QD6; G8BCR8	Q59QD6 [272-288]; G8BCR8 [272-288]		0	1677.89	High	Low	176.54	1.62	K.AGMVVTFAPAGVTTEVK.S	[272-288]
	FALSE	High	[K].QLIVAVNK.[M]		FALSE	1	10	1	Q59QD6	Q59QD6 [147-154]		0	884.556	High	Medium	169.91	2.07	K.QLIVAVNK.M	[147-154]
	FALSE	High	[K].YAWVLDKLK.[A]		FALSE	2	10	1	Q59QD6; G8BCR8	Q59QD6 [56-64]; G8BCR8 [56-64]		1	1135.65	High	Low	168.62	1.57	K.YAWVLDKLK.A	[56-64]
	FALSE	High	[R].QTVAVGVIK.[S]		FALSE	2	10	1	Q59QD6; G8BCR8	Q59QD6 [429-437]; G8BCR8 [429-437]		0	914.567	High	Low	156.95	1.88	R.QTVAVGVIK.S	[429-437]
	FALSE	High	[R].QTVAVGVIKSVEKSDK.[A]		FALSE	2	10	1	Q59QD6; G8BCR8	Q59QD6 [429-444]; G8BCR8 [429-444]		2	1687.96	High	Low	155.6	1.71	R.QTVAVGVIKSVEKSDK.A	[429-444]
FALSE	High	High	None	A0A367XSW0	ATP synthase subunit alpha OS=Candida viswanathii OX=5486 GN=ATP1_0 PE=3 SV=1	0	0	39	FALSE	22	44	12	546	58.7	8.68	7885.38	45.54	22	9												0	1
	Checked	Confidence	Annotated Sequence	Modifications	Contaminant	# Protein Groups	# Proteins	# PSMs	Master Protein Accessions	Positions in Master Proteins	Modifications in Master Proteins	# Missed Cleavages	Theo. MH+ [Da]	Confidence (by Search Engine): MS Amanda 2.0	Confidence (by Search Engine): Sequest HT	Amanda Score (by Search Engine): MS Amanda 2.0	XCorr (by Search Engine): Sequest HT	Sequence in Protein	Positions in Proteins
	FALSE	High	[KR].HALIVYDDLSK.[Q]		FALSE	1	7	2	A0A1D8PDC4	A0A1D8PDC4 [301-311]		0	1273.68	High	High	429.95	3.31	K.HALIVYDDLSK.Q	[301-311]
	FALSE	High	[R].IYGLNNIQAEELVEFSSGAK.[G]		FALSE	1	6	6	A0A1D8PDC4	A0A1D8PDC4 [79-98]		0	2182.1	High	High	424.49	4.24	R.IYGLNNIQAEELVEFSSGAK.G	[79-98]
	FALSE	High	[K].TAVALDAILNQKR.[W]		FALSE	1	7	4	A0A1D8PDC4	A0A1D8PDC4 [214-226]		1	1412.82	High	High	397.93	3.61	K.TAVALDAILNQKR.W	[214-226]
	FALSE	High	[R].EVAAFAQFGSDLDASTK.[Q]		FALSE	2	9	2	A0A1D8PDC4; H8X019	A0A1D8PDC4 [437-453]; H8X019 [437-453]		0	1756.84	High	High	334.66	3.24	R.EVAAFAQFGSDLDASTK.Q	[437-453]
	FALSE	High	[K].AAPTEVSSILEDR.[I]		FALSE	1	6	3	A0A1D8PDC4	A0A1D8PDC4 [41-53]		0	1387.71	High	High	326.19	2.58	K.AAPTEVSSILEDR.I	[41-53]
	FALSE	High	[R].EAYPGDVFYLHSR.[L]		FALSE	2	9	6	A0A1D8PDC4; H8X019	A0A1D8PDC4 [330-342]; H8X019 [330-342]		0	1553.74	High	High	307.39	2.9	R.EAYPGDVFYLHSR.L	[330-342]
	FALSE	High	[K].GIRPAINVGLSVSR.[V]		FALSE	2	9	2	A0A1D8PDC4; H8X019	A0A1D8PDC4 [398-411]; H8X019 [398-411]		0	1438.85	High	High	294.3	3.26	K.GIRPAINVGLSVSR.V	[398-411]
	FALSE	High	[K].GMALNLEADQVGVVLFGSDRLVK.[E]		FALSE	1	6	2	A0A1D8PDC4	A0A1D8PDC4 [99-121]		1	2431.3	High	High	290.14	2.91	K.GMALNLEADQVGVVLFGSDRLVK.E	[99-121]
	FALSE	High	[K].SVDALVPIGR.[G]		FALSE	1	7	2	A0A1D8PDC4	A0A1D8PDC4 [190-199]		0	1026.59	High	High	263.68	2.43	K.SVDALVPIGR.G	[190-199]
	FALSE	High	[R].RSVHEPMQTGLK.[S]		FALSE	1	7	1	A0A1D8PDC4	A0A1D8PDC4 [178-189]		1	1382.72	High	Medium	257.02	2.27	R.RSVHEPMQTGLK.S	[178-189]
	FALSE	High	[R].SVHEPMQTGLK.[S]		FALSE	1	7	2	A0A1D8PDC4	A0A1D8PDC4 [179-189]		0	1226.62	High	Medium	255.32	2.22	R.SVHEPMQTGLK.S	[179-189]
	FALSE	High	[R].AQVKAPGILPR.[RT]		FALSE	2	9	1	A0A1D8PDC4; H8X019	A0A1D8PDC4 [167-177]; H8X019 [167-177]		1	1149.71	High	Low	233.36	1.89	R.AQVKAPGILPR.R	[167-177]
	FALSE	High	[K].AAPTEVSSILEDRIR.[G]		FALSE	1	6	1	A0A1D8PDC4	A0A1D8PDC4 [41-55]		1	1656.89	High	Medium	226.36	2.3	K.AAPTEVSSILEDRIR.G	[41-55]
	FALSE	High	[K].SNETGILDAIK.[NT]		FALSE	1	5	1	A0A1D8PDC4	A0A1D8PDC4 [512-522]		0	1160.62	High	Medium	209.43	2.02	K.SNETGILDAIK.N	[512-522]
	FALSE	High	[R].ELIIGDRQTGK.[T]		FALSE	2	9	1	A0A1D8PDC4; H8X019	A0A1D8PDC4 [203-213]; H8X019 [203-213]		1	1229.68	High	Medium	200.88	2.3	R.ELIIGDRQTGK.T	[203-213]
	FALSE	High	[K].APGILPR.[RT]		FALSE	2	9	1	A0A1D8PDC4; H8X019	A0A1D8PDC4 [171-177]; H8X019 [171-177]		0	723.451	High	Low	196.11	1.59	K.APGILPR.R	[171-177]
	FALSE	High	[K].LFLAQYR.[E]		FALSE	2	9	2	A0A1D8PDC4; H8X019	A0A1D8PDC4 [430-436]; H8X019 [430-436]		0	910.515	High	Low	188.97	1.92	K.LFLAQYR.E	[430-436]
	FALSE	High	[RK].VLSVGDGIAR.[I]		FALSE	2	6	1	A0A1D8PDC4; H8X019	A0A1D8PDC4 [69-78]; H8X019 [69-78]		0	986.563	High	Medium	188.91	2.26	R.VLSVGDGIAR.I	[69-78]
	FALSE	High	[K].LYCVYVAVGQK.[R]	1xCarbamidomethyl [C3]	FALSE	2	9	1	A0A1D8PDC4; H8X019	A0A1D8PDC4 [237-247]; H8X019 [237-247]		0	1299.68	High	Low	179.12	1.38	K.LYCVYVAVGQK.R	[237-247]
	FALSE	High	[K].LYCVYVAVGQKR.[S]	1xCarbamidomethyl [C3]	FALSE	2	9	1	A0A1D8PDC4; H8X019	A0A1D8PDC4 [237-248]; H8X019 [237-248]		1	1455.78	High	Low	176.56	1.9	K.LYCVYVAVGQKR.S	[237-248]
	FALSE	High	[K].SVDALVPIGRGQR.[E]		FALSE	1	7	1	A0A1D8PDC4	A0A1D8PDC4 [190-202]		1	1367.78	High	Low	166.12	1.37	K.SVDALVPIGRGQR.E	[190-202]
	FALSE	High	[R].AQVKAPGILPRR.[S]		FALSE	1	7	1	A0A1D8PDC4	A0A1D8PDC4 [167-178]		2	1305.81	High	Low	163.18	1.82	R.AQVKAPGILPRR.S	[167-178]
FALSE	High	High	None	Q0ZIF2	ATP synthase subunit beta (Fragment) OS=Candida dubliniensis OX=42374 GN=atp2 PE=4 SV=1	0	0	58	FALSE	16	44	6	337	35.9	4.96	7736.22	62.23	16	14	metabolic process;transport		catalytic activity;nucleotide binding;transporter activity	Pf00006, Pf00306								0	1
	Checked	Confidence	Annotated Sequence	Modifications	Contaminant	# Protein Groups	# Proteins	# PSMs	Master Protein Accessions	Positions in Master Proteins	Modifications in Master Proteins	# Missed Cleavages	Theo. MH+ [Da]	Confidence (by Search Engine): MS Amanda 2.0	Confidence (by Search Engine): Sequest HT	Amanda Score (by Search Engine): MS Amanda 2.0	XCorr (by Search Engine): Sequest HT	Sequence in Protein	Positions in Proteins
	FALSE	High	[K].KGSVTSVQAVYVPADDLTDPAPATTFAHLDATTVLSR.[G]		FALSE	2	13	2	H8X7M9; A0A3F2VXI9	H8X7M9 [324-360]; A0A3F2VXI9 [327-363]		1	3814.95	High	High	533.75	4.64	K.KGSVTSVQAVYVPADDLTDPAPATTFAHLDATTVLSR.G	[228-264]
	FALSE	High	[RK].KPIHAEPPSFVEQSTAAEILETGIKVVDLLAPYAR.[G]		FALSE	1	10	4	A0A3F2VXI9	A0A3F2VXI9 [141-175]		1	3790.04	High	High	474.01	4.34	K.KPIHAEPPSFVEQSTAAEILETGIKVVDLLAPYAR.G	[42-76]
	FALSE	High	[K].AHGGFSVFTGVGER.[T]		FALSE	2	13	4	H8X7M9; A0A3F2VXI9	H8X7M9 [200-213]; A0A3F2VXI9 [203-216]		0	1420.7	High	High	429.8	3.39	K.AHGGFSVFTGVGER.T	[104-117]
	FALSE	High	[K].VALVFGQMNEPPGAR.[A]		FALSE	2	13	3	H8X7M9; A0A3F2VXI9	H8X7M9 [238-252]; A0A3F2VXI9 [241-255]		0	1585.82	High	High	419.09	3.36	K.VALVFGQMNEPPGAR.A	[142-156]
	FALSE	High	[R].GISELGIYPAVDPLDSK.[S]		FALSE	2	13	3	H8X7M9; A0A3F2VXI9	H8X7M9 [361-377]; A0A3F2VXI9 [364-380]		0	1773.93	High	High	408.29	3.42	R.GISELGIYPAVDPLDSK.S	[265-281]
	FALSE	High	[RK].KPIHAEPPSFVEQSTAAEILETGIK.[V]		FALSE	1	10	2	A0A3F2VXI9	A0A3F2VXI9 [141-165]		0	2692.42	High	High	399.11	3.41	K.KPIHAEPPSFVEQSTAAEILETGIK.V	[42-66]
	FALSE	High	[K].EKKPIHAEPPSFVEQSTAAEILETGIKVVDLLAPYAR.[G]		FALSE	1	5	2	A0A3F2VXI9	A0A3F2VXI9 [139-175]		2	4047.18	High	High	362.42	4.16	K.EKKPIHAEPPSFVEQSTAAEILETGIKVVDLLAPYAR.G	[40-76]
	FALSE	High	[R].GGKIGLFGGAGVGK.[T]		FALSE	2	13	4	H8X7M9; A0A3F2VXI9	H8X7M9 [173-186]; A0A3F2VXI9 [176-189]		1	1217.7	High	High	332.65	2.99	R.GGKIGLFGGAGVGK.T	[77-90]
	FALSE	High	[R].IINVVGEPIDDRGPIECK.[E]	1xCarbamidomethyl [C17]	FALSE	1	10	4	A0A3F2VXI9	A0A3F2VXI9 [121-138]		1	2024.05	High	High	330.22	3.86	R.IINVVGEPIDDRGPIECK.E	[22-39]
	FALSE	High	[R].FTQAGSEVSALLGR.[I]		FALSE	2	13	3	H8X7M9; A0A3F2VXI9	H8X7M9 [284-297]; A0A3F2VXI9 [287-300]		0	1435.75	High	High	323.85	2.9	R.FTQAGSEVSALLGR.I	[188-201]
	FALSE	High	[K].EKKPIHAEPPSFVEQSTAAEILETGIK.[V]		FALSE	1	5	3	A0A3F2VXI9	A0A3F2VXI9 [139-165]		1	2949.56	High	High	320.93	3.41	K.EKKPIHAEPPSFVEQSTAAEILETGIK.V	[40-66]
	FALSE	High	[R].IINVVGEPIDDRGPIECKEK.[K]	1xCarbamidomethyl [C17]	FALSE	1	5	4	A0A3F2VXI9	A0A3F2VXI9 [121-140]		2	2281.19	High	High	292.25	2.82	R.IINVVGEPIDDRGPIECKEK.K	[22-41]
	FALSE	High	[K].TVFIQELINNIAK.[A]		FALSE	2	13	2	H8X7M9; A0A3F2VXI9	H8X7M9 [187-199]; A0A3F2VXI9 [190-202]		0	1502.86	High	High	249.61	2.62	K.TVFIQELINNIAK.A	[91-103]
	FALSE	High	[K].VVDLLAPYAR.[G]		FALSE	2	13	1	H8X7M9; A0A3F2VXI9	H8X7M9 [163-172]; A0A3F2VXI9 [166-175]		0	1116.64	High	Medium	237.43	2.21	K.VVDLLAPYAR.G	[67-76]
	FALSE	High	[K].IGLFGGAGVGK.[T]		FALSE	2	13	2	H8X7M9; A0A3F2VXI9	H8X7M9 [176-186]; A0A3F2VXI9 [179-189]		0	975.562	High	High	218.64	2.43	K.IGLFGGAGVGK.T	[80-90]
	FALSE	High	[R].EMKETGVINLEGDSK.[V]		FALSE	2	13	1	H8X7M9; A0A3F2VXI9	H8X7M9 [223-237]; A0A3F2VXI9 [226-240]		1	1649.81	High	Low	184.18	2.18	R.EMKETGVINLEGDSK.V	[127-141]
FALSE	High	High	None	M3HDW7	Glyceraldehyde-3-phosphate dehydrogenase OS=Candida maltosa (strain Xu316) OX=1245528 GN=G210_4380 PE=3 SV=1	0	0	47	FALSE	17	44	12	337	36.1	6.43	7343.31	67.76	17	12	metabolic process		catalytic activity;nucleotide binding	Pf00044, Pf01113, Pf02800, Pf02826		G210_4380						0	1
	Checked	Confidence	Annotated Sequence	Modifications	Contaminant	# Protein Groups	# Proteins	# PSMs	Master Protein Accessions	Positions in Master Proteins	Modifications in Master Proteins	# Missed Cleavages	Theo. MH+ [Da]	Confidence (by Search Engine): MS Amanda 2.0	Confidence (by Search Engine): Sequest HT	Amanda Score (by Search Engine): MS Amanda 2.0	XCorr (by Search Engine): Sequest HT	Sequence in Protein	Positions in Proteins
	FALSE	High	[K].LTGMSLRVPTTDVSVVDLTVR.[L]		FALSE	1	3	4	A0A3F2VX61	A0A3F2VX61 [227-247]		1	2259.24	High	High	531.31	4.99	K.LTGMSLRVPTTDVSVVDLTVR.L	[227-247]
	FALSE	High	[K].KVIITAPSADAPMFVVGVNEDKYTPDLK.[I]		FALSE	1	6	4	A0A3F2VX61	A0A3F2VX61 [117-144]		2	3018.59	High	High	434.55	5.3	K.KVIITAPSADAPMFVVGVNEDKYTPDLK.I	[117-144]
	FALSE	High	[R].VPTTDVSVVDLTVR.[L]		FALSE	1	3	4	A0A3F2VX61	A0A3F2VX61 [234-247]		0	1500.83	High	High	423.17	4.03	R.VPTTDVSVVDLTVR.L	[234-247]
	FALSE	High	[K].IISNASCTTNCLAPLAK.[V]	2xCarbamidomethyl [C7; C11]	FALSE	1	6	4	A0A3F2VX61	A0A3F2VX61 [145-161]		0	1833.92	High	High	393.18	3.93	K.IISNASCTTNCLAPLAK.V	[145-161]
	FALSE	High	[K].VIITAPSADAPMFVVGVNEDKYTPDLK.[I]		FALSE	1	6	3	A0A3F2VX61	A0A3F2VX61 [118-144]		1	2890.49	High	High	351.15	4.25	K.VIITAPSADAPMFVVGVNEDKYTPDLK.I	[118-144]
	FALSE	High	[R].TASGNIIPSSTGAAK.[A]		FALSE	2	9	4	H8X3F4; A0A3F2VX61	H8X3F4 [200-214]; A0A3F2VX61 [200-214]		0	1374.72	High	High	328.58	3.35	R.TASGNIIPSSTGAAK.A	[200-214]
	FALSE	High	[R].VVDLLEHVAK.[VA]		FALSE	1	6	4	A0A3F2VX61	A0A3F2VX61 [323-332]		0	1122.65	High	High	311.96	2.71	R.VVDLLEHVAK.V	[323-332]
	FALSE	High	[K].AGILLSPTFVK.[L]		FALSE	1	3	2	A0A3F2VX61	A0A3F2VX61 [298-308]		0	1145.69	High	High	282.33	2.95	K.AGILLSPTFVK.L	[298-308]
	FALSE	High	[R].DPANIPWGK.[ES]		FALSE	1	2	2	A0A3F2VX61	A0A3F2VX61 [80-88]		0	997.51	High	High	280.76	2.63	R.DPANIPWGK.E	[80-88]
	FALSE	High	[K].VIPELNGKLTGMSLR.[V]		FALSE	2	9	3	H8X3F4; A0A3F2VX61	H8X3F4 [219-233]; A0A3F2VX61 [219-233]		1	1627.92	High	High	277.85	2.81	K.VIPELNGKLTGMSLR.V	[219-233]
	FALSE	High	[K].LISWYDNEYGYSTR.[V]		FALSE	1	7	2	A0A3F2VX61	A0A3F2VX61 [309-322]		0	1766.8	High	High	250.08	3.19	K.LISWYDNEYGYSTR.V	[309-322]
	FALSE	High	[K].TVDGPSHKDWR.[G]		FALSE	3	10	2	A0A290WIK1; H8X3F4; A0A3F2VX61	A0A290WIK1 [129-139]; H8X3F4 [186-196]; A0A3F2VX61 [186-196]		1	1297.63	High	Low	213.3	2.19	K.TVDGPSHKDWR.G	[186-196]
	FALSE	High	[K].VIPELNGKLTGMSLRVPTTDVSVVDLTVR.[L]		FALSE	1	3	2	A0A3F2VX61	A0A3F2VX61 [219-247]		2	3109.73	High	High	198.82	2.95	K.VIPELNGKLTGMSLRVPTTDVSVVDLTVR.L	[219-247]
	FALSE	High	[K].IGINGFGR.[I]		FALSE	1	3	1	A0A3F2VX61	A0A3F2VX61 [5-12]		0	833.463	High	Medium	195.23	2.09	K.IGINGFGR.I	[5-12]
	FALSE	High	[M].AIKIGINGFGR.[I]		FALSE	1	3	1	A0A3F2VX61	A0A3F2VX61 [2-12]		1	1145.68	High	n/a	185.11		M.AIKIGINGFGR.I	[2-12]
	FALSE	High	[K].VIPELNGK.[L]		FALSE	2	9	1	H8X3F4; A0A3F2VX61	H8X3F4 [219-226]; A0A3F2VX61 [219-226]		0	869.509	High	Low	178.37	1.3	K.VIPELNGK.L	[219-226]
	FALSE	High	[R].GGRTASGNIIPSSTGAAK.[A]		FALSE	2	9	1	H8X3F4; A0A3F2VX61	H8X3F4 [197-214]; A0A3F2VX61 [197-214]		1	1644.87	High	Low	153.66	1.36	R.GGRTASGNIIPSSTGAAK.A	[197-214]
FALSE	High	High	None	A0A367Y3S3	ATP synthase subunit alpha OS=Candida viswanathii OX=5486 GN=ATP1_1 PE=3 SV=1	0	0	39	FALSE	22	44	12	546	58.8	8.82	7885.38	45.54	22	9												0	1
	Checked	Confidence	Annotated Sequence	Modifications	Contaminant	# Protein Groups	# Proteins	# PSMs	Master Protein Accessions	Positions in Master Proteins	Modifications in Master Proteins	# Missed Cleavages	Theo. MH+ [Da]	Confidence (by Search Engine): MS Amanda 2.0	Confidence (by Search Engine): Sequest HT	Amanda Score (by Search Engine): MS Amanda 2.0	XCorr (by Search Engine): Sequest HT	Sequence in Protein	Positions in Proteins
	FALSE	High	[KR].HALIVYDDLSK.[Q]		FALSE	1	7	2	A0A1D8PDC4	A0A1D8PDC4 [301-311]		0	1273.68	High	High	429.95	3.31	K.HALIVYDDLSK.Q	[301-311]
	FALSE	High	[R].IYGLNNIQAEELVEFSSGAK.[G]		FALSE	1	6	6	A0A1D8PDC4	A0A1D8PDC4 [79-98]		0	2182.1	High	High	424.49	4.24	R.IYGLNNIQAEELVEFSSGAK.G	[79-98]
	FALSE	High	[K].TAVALDAILNQKR.[W]		FALSE	1	7	4	A0A1D8PDC4	A0A1D8PDC4 [214-226]		1	1412.82	High	High	397.93	3.61	K.TAVALDAILNQKR.W	[214-226]
	FALSE	High	[R].EVAAFAQFGSDLDASTK.[Q]		FALSE	2	9	2	A0A1D8PDC4; H8X019	A0A1D8PDC4 [437-453]; H8X019 [437-453]		0	1756.84	High	High	334.66	3.24	R.EVAAFAQFGSDLDASTK.Q	[437-453]
	FALSE	High	[K].AAPTEVSSILEDR.[I]		FALSE	1	6	3	A0A1D8PDC4	A0A1D8PDC4 [41-53]		0	1387.71	High	High	326.19	2.58	K.AAPTEVSSILEDR.I	[41-53]
	FALSE	High	[R].EAYPGDVFYLHSR.[L]		FALSE	2	9	6	A0A1D8PDC4; H8X019	A0A1D8PDC4 [330-342]; H8X019 [330-342]		0	1553.74	High	High	307.39	2.9	R.EAYPGDVFYLHSR.L	[330-342]
	FALSE	High	[K].GIRPAINVGLSVSR.[V]		FALSE	2	9	2	A0A1D8PDC4; H8X019	A0A1D8PDC4 [398-411]; H8X019 [398-411]		0	1438.85	High	High	294.3	3.26	K.GIRPAINVGLSVSR.V	[398-411]
	FALSE	High	[K].GMALNLEADQVGVVLFGSDRLVK.[E]		FALSE	1	6	2	A0A1D8PDC4	A0A1D8PDC4 [99-121]		1	2431.3	High	High	290.14	2.91	K.GMALNLEADQVGVVLFGSDRLVK.E	[99-121]
	FALSE	High	[K].SVDALVPIGR.[G]		FALSE	1	7	2	A0A1D8PDC4	A0A1D8PDC4 [190-199]		0	1026.59	High	High	263.68	2.43	K.SVDALVPIGR.G	[190-199]
	FALSE	High	[R].RSVHEPMQTGLK.[S]		FALSE	1	7	1	A0A1D8PDC4	A0A1D8PDC4 [178-189]		1	1382.72	High	Medium	257.02	2.27	R.RSVHEPMQTGLK.S	[178-189]
	FALSE	High	[R].SVHEPMQTGLK.[S]		FALSE	1	7	2	A0A1D8PDC4	A0A1D8PDC4 [179-189]		0	1226.62	High	Medium	255.32	2.22	R.SVHEPMQTGLK.S	[179-189]
	FALSE	High	[R].AQVKAPGILPR.[RT]		FALSE	2	9	1	A0A1D8PDC4; H8X019	A0A1D8PDC4 [167-177]; H8X019 [167-177]		1	1149.71	High	Low	233.36	1.89	R.AQVKAPGILPR.R	[167-177]
	FALSE	High	[K].AAPTEVSSILEDRIR.[G]		FALSE	1	6	1	A0A1D8PDC4	A0A1D8PDC4 [41-55]		1	1656.89	High	Medium	226.36	2.3	K.AAPTEVSSILEDRIR.G	[41-55]
	FALSE	High	[K].SNETGILDAIK.[NT]		FALSE	1	5	1	A0A1D8PDC4	A0A1D8PDC4 [512-522]		0	1160.62	High	Medium	209.43	2.02	K.SNETGILDAIK.N	[512-522]
	FALSE	High	[R].ELIIGDRQTGK.[T]		FALSE	2	9	1	A0A1D8PDC4; H8X019	A0A1D8PDC4 [203-213]; H8X019 [203-213]		1	1229.68	High	Medium	200.88	2.3	R.ELIIGDRQTGK.T	[203-213]
	FALSE	High	[K].APGILPR.[RT]		FALSE	2	9	1	A0A1D8PDC4; H8X019	A0A1D8PDC4 [171-177]; H8X019 [171-177]		0	723.451	High	Low	196.11	1.59	K.APGILPR.R	[171-177]
	FALSE	High	[K].LFLAQYR.[E]		FALSE	2	9	2	A0A1D8PDC4; H8X019	A0A1D8PDC4 [430-436]; H8X019 [430-436]		0	910.515	High	Low	188.97	1.92	K.LFLAQYR.E	[430-436]
	FALSE	High	[RK].VLSVGDGIAR.[I]		FALSE	2	6	1	A0A1D8PDC4; H8X019	A0A1D8PDC4 [69-78]; H8X019 [69-78]		0	986.563	High	Medium	188.91	2.26	R.VLSVGDGIAR.I	[69-78]
	FALSE	High	[K].LYCVYVAVGQK.[R]	1xCarbamidomethyl [C3]	FALSE	2	9	1	A0A1D8PDC4; H8X019	A0A1D8PDC4 [237-247]; H8X019 [237-247]		0	1299.68	High	Low	179.12	1.38	K.LYCVYVAVGQK.R	[237-247]
	FALSE	High	[K].LYCVYVAVGQKR.[S]	1xCarbamidomethyl [C3]	FALSE	2	9	1	A0A1D8PDC4; H8X019	A0A1D8PDC4 [237-248]; H8X019 [237-248]		1	1455.78	High	Low	176.56	1.9	K.LYCVYVAVGQKR.S	[237-248]
	FALSE	High	[K].SVDALVPIGRGQR.[E]		FALSE	1	7	1	A0A1D8PDC4	A0A1D8PDC4 [190-202]		1	1367.78	High	Low	166.12	1.37	K.SVDALVPIGRGQR.E	[190-202]
	FALSE	High	[R].AQVKAPGILPRR.[S]		FALSE	1	7	1	A0A1D8PDC4	A0A1D8PDC4 [167-178]		2	1305.81	High	Low	163.18	1.82	R.AQVKAPGILPRR.S	[167-178]
FALSE	High	High	Master Protein	Q5APD2	Malate synthase OS=Candida albicans (strain SC5314 / ATCC MYA-2876) OX=237561 GN=MLS1 PE=3 SV=1	0	0	46	FALSE	23	44	15	551	62.5	8.57	7216.86	44.8	23	14	metabolic process		catalytic activity	Pf01274, Pf14679	3634875	W5Q_00935; I503_00943	MLS1	1	Biosynthesis of secondary metabolites; Carbon metabolism; Glyoxylate and dicarboxylate metabolism; Pyruvate metabolism; Metabolic pathways			5	1
	Checked	Confidence	Annotated Sequence	Modifications	Contaminant	# Protein Groups	# Proteins	# PSMs	Master Protein Accessions	Positions in Master Proteins	Modifications in Master Proteins	# Missed Cleavages	Theo. MH+ [Da]	Confidence (by Search Engine): MS Amanda 2.0	Confidence (by Search Engine): Sequest HT	Amanda Score (by Search Engine): MS Amanda 2.0	XCorr (by Search Engine): Sequest HT	Sequence in Protein	Positions in Proteins
	FALSE	High	[K].HIFNQETLAFVATLHR.[G]		FALSE	1	6	2	Q5APD2	Q5APD2 [27-42]		0	1897.01	High	High	438.48	3.84	K.HIFNQETLAFVATLHR.G	[27-42]
	FALSE	High	[K].NLVEGQVNLYDGVR.[R]		FALSE	1	2	2	Q5APD2	Q5APD2 [133-146]		0	1575.81	High	High	422.87	3.69	K.NLVEGQVNLYDGVR.R	[133-146]
	FALSE	High	[R].EVTLGCDSCWVAHPALVPVVLK.[V]	2xCarbamidomethyl [C6; C9]	FALSE	1	5	2	Q5APD2	Q5APD2 [365-386]		0	2450.26	High	High	373.63	3.39	R.EVTLGCDSCWVAHPALVPVVLK.V	[365-386]
	FALSE	High	[R].SQVTMAAPFMSSYVK.[L]		FALSE	2	8	2	Q5APD2; G8BCH3	Q5APD2 [307-321]; G8BCH3 [307-321]		0	1646.79	High	High	319.82	3.45	R.SQVTMAAPFMSSYVK.L	[307-321]
	FALSE	High	[R].NLTANINGKNYALNLDKGR.[H]		FALSE	1	1	3	Q5APD2	Q5APD2 [148-166]		2	2089.11	High	High	306.08	3.14	R.NLTANINGKNYALNLDKGR.H	[148-166]
	FALSE	High	[K].TDTGKVIDKQYVK.[Q]		FALSE	1	2	4	Q5APD2	Q5APD2 [479-491]		2	1494.82	High	High	291.22	2.75	K.TDTGKVIDKQYVK.Q	[479-491]
	FALSE	High	[R].AALANVTKDKLR.[E]		FALSE	1	2	2	Q5APD2	Q5APD2 [353-364]		2	1299.77	High	High	273.69	3.26	R.AALANVTKDKLR.E	[353-364]
	FALSE	High	[K].VHALGGMAAQIPIKDDEERNR.[AQK]		FALSE	2	5	2	Q5APD2; G8BCH3	Q5APD2 [332-352]; G8BCH3 [332-352]		2	2320.18	High	High	272.54	2.98	K.VHALGGMAAQIPIKDDEERNR.A	[332-352]
	FALSE	High	[K].GVQILGPVPESAK.[H]		FALSE	1	2	2	Q5APD2	Q5APD2 [14-26]		0	1294.74	High	High	264.74	2.5	K.GVQILGPVPESAK.H	[14-26]
	FALSE	High	[R].TQIWQWVTHGAK.[T]		FALSE	2	8	3	Q5APD2; G8BCH3	Q5APD2 [467-478]; G8BCH3 [467-478]		0	1454.75	High	High	262.56	2.5	R.TQIWQWVTHGAK.T	[467-478]
	FALSE	High	[K].QLLDEEYAKLVK.[S]		FALSE	1	2	2	Q5APD2	Q5APD2 [492-503]		1	1448.8	High	High	239.88	3.49	K.QLLDEEYAKLVK.S	[492-503]
	FALSE	High	[K].NYALNLDKGR.[H]		FALSE	1	1	2	Q5APD2	Q5APD2 [157-166]		1	1163.62	High	Medium	222.56	2.38	K.NYALNLDKGR.H	[157-166]
	FALSE	High	[K].NLVEGQVNLYDGVRR.[N]		FALSE	1	2	2	Q5APD2	Q5APD2 [133-147]		1	1731.91	High	Medium	220.97	2.17	K.NLVEGQVNLYDGVRR.N	[133-147]
	FALSE	High	[R].NDATWTGPPLAPGLVDRR.[C]		FALSE	1	1	2	Q5APD2	Q5APD2 [79-96]		1	1936	High	Low	220.64	2.13	R.NDATWTGPPLAPGLVDRR.C	[79-96]
	FALSE	High	[R].CEITGPTDR.[K]	1xCarbamidomethyl [C1]	FALSE	2	8	2	Q5APD2; G8BCH3	Q5APD2 [97-105]; G8BCH3 [97-105]		0	1048.47	High	High	211.03	2.35	R.CEITGPTDR.K	[97-105]
	FALSE	High	[R].HIPTLIVRPR.[G]		FALSE	2	7	1	Q5APD2; G8BCH3	Q5APD2 [167-176]; G8BCH3 [167-176]		0	1201.75	High	Low	207.87	1.81	R.HIPTLIVRPR.G	[167-176]
	FALSE	High	[R].DLLSPFVPNAK.[I]		FALSE	1	2	2	Q5APD2	Q5APD2 [413-423]		0	1200.66	High	High	203.98	2.41	R.DLLSPFVPNAK.I	[413-423]
	FALSE	High	[R].NHPDFILPDRSQVTMAAPFMSSYVK.[L]		FALSE	1	6	1	Q5APD2	Q5APD2 [297-321]		1	2851.39	High	Low	201.8	1.87	R.NHPDFILPDRSQVTMAAPFMSSYVK.L	[297-321]
	FALSE	High	[R].GFGPYFYLPK.[M]		FALSE	2	4	1	Q5APD2; G8BCH3	Q5APD2 [214-223]; G8BCH3 [214-223]		0	1188.61	High	Medium	201.72	2.18	R.GFGPYFYLPK.M	[214-223]
	FALSE	High	[K].QLLDEEYAK.[L]		FALSE	2	6	2	Q5APD2; G8BCH3	Q5APD2 [492-500]; G8BCH3 [492-500]		0	1108.55	High	High	195.14	2.31	K.QLLDEEYAK.L	[492-500]
	FALSE	High	[R].WDYIFSYIK.[C]		FALSE	2	8	1	Q5APD2; G8BCH3	Q5APD2 [285-293]; G8BCH3 [285-293]		0	1234.61	High	Low	167.34	1.84	R.WDYIFSYIK.C	[285-293]
	FALSE	High	[K].TADKIKGVQILGPVPESAK.[H]		FALSE	1	1	1	Q5APD2	Q5APD2 [8-26]		2	1951.12	High	Low	157.11	1.81	K.TADKIKGVQILGPVPESAK.H	[8-26]
	FALSE	High	[R].NHPDFILPDR.[S]		FALSE	1	6	1	Q5APD2	Q5APD2 [297-306]		0	1223.62	High	Low	153.13	1.61	R.NHPDFILPDR.S	[297-306]
FALSE	High	High	Master Protein Candidate	A0A3F2VV78	Plasma membrane ATPase 1 OS=Candida albicans Ca529L OX=1325634 GN=L150_02505 PE=4 SV=1	0	0	29	FALSE	26	43	26	895	97.5	4.98	8067.4	46.74	26	14												0	1
	Checked	Confidence	Annotated Sequence	Modifications	Contaminant	# Protein Groups	# Proteins	# PSMs	Master Protein Accessions	Positions in Master Proteins	Modifications in Master Proteins	# Missed Cleavages	Theo. MH+ [Da]	Confidence (by Search Engine): MS Amanda 2.0	Confidence (by Search Engine): Sequest HT	Amanda Score (by Search Engine): MS Amanda 2.0	XCorr (by Search Engine): Sequest HT	Sequence in Protein	Positions in Proteins
	FALSE	High	[K].LSAIESLAGVEILCSDKTGTLTK.[N]	1xCarbamidomethyl [C14]	FALSE	1	10	2	A0A1D8PJ01	A0A1D8PJ01 [340-362]		1	2406.28	High	High	512.81	4.18	K.LSAIESLAGVEILCSDKTGTLTK.N	[340-362]
	FALSE	High	[R].IVSEDCLLQVDQSAITGESLAVDKR.[SH]	1xCarbamidomethyl [C6]	FALSE	1	10	2	A0A1D8PJ01	A0A1D8PJ01 [193-217]		1	2746.39	High	High	456.18	4.9	R.IVSEDCLLQVDQSAITGESLAVDKR.S	[193-217]
	FALSE	High	[R].GYLVAMTGDGVNDAPSLK.[K]		FALSE	1	10	2	A0A1D8PJ01	A0A1D8PJ01 [603-620]		0	1807.89	High	High	441.41	4.09	R.GYLVAMTGDGVNDAPSLK.K	[603-620]
	FALSE	High	[K].YKVIEFQPFDPVSKK.[V]		FALSE	1	10	2	A0A1D8PJ01	A0A1D8PJ01 [420-434]		2	1824.99	High	High	381.06	3.22	K.YKVIEFQPFDPVSKK.V	[420-434]
	FALSE	High	[K].TVEDDHPIPEDVHENYQNTVAEFASR.[G]		FALSE	1	6	2	A0A1D8PJ01	A0A1D8PJ01 [460-485]		0	3012.36	High	High	376.55	3.67	K.TVEDDHPIPEDVHENYQNTVAEFASR.G	[460-485]
	FALSE	High	[K].ADTGIAVEGATDAAR.[S]		FALSE	1	10	2	A0A1D8PJ01	A0A1D8PJ01 [622-636]		0	1417.69	High	High	344.47	3.46	K.ADTGIAVEGATDAAR.S	[622-636]
	FALSE	High	[K].GLDAIDKAFLK.[S]		FALSE	1	10	3	A0A1D8PJ01	A0A1D8PJ01 [395-405]		1	1190.68	High	High	342.81	3.05	K.GLDAIDKAFLK.S	[395-405]
	FALSE	High	[R].SLEDFLVSMQR.[V]		FALSE	1	10	3	A0A1D8PJ01	A0A1D8PJ01 [876-886]		0	1324.66	High	High	321.17	3.13	R.SLEDFLVSMQR.V	[876-886]
	FALSE	High	[K].TGEAFMIVTATGDSTFVGR.[A]		FALSE	1	6	2	A0A1D8PJ01	A0A1D8PJ01 [230-248]		0	1959.95	High	High	314.1	2.63	K.TGEAFMIVTATGDSTFVGR.A	[230-248]
	FALSE	High	[K].KADTGIAVEGATDAAR.[S]		FALSE	1	10	2	A0A1D8PJ01	A0A1D8PJ01 [621-636]		1	1545.79	High	High	300.48	3.29	K.KADTGIAVEGATDAAR.S	[621-636]
	FALSE	High	[K].KGLDAIDKAFLK.[S]		FALSE	1	10	2	A0A1D8PJ01	A0A1D8PJ01 [394-405]		2	1318.77	High	High	291.76	2.76	K.KGLDAIDKAFLK.S	[394-405]
	FALSE	High	[R].QLGLGTNIYDADR.[L]		FALSE	1	10	2	A0A1D8PJ01	A0A1D8PJ01 [548-560]		0	1435.72	High	High	270.46	2.78	R.QLGLGTNIYDADR.L	[548-560]
	FALSE	High	[R].VKMLTGDAVGIAK.[E]		FALSE	1	10	1	A0A1D8PJ01	A0A1D8PJ01 [531-543]		1	1302.74	High	Medium	254.03	2.45	R.VKMLTGDAVGIAK.E	[531-543]
	FALSE	High	[R].VGLTDDEVTKR.[R]		FALSE	1	3	1	A0A1D8PJ01	A0A1D8PJ01 [63-73]		1	1232.65	High	Medium	248.17	2.37	R.VGLTDDEVTKR.R	[63-73]
	FALSE	High	[K].VTAIVESPEGERIICVK.[G]	1xCarbamidomethyl [C15]	FALSE	1	10	2	A0A1D8PJ01	A0A1D8PJ01 [435-451]		1	1900.02	High	High	241.32	2.88	K.VTAIVESPEGERIICVK.G	[435-451]
	FALSE	High	[K].MLTGDAVGIAK.[E]		FALSE	1	10	1	A0A1D8PJ01	A0A1D8PJ01 [533-543]		0	1075.58	High	Low	237.93	1.91	K.MLTGDAVGIAK.E	[533-543]
	FALSE	High	[R].VGLTDDEVTKRR.[K]		FALSE	1	3	1	A0A1D8PJ01	A0A1D8PJ01 [63-74]		2	1388.75	High	Medium	233.68	2.38	R.VGLTDDEVTKRR.K	[63-74]
	FALSE	High	[K].VIEFQPFDPVSKK.[V]		FALSE	1	10	2	A0A1D8PJ01	A0A1D8PJ01 [422-434]		1	1533.83	High	High	229.81	2.87	K.VIEFQPFDPVSKK.V	[422-434]
	FALSE	High	[K].VIEFQPFDPVSK.[K]		FALSE	1	10	2	A0A1D8PJ01	A0A1D8PJ01 [422-433]		0	1405.74	High	High	223.83	2.45	K.VIEFQPFDPVSK.K	[422-433]
	FALSE	High	[R].VKMLTGDAVGIAKETCR.[Q]	1xCarbamidomethyl [C16]	FALSE	1	10	1	A0A1D8PJ01	A0A1D8PJ01 [531-547]		2	1848.97	High	Low	218.59	1.53	R.VKMLTGDAVGIAKETCR.Q	[531-547]
	FALSE	High	[K].YKVIEFQPFDPVSK.[K]		FALSE	1	10	1	A0A1D8PJ01	A0A1D8PJ01 [420-433]		1	1696.89	High	Low	212.43	2.17	K.YKVIEFQPFDPVSK.K	[420-433]
	FALSE	High	[K].TLANSALVVR.[N]		FALSE	1	6	1	A0A1D8PJ01	A0A1D8PJ01 [152-161]		0	1043.62	High	Medium	212.17	2.1	K.TLANSALVVR.N	[152-161]
	FALSE	High	[R].VGLTDDEVTK.[R]		FALSE	1	3	1	A0A1D8PJ01	A0A1D8PJ01 [63-72]		0	1076.55	High	Low	210.7	1.8	R.VGLTDDEVTK.R	[63-72]
	FALSE	High	[K].KVTAIVESPEGERIICVK.[G]	1xCarbamidomethyl [C16]	FALSE	1	10	1	A0A1D8PJ01	A0A1D8PJ01 [434-451]		2	2028.12	High	Medium	186.1	2.41	K.KVTAIVESPEGERIICVK.G	[434-451]
	FALSE	High	[K].YNAVEILQSR.[G]		FALSE	1	10	1	A0A1D8PJ01	A0A1D8PJ01 [593-602]		0	1192.63	High	Low	182.5	1.96	K.YNAVEILQSR.G	[593-602]
	FALSE	High	[K].AVPEELLQTDPR.[TV]		FALSE	1	7	2	A0A1D8PJ01	A0A1D8PJ01 [51-62]		0	1367.72	High	Low	167.66	1.87	K.AVPEELLQTDPR.V	[51-62]
FALSE	High	High	None	B9WCA9	Elongation factor 1-alpha OS=Candida dubliniensis (strain CD36 / ATCC MYA-646 / CBS 7987 / NCPF 3949 / NRRL Y-17841) OX=573826 GN=Cd36_22520 PE=3 SV=1	0	0	42	FALSE	20	43	5	458	50	9.03	6553.09	51.24	19	12	metabolic process	cytoplasm	catalytic activity;nucleotide binding;RNA binding	Pf00009, Pf03143, Pf03144	8046521	CD36_22520	CD36_22520	2	RNA transport			1	1
	Checked	Confidence	Annotated Sequence	Modifications	Contaminant	# Protein Groups	# Proteins	# PSMs	Master Protein Accessions	Positions in Master Proteins	Modifications in Master Proteins	# Missed Cleavages	Theo. MH+ [Da]	Confidence (by Search Engine): MS Amanda 2.0	Confidence (by Search Engine): Sequest HT	Amanda Score (by Search Engine): MS Amanda 2.0	XCorr (by Search Engine): Sequest HT	Sequence in Protein	Positions in Proteins
	FALSE	High	[K].THVNVVVIGHVDSGK.[S]		FALSE	1	9	5	Q59QD6	Q59QD6 [6-20]		0	1560.85	High	High	393.75	3.5	K.THVNVVVIGHVDSGK.S	[6-20]
	FALSE	High	[K].YHVTVIDAPGHRDFIK.[N]		FALSE	2	9	4	Q59QD6; G8BCR8	Q59QD6 [85-100]; G8BCR8 [85-100]		1	1867.98	High	High	390.76	3.54	K.YHVTVIDAPGHRDFIK.N	[85-100]
	FALSE	High	[K].KLEENPKFVK.[S]		FALSE	1	13	4	Q59QD6	Q59QD6 [384-393]		2	1231.7	High	High	329.14	3.62	K.KLEENPKFVK.S	[384-393]
	FALSE	High	[K].YAWVLDKLKAER.[E]		FALSE	2	10	4	Q59QD6; G8BCR8	Q59QD6 [56-67]; G8BCR8 [56-67]		2	1491.83	High	High	321.48	3.07	K.YAWVLDKLKAER.E	[56-67]
	FALSE	High	[K].YHVTVIDAPGHR.[D]		FALSE	2	10	2	Q59QD6; G8BCR8	Q59QD6 [85-96]; G8BCR8 [85-96]		0	1364.71	High	High	310.76	3.65	K.YHVTVIDAPGHR.D	[85-96]
	FALSE	High	[K].DGQTREHALLAYTLGVK.[Q]		FALSE	2	10	4	Q59QD6; G8BCR8	Q59QD6 [130-146]; G8BCR8 [130-146]		1	1872	High	High	306.37	2.6	K.DGQTREHALLAYTLGVK.Q	[130-146]
	FALSE	High	[K].MVPTKPMCVEAFTDYPPLGR.[F]	1xCarbamidomethyl [C8]	FALSE	2	9	3	Q59QD6; G8BCR8	Q59QD6 [402-421]; G8BCR8 [402-421]		0	2309.11	High	High	281.38	3.29	K.MVPTKPMCVEAFTDYPPLGR.F	[402-421]
	FALSE	High	[R].EHALLAYTLGVK.[Q]		FALSE	2	10	2	Q59QD6; G8BCR8	Q59QD6 [135-146]; G8BCR8 [135-146]		0	1314.74	High	High	272.95	3.11	R.EHALLAYTLGVK.Q	[135-146]
	FALSE	High	[K].STTTGHLIYK.[C]		FALSE	2	10	2	Q59QD6; G8BCR8	Q59QD6 [21-30]; G8BCR8 [21-30]		0	1120.6	High	High	260.89	2.77	K.STTTGHLIYK.C	[21-30]
	FALSE	High	[K].IGGIGTVPVGR.[V]		FALSE	2	15	2	Q59QD6; G8BCR8	Q59QD6 [254-264]; G8BCR8 [254-264]		0	1025.61	High	High	256.63	2.72	K.IGGIGTVPVGR.V	[254-264]
	FALSE	High	[K].THVNVVVIGHVDSGKSTTTGHLIYK.[C]		FALSE	1	9	1	Q59QD6	Q59QD6 [6-30]		1	2662.43	High	Low	230.83	2.26	K.THVNVVVIGHVDSGKSTTTGHLIYK.C	[6-30]
	FALSE	High	[K].GSFKYAWVLDK.[L]		FALSE	2	10	1	Q59QD6; G8BCR8	Q59QD6 [52-62]; G8BCR8 [52-62]		1	1313.69	High	Medium	221.17	2.21	K.GSFKYAWVLDK.L	[52-62]
	FALSE	High	[K].QLIVAVNKMDSVK.[W]		FALSE	1	9	2	Q59QD6	Q59QD6 [147-159]		1	1444.82	High	High	198.98	3.03	K.QLIVAVNKMDSVK.W	[147-159]
	FALSE	High	[R].DMRQTVAVGVIK.[S]		FALSE	2	10	1	Q59QD6; G8BCR8	Q59QD6 [426-437]; G8BCR8 [426-437]		1	1316.74	High	Medium	178.13	2.06	R.DMRQTVAVGVIK.S	[426-437]
	FALSE	High	[K].AGMVVTFAPAGVTTEVK.[S]		FALSE	2	15	1	Q59QD6; G8BCR8	Q59QD6 [272-288]; G8BCR8 [272-288]		0	1677.89	High	Low	176.54	1.62	K.AGMVVTFAPAGVTTEVK.S	[272-288]
	FALSE	High	[K].QLIVAVNK.[M]		FALSE	1	10	1	Q59QD6	Q59QD6 [147-154]		0	884.556	High	Medium	169.91	2.07	K.QLIVAVNK.M	[147-154]
	FALSE	High	[K].YAWVLDKLK.[A]		FALSE	2	10	1	Q59QD6; G8BCR8	Q59QD6 [56-64]; G8BCR8 [56-64]		1	1135.65	High	Low	168.62	1.57	K.YAWVLDKLK.A	[56-64]
	FALSE	High	[R].QTVAVGVIK.[S]		FALSE	2	10	1	Q59QD6; G8BCR8	Q59QD6 [429-437]; G8BCR8 [429-437]		0	914.567	High	Low	156.95	1.88	R.QTVAVGVIK.S	[429-437]
	FALSE	High	[R].QTVAVGVIKSVEKSDK.[A]		FALSE	2	10	1	Q59QD6; G8BCR8	Q59QD6 [429-444]; G8BCR8 [429-444]		2	1687.96	High	Low	155.6	1.71	R.QTVAVGVIKSVEKSDK.A	[429-444]
	FALSE	High	[K].TLLEAIDAIEPPTRPTDKPLRLPLQDVYK.[I]		FALSE	2	11	1	Q59QD6; G8BCR8	Q59QD6 [225-253]; G8BCR8 [225-253]		1	3302.84	Medium	High	132.07	2.53	K.TLLEAIDAIEPPTRPTDKPLRLPLQDVYK.I	[225-253]
FALSE	High	High	Master Protein	A0A1D8PJ01	Plasma membrane ATPase OS=Candida albicans (strain SC5314 / ATCC MYA-2876) OX=237561 GN=PMA1 PE=3 SV=1	0	0	29	FALSE	26	43	26	895	97.5	4.98	8067.4	46.74	26	14	metabolic process;transport	cell surface;membrane	catalytic activity;metal ion binding;nucleotide binding;transporter activity	Pf00122, Pf00689, Pf00690, Pf00702, Pf08282, Pf12710	3640531	W5Q_02562; I503_02568	PMA1	3	Oxidative phosphorylation			1	1
	Checked	Confidence	Annotated Sequence	Modifications	Contaminant	# Protein Groups	# Proteins	# PSMs	Master Protein Accessions	Positions in Master Proteins	Modifications in Master Proteins	# Missed Cleavages	Theo. MH+ [Da]	Confidence (by Search Engine): MS Amanda 2.0	Confidence (by Search Engine): Sequest HT	Amanda Score (by Search Engine): MS Amanda 2.0	XCorr (by Search Engine): Sequest HT	Sequence in Protein	Positions in Proteins
	FALSE	High	[K].LSAIESLAGVEILCSDKTGTLTK.[N]	1xCarbamidomethyl [C14]	FALSE	1	10	2	A0A1D8PJ01	A0A1D8PJ01 [340-362]		1	2406.28	High	High	512.81	4.18	K.LSAIESLAGVEILCSDKTGTLTK.N	[340-362]
	FALSE	High	[R].IVSEDCLLQVDQSAITGESLAVDKR.[SH]	1xCarbamidomethyl [C6]	FALSE	1	10	2	A0A1D8PJ01	A0A1D8PJ01 [193-217]		1	2746.39	High	High	456.18	4.9	R.IVSEDCLLQVDQSAITGESLAVDKR.S	[193-217]
	FALSE	High	[R].GYLVAMTGDGVNDAPSLK.[K]		FALSE	1	10	2	A0A1D8PJ01	A0A1D8PJ01 [603-620]		0	1807.89	High	High	441.41	4.09	R.GYLVAMTGDGVNDAPSLK.K	[603-620]
	FALSE	High	[K].YKVIEFQPFDPVSKK.[V]		FALSE	1	10	2	A0A1D8PJ01	A0A1D8PJ01 [420-434]		2	1824.99	High	High	381.06	3.22	K.YKVIEFQPFDPVSKK.V	[420-434]
	FALSE	High	[K].TVEDDHPIPEDVHENYQNTVAEFASR.[G]		FALSE	1	6	2	A0A1D8PJ01	A0A1D8PJ01 [460-485]		0	3012.36	High	High	376.55	3.67	K.TVEDDHPIPEDVHENYQNTVAEFASR.G	[460-485]
	FALSE	High	[K].ADTGIAVEGATDAAR.[S]		FALSE	1	10	2	A0A1D8PJ01	A0A1D8PJ01 [622-636]		0	1417.69	High	High	344.47	3.46	K.ADTGIAVEGATDAAR.S	[622-636]
	FALSE	High	[K].GLDAIDKAFLK.[S]		FALSE	1	10	3	A0A1D8PJ01	A0A1D8PJ01 [395-405]		1	1190.68	High	High	342.81	3.05	K.GLDAIDKAFLK.S	[395-405]
	FALSE	High	[R].SLEDFLVSMQR.[V]		FALSE	1	10	3	A0A1D8PJ01	A0A1D8PJ01 [876-886]		0	1324.66	High	High	321.17	3.13	R.SLEDFLVSMQR.V	[876-886]
	FALSE	High	[K].TGEAFMIVTATGDSTFVGR.[A]		FALSE	1	6	2	A0A1D8PJ01	A0A1D8PJ01 [230-248]		0	1959.95	High	High	314.1	2.63	K.TGEAFMIVTATGDSTFVGR.A	[230-248]
	FALSE	High	[K].KADTGIAVEGATDAAR.[S]		FALSE	1	10	2	A0A1D8PJ01	A0A1D8PJ01 [621-636]		1	1545.79	High	High	300.48	3.29	K.KADTGIAVEGATDAAR.S	[621-636]
	FALSE	High	[K].KGLDAIDKAFLK.[S]		FALSE	1	10	2	A0A1D8PJ01	A0A1D8PJ01 [394-405]		2	1318.77	High	High	291.76	2.76	K.KGLDAIDKAFLK.S	[394-405]
	FALSE	High	[R].QLGLGTNIYDADR.[L]		FALSE	1	10	2	A0A1D8PJ01	A0A1D8PJ01 [548-560]		0	1435.72	High	High	270.46	2.78	R.QLGLGTNIYDADR.L	[548-560]
	FALSE	High	[R].VKMLTGDAVGIAK.[E]		FALSE	1	10	1	A0A1D8PJ01	A0A1D8PJ01 [531-543]		1	1302.74	High	Medium	254.03	2.45	R.VKMLTGDAVGIAK.E	[531-543]
	FALSE	High	[R].VGLTDDEVTKR.[R]		FALSE	1	3	1	A0A1D8PJ01	A0A1D8PJ01 [63-73]		1	1232.65	High	Medium	248.17	2.37	R.VGLTDDEVTKR.R	[63-73]
	FALSE	High	[K].VTAIVESPEGERIICVK.[G]	1xCarbamidomethyl [C15]	FALSE	1	10	2	A0A1D8PJ01	A0A1D8PJ01 [435-451]		1	1900.02	High	High	241.32	2.88	K.VTAIVESPEGERIICVK.G	[435-451]
	FALSE	High	[K].MLTGDAVGIAK.[E]		FALSE	1	10	1	A0A1D8PJ01	A0A1D8PJ01 [533-543]		0	1075.58	High	Low	237.93	1.91	K.MLTGDAVGIAK.E	[533-543]
	FALSE	High	[R].VGLTDDEVTKRR.[K]		FALSE	1	3	1	A0A1D8PJ01	A0A1D8PJ01 [63-74]		2	1388.75	High	Medium	233.68	2.38	R.VGLTDDEVTKRR.K	[63-74]
	FALSE	High	[K].VIEFQPFDPVSKK.[V]		FALSE	1	10	2	A0A1D8PJ01	A0A1D8PJ01 [422-434]		1	1533.83	High	High	229.81	2.87	K.VIEFQPFDPVSKK.V	[422-434]
	FALSE	High	[K].VIEFQPFDPVSK.[K]		FALSE	1	10	2	A0A1D8PJ01	A0A1D8PJ01 [422-433]		0	1405.74	High	High	223.83	2.45	K.VIEFQPFDPVSK.K	[422-433]
	FALSE	High	[R].VKMLTGDAVGIAKETCR.[Q]	1xCarbamidomethyl [C16]	FALSE	1	10	1	A0A1D8PJ01	A0A1D8PJ01 [531-547]		2	1848.97	High	Low	218.59	1.53	R.VKMLTGDAVGIAKETCR.Q	[531-547]
	FALSE	High	[K].YKVIEFQPFDPVSK.[K]		FALSE	1	10	1	A0A1D8PJ01	A0A1D8PJ01 [420-433]		1	1696.89	High	Low	212.43	2.17	K.YKVIEFQPFDPVSK.K	[420-433]
	FALSE	High	[K].TLANSALVVR.[N]		FALSE	1	6	1	A0A1D8PJ01	A0A1D8PJ01 [152-161]		0	1043.62	High	Medium	212.17	2.1	K.TLANSALVVR.N	[152-161]
	FALSE	High	[R].VGLTDDEVTK.[R]		FALSE	1	3	1	A0A1D8PJ01	A0A1D8PJ01 [63-72]		0	1076.55	High	Low	210.7	1.8	R.VGLTDDEVTK.R	[63-72]
	FALSE	High	[K].KVTAIVESPEGERIICVK.[G]	1xCarbamidomethyl [C16]	FALSE	1	10	1	A0A1D8PJ01	A0A1D8PJ01 [434-451]		2	2028.12	High	Medium	186.1	2.41	K.KVTAIVESPEGERIICVK.G	[434-451]
	FALSE	High	[K].YNAVEILQSR.[G]		FALSE	1	10	1	A0A1D8PJ01	A0A1D8PJ01 [593-602]		0	1192.63	High	Low	182.5	1.96	K.YNAVEILQSR.G	[593-602]
	FALSE	High	[K].AVPEELLQTDPR.[TV]		FALSE	1	7	2	A0A1D8PJ01	A0A1D8PJ01 [51-62]		0	1367.72	High	Low	167.66	1.87	K.AVPEELLQTDPR.V	[51-62]
FALSE	High	High	Master Protein Candidate	P28877	Plasma membrane ATPase 1 OS=Candida albicans OX=5476 GN=PMA1 PE=1 SV=1	0	0	29	FALSE	26	43	26	895	97.4	4.96	8067.4	46.74	26	14	metabolic process;transport	membrane	catalytic activity;metal ion binding;nucleotide binding;transporter activity	Pf00122, Pf00689, Pf00690, Pf00702, Pf08282, Pf12710								0	1
	Checked	Confidence	Annotated Sequence	Modifications	Contaminant	# Protein Groups	# Proteins	# PSMs	Master Protein Accessions	Positions in Master Proteins	Modifications in Master Proteins	# Missed Cleavages	Theo. MH+ [Da]	Confidence (by Search Engine): MS Amanda 2.0	Confidence (by Search Engine): Sequest HT	Amanda Score (by Search Engine): MS Amanda 2.0	XCorr (by Search Engine): Sequest HT	Sequence in Protein	Positions in Proteins
	FALSE	High	[K].LSAIESLAGVEILCSDKTGTLTK.[N]	1xCarbamidomethyl [C14]	FALSE	1	10	2	A0A1D8PJ01	A0A1D8PJ01 [340-362]		1	2406.28	High	High	512.81	4.18	K.LSAIESLAGVEILCSDKTGTLTK.N	[340-362]
	FALSE	High	[R].IVSEDCLLQVDQSAITGESLAVDKR.[SH]	1xCarbamidomethyl [C6]	FALSE	1	10	2	A0A1D8PJ01	A0A1D8PJ01 [193-217]		1	2746.39	High	High	456.18	4.9	R.IVSEDCLLQVDQSAITGESLAVDKR.S	[193-217]
	FALSE	High	[R].GYLVAMTGDGVNDAPSLK.[K]		FALSE	1	10	2	A0A1D8PJ01	A0A1D8PJ01 [603-620]		0	1807.89	High	High	441.41	4.09	R.GYLVAMTGDGVNDAPSLK.K	[603-620]
	FALSE	High	[K].YKVIEFQPFDPVSKK.[V]		FALSE	1	10	2	A0A1D8PJ01	A0A1D8PJ01 [420-434]		2	1824.99	High	High	381.06	3.22	K.YKVIEFQPFDPVSKK.V	[420-434]
	FALSE	High	[K].TVEDDHPIPEDVHENYQNTVAEFASR.[G]		FALSE	1	6	2	A0A1D8PJ01	A0A1D8PJ01 [460-485]		0	3012.36	High	High	376.55	3.67	K.TVEDDHPIPEDVHENYQNTVAEFASR.G	[460-485]
	FALSE	High	[K].ADTGIAVEGATDAAR.[S]		FALSE	1	10	2	A0A1D8PJ01	A0A1D8PJ01 [622-636]		0	1417.69	High	High	344.47	3.46	K.ADTGIAVEGATDAAR.S	[622-636]
	FALSE	High	[K].GLDAIDKAFLK.[S]		FALSE	1	10	3	A0A1D8PJ01	A0A1D8PJ01 [395-405]		1	1190.68	High	High	342.81	3.05	K.GLDAIDKAFLK.S	[395-405]
	FALSE	High	[R].SLEDFLVSMQR.[V]		FALSE	1	10	3	A0A1D8PJ01	A0A1D8PJ01 [876-886]		0	1324.66	High	High	321.17	3.13	R.SLEDFLVSMQR.V	[876-886]
	FALSE	High	[K].TGEAFMIVTATGDSTFVGR.[A]		FALSE	1	6	2	A0A1D8PJ01	A0A1D8PJ01 [230-248]		0	1959.95	High	High	314.1	2.63	K.TGEAFMIVTATGDSTFVGR.A	[230-248]
	FALSE	High	[K].KADTGIAVEGATDAAR.[S]		FALSE	1	10	2	A0A1D8PJ01	A0A1D8PJ01 [621-636]		1	1545.79	High	High	300.48	3.29	K.KADTGIAVEGATDAAR.S	[621-636]
	FALSE	High	[K].KGLDAIDKAFLK.[S]		FALSE	1	10	2	A0A1D8PJ01	A0A1D8PJ01 [394-405]		2	1318.77	High	High	291.76	2.76	K.KGLDAIDKAFLK.S	[394-405]
	FALSE	High	[R].QLGLGTNIYDADR.[L]		FALSE	1	10	2	A0A1D8PJ01	A0A1D8PJ01 [548-560]		0	1435.72	High	High	270.46	2.78	R.QLGLGTNIYDADR.L	[548-560]
	FALSE	High	[R].VKMLTGDAVGIAK.[E]		FALSE	1	10	1	A0A1D8PJ01	A0A1D8PJ01 [531-543]		1	1302.74	High	Medium	254.03	2.45	R.VKMLTGDAVGIAK.E	[531-543]
	FALSE	High	[R].VGLTDDEVTKR.[R]		FALSE	1	3	1	A0A1D8PJ01	A0A1D8PJ01 [63-73]		1	1232.65	High	Medium	248.17	2.37	R.VGLTDDEVTKR.R	[63-73]
	FALSE	High	[K].VTAIVESPEGERIICVK.[G]	1xCarbamidomethyl [C15]	FALSE	1	10	2	A0A1D8PJ01	A0A1D8PJ01 [435-451]		1	1900.02	High	High	241.32	2.88	K.VTAIVESPEGERIICVK.G	[435-451]
	FALSE	High	[K].MLTGDAVGIAK.[E]		FALSE	1	10	1	A0A1D8PJ01	A0A1D8PJ01 [533-543]		0	1075.58	High	Low	237.93	1.91	K.MLTGDAVGIAK.E	[533-543]
	FALSE	High	[R].VGLTDDEVTKRR.[K]		FALSE	1	3	1	A0A1D8PJ01	A0A1D8PJ01 [63-74]		2	1388.75	High	Medium	233.68	2.38	R.VGLTDDEVTKRR.K	[63-74]
	FALSE	High	[K].VIEFQPFDPVSKK.[V]		FALSE	1	10	2	A0A1D8PJ01	A0A1D8PJ01 [422-434]		1	1533.83	High	High	229.81	2.87	K.VIEFQPFDPVSKK.V	[422-434]
	FALSE	High	[K].VIEFQPFDPVSK.[K]		FALSE	1	10	2	A0A1D8PJ01	A0A1D8PJ01 [422-433]		0	1405.74	High	High	223.83	2.45	K.VIEFQPFDPVSK.K	[422-433]
	FALSE	High	[R].VKMLTGDAVGIAKETCR.[Q]	1xCarbamidomethyl [C16]	FALSE	1	10	1	A0A1D8PJ01	A0A1D8PJ01 [531-547]		2	1848.97	High	Low	218.59	1.53	R.VKMLTGDAVGIAKETCR.Q	[531-547]
	FALSE	High	[K].YKVIEFQPFDPVSK.[K]		FALSE	1	10	1	A0A1D8PJ01	A0A1D8PJ01 [420-433]		1	1696.89	High	Low	212.43	2.17	K.YKVIEFQPFDPVSK.K	[420-433]
	FALSE	High	[K].TLANSALVVR.[N]		FALSE	1	6	1	A0A1D8PJ01	A0A1D8PJ01 [152-161]		0	1043.62	High	Medium	212.17	2.1	K.TLANSALVVR.N	[152-161]
	FALSE	High	[R].VGLTDDEVTK.[R]		FALSE	1	3	1	A0A1D8PJ01	A0A1D8PJ01 [63-72]		0	1076.55	High	Low	210.7	1.8	R.VGLTDDEVTK.R	[63-72]
	FALSE	High	[K].KVTAIVESPEGERIICVK.[G]	1xCarbamidomethyl [C16]	FALSE	1	10	1	A0A1D8PJ01	A0A1D8PJ01 [434-451]		2	2028.12	High	Medium	186.1	2.41	K.KVTAIVESPEGERIICVK.G	[434-451]
	FALSE	High	[K].YNAVEILQSR.[G]		FALSE	1	10	1	A0A1D8PJ01	A0A1D8PJ01 [593-602]		0	1192.63	High	Low	182.5	1.96	K.YNAVEILQSR.G	[593-602]
	FALSE	High	[K].AVPEELLQTDPR.[TV]		FALSE	1	7	2	A0A1D8PJ01	A0A1D8PJ01 [51-62]		0	1367.72	High	Low	167.66	1.87	K.AVPEELLQTDPR.V	[51-62]
FALSE	High	High	None	B9WMK0	Cytoplasmic ATPase that is a ribosome-associated molecular chaperone, putative OS=Candida dubliniensis (strain CD36 / ATCC MYA-646 / CBS 7987 / NCPF 3949 / NRRL Y-17841) OX=573826 GN=Cd36_33730 PE=3 SV=1	0	0	42	FALSE	18	43	4	613	66.4	5.43	7107.9	56.77	18	15	cell communication;cell organization and biogenesis;metabolic process;regulation of biological process;response to stimulus;transport	cytosol	catalytic activity;nucleotide binding;protein binding	Pf00012, Pf06723	8050271	CD36_33730	CD36_33730	R	Protein processing in endoplasmic reticulum; Longevity regulating pathway - multiple species; Endocytosis; Spliceosome			4	1
	Checked	Confidence	Annotated Sequence	Modifications	Contaminant	# Protein Groups	# Proteins	# PSMs	Master Protein Accessions	Positions in Master Proteins	Modifications in Master Proteins	# Missed Cleavages	Theo. MH+ [Da]	Confidence (by Search Engine): MS Amanda 2.0	Confidence (by Search Engine): Sequest HT	Amanda Score (by Search Engine): MS Amanda 2.0	XCorr (by Search Engine): Sequest HT	Sequence in Protein	Positions in Proteins
	FALSE	High	[R].IINEPTAAAIAYGLGAGKSEKER.[H]		FALSE	2	9	3	Q5A397; G8BGE0	Q5A397 [174-196]; G8BGE0 [174-196]		2	2359.26	High	High	435.44	3.89	R.IINEPTAAAIAYGLGAGKSEKER.H	[174-196]
	FALSE	High	[R].TFTTVADHQTTVQFPVYQGER.[V]		FALSE	2	10	4	Q5A397; G8BGE0	Q5A397 [431-451]; G8BGE0 [431-451]		0	2425.18	High	High	394.83	3.66	R.TFTTVADHQTTVQFPVYQGER.V	[431-451]
	FALSE	High	[R].IINEPTAAAIAYGLGAGK.[S]		FALSE	2	10	4	Q5A397; G8BGE0	Q5A397 [174-191]; G8BGE0 [174-191]		0	1729.95	High	High	373.99	3.54	R.IINEPTAAAIAYGLGAGK.S	[174-191]
	FALSE	High	[K].LLSDFFDGKQLEK.[S]		FALSE	2	9	2	Q5A397; G8BGE0	Q5A397 [352-364]; G8BGE0 [352-364]		1	1539.81	High	High	350.63	3.13	K.LLSDFFDGKQLEK.S	[352-364]
	FALSE	High	[R].LIGDAAKNQAALNPK.[N]		FALSE	2	10	2	Q5A397; G8BGE0	Q5A397 [52-66]; G8BGE0 [52-66]		1	1523.85	High	High	344.22	3.52	R.LIGDAAKNQAALNPK.N	[52-66]
	FALSE	High	[R].ARFEDINSALFK.[S]		FALSE	1	8	4	Q5A397	Q5A397 [303-314]		1	1410.74	High	High	319.91	2.79	R.ARFEDINSALFK.S	[303-314]
	FALSE	High	[K].QKLEAYVASVESTVTDPVLSAK.[L]		FALSE	2	10	3	Q5A397; G8BGE0	Q5A397 [544-565]; G8BGE0 [544-565]		1	2335.24	High	High	314.48	3.42	K.QKLEAYVASVESTVTDPVLSAK.L	[544-565]
	FALSE	High	[R].LSTEEIEKMISDAEKFK.[S]		FALSE	1	8	2	Q5A397	Q5A397 [514-530]		2	1998.01	High	High	311.69	2.87	R.LSTEEIEKMISDAEKFK.S	[514-530]
	FALSE	High	[K].STLEPVEQVLKDAK.[IV]		FALSE	2	7	2	Q5A397; G8BGE0	Q5A397 [315-328]; G8BGE0 [315-328]		1	1556.85	High	Medium	294.98	2.33	K.STLEPVEQVLKDAK.I	[315-328]
	FALSE	High	[R].SANITISNSIGR.[L]		FALSE	2	10	2	Q5A397; G8BGE0	Q5A397 [502-513]; G8BGE0 [502-513]		0	1232.66	High	High	280.86	2.85	R.SANITISNSIGR.L	[502-513]
	FALSE	High	[K].DAGAIAGLNVLR.[I]		FALSE	2	10	2	Q5A397; G8BGE0	Q5A397 [162-173]; G8BGE0 [162-173]		0	1169.66	High	High	277.58	2.76	K.DAGAIAGLNVLR.I	[162-173]
	FALSE	High	[R].VTPSFVAFTSEER.[L]		FALSE	2	10	2	Q5A397; G8BGE0	Q5A397 [39-51]; G8BGE0 [39-51]		0	1469.73	High	High	263.53	2.76	R.VTPSFVAFTSEER.L	[39-51]
	FALSE	High	[R].AFDDESVQKDIK.[S]		FALSE	2	7	2	Q5A397; G8BGE0	Q5A397 [79-90]; G8BGE0 [79-90]		1	1394.68	High	Medium	247.93	2.22	R.AFDDESVQKDIK.S	[79-90]
	FALSE	High	[K].ATAGDTHLGGQDFDTNLLEHFKK.[E]		FALSE	1	7	2	Q5A397	Q5A397 [224-246]		1	2515.22	High	High	235.7	2.95	K.ATAGDTHLGGQDFDTNLLEHFKK.E	[224-246]
	FALSE	High	[K].AVVTVPAYFNDAQR.[Q]		FALSE	1	5	2	Q5A397	Q5A397 [144-157]		0	1550.8	High	High	215.2	2.69	K.AVVTVPAYFNDAQR.Q	[144-157]
	FALSE	High	[R].VNCTENTLLGEFDLK.[N]	1xCarbamidomethyl [C3]	FALSE	2	7	2	Q5A397; G8BGE0	Q5A397 [452-466]; G8BGE0 [452-466]		0	1752.85	High	High	215.16	2.91	R.VNCTENTLLGEFDLK.N	[452-466]
	FALSE	High	[R].QATKDAGAIAGLNVLR.[I]		FALSE	2	10	1	Q5A397; G8BGE0	Q5A397 [158-173]; G8BGE0 [158-173]		1	1597.9	High	Low	165.68	1.46	R.QATKDAGAIAGLNVLR.I	[158-173]
	FALSE	High	[K].SQVDEVVLVGGSTR.[I]		FALSE	2	6	2	Q5A397; G8BGE0	Q5A397 [332-345]; G8BGE0 [332-345]		0	1445.76	High	High	156.56	3.38	K.SQVDEVVLVGGSTR.I	[332-345]
FALSE	High	High	None	C5MAL7	Heat shock protein SSB1 OS=Candida tropicalis (strain ATCC MYA-3404 / T1) OX=294747 GN=CTRG_03109 PE=3 SV=1	0	0	39	FALSE	17	41	4	613	66.5	5.43	6892.73	53.86	17	14	cell communication;cell organization and biogenesis;metabolic process;regulation of biological process;response to stimulus;transport	cytosol	catalytic activity;nucleotide binding;protein binding	Pf00012, Pf06723	8297729	CTRG_03109	CTRG_03109		Endocytosis; Spliceosome; Protein processing in endoplasmic reticulum; Longevity regulating pathway - multiple species			4	1
	Checked	Confidence	Annotated Sequence	Modifications	Contaminant	# Protein Groups	# Proteins	# PSMs	Master Protein Accessions	Positions in Master Proteins	Modifications in Master Proteins	# Missed Cleavages	Theo. MH+ [Da]	Confidence (by Search Engine): MS Amanda 2.0	Confidence (by Search Engine): Sequest HT	Amanda Score (by Search Engine): MS Amanda 2.0	XCorr (by Search Engine): Sequest HT	Sequence in Protein	Positions in Proteins
	FALSE	High	[R].IINEPTAAAIAYGLGAGKSEKER.[H]		FALSE	2	9	3	Q5A397; G8BGE0	Q5A397 [174-196]; G8BGE0 [174-196]		2	2359.26	High	High	435.44	3.89	R.IINEPTAAAIAYGLGAGKSEKER.H	[174-196]
	FALSE	High	[R].TFTTVADHQTTVQFPVYQGER.[V]		FALSE	2	10	4	Q5A397; G8BGE0	Q5A397 [431-451]; G8BGE0 [431-451]		0	2425.18	High	High	394.83	3.66	R.TFTTVADHQTTVQFPVYQGER.V	[431-451]
	FALSE	High	[R].IINEPTAAAIAYGLGAGK.[S]		FALSE	2	10	4	Q5A397; G8BGE0	Q5A397 [174-191]; G8BGE0 [174-191]		0	1729.95	High	High	373.99	3.54	R.IINEPTAAAIAYGLGAGK.S	[174-191]
	FALSE	High	[K].LLSDFFDGKQLEK.[S]		FALSE	2	9	2	Q5A397; G8BGE0	Q5A397 [352-364]; G8BGE0 [352-364]		1	1539.81	High	High	350.63	3.13	K.LLSDFFDGKQLEK.S	[352-364]
	FALSE	High	[R].LIGDAAKNQAALNPK.[N]		FALSE	2	10	2	Q5A397; G8BGE0	Q5A397 [52-66]; G8BGE0 [52-66]		1	1523.85	High	High	344.22	3.52	R.LIGDAAKNQAALNPK.N	[52-66]
	FALSE	High	[R].ARFEDINSALFK.[S]		FALSE	1	8	4	Q5A397	Q5A397 [303-314]		1	1410.74	High	High	319.91	2.79	R.ARFEDINSALFK.S	[303-314]
	FALSE	High	[K].QKLEAYVASVESTVTDPVLSAK.[L]		FALSE	2	10	3	Q5A397; G8BGE0	Q5A397 [544-565]; G8BGE0 [544-565]		1	2335.24	High	High	314.48	3.42	K.QKLEAYVASVESTVTDPVLSAK.L	[544-565]
	FALSE	High	[R].LSTEEIEKMISDAEKFK.[S]		FALSE	1	8	2	Q5A397	Q5A397 [514-530]		2	1998.01	High	High	311.69	2.87	R.LSTEEIEKMISDAEKFK.S	[514-530]
	FALSE	High	[K].STLEPVEQVLKDAK.[IV]		FALSE	2	7	2	Q5A397; G8BGE0	Q5A397 [315-328]; G8BGE0 [315-328]		1	1556.85	High	Medium	294.98	2.33	K.STLEPVEQVLKDAK.I	[315-328]
	FALSE	High	[R].SANITISNSIGR.[L]		FALSE	2	10	2	Q5A397; G8BGE0	Q5A397 [502-513]; G8BGE0 [502-513]		0	1232.66	High	High	280.86	2.85	R.SANITISNSIGR.L	[502-513]
	FALSE	High	[K].DAGAIAGLNVLR.[I]		FALSE	2	10	2	Q5A397; G8BGE0	Q5A397 [162-173]; G8BGE0 [162-173]		0	1169.66	High	High	277.58	2.76	K.DAGAIAGLNVLR.I	[162-173]
	FALSE	High	[R].VTPSFVAFTSEER.[L]		FALSE	2	10	2	Q5A397; G8BGE0	Q5A397 [39-51]; G8BGE0 [39-51]		0	1469.73	High	High	263.53	2.76	R.VTPSFVAFTSEER.L	[39-51]
	FALSE	High	[R].AFDDESVQKDIK.[S]		FALSE	2	7	2	Q5A397; G8BGE0	Q5A397 [79-90]; G8BGE0 [79-90]		1	1394.68	High	Medium	247.93	2.22	R.AFDDESVQKDIK.S	[79-90]
	FALSE	High	[K].ATAGDTHLGGQDFDTNLLEHFKK.[E]		FALSE	1	7	2	Q5A397	Q5A397 [224-246]		1	2515.22	High	High	235.7	2.95	K.ATAGDTHLGGQDFDTNLLEHFKK.E	[224-246]
	FALSE	High	[K].AVVTVPAYFNDAQR.[Q]		FALSE	1	5	2	Q5A397	Q5A397 [144-157]		0	1550.8	High	High	215.2	2.69	K.AVVTVPAYFNDAQR.Q	[144-157]
	FALSE	High	[R].QATKDAGAIAGLNVLR.[I]		FALSE	2	10	1	Q5A397; G8BGE0	Q5A397 [158-173]; G8BGE0 [158-173]		1	1597.9	High	Low	165.68	1.46	R.QATKDAGAIAGLNVLR.I	[158-173]
	FALSE	High	[K].SQVDEVVLVGGSTR.[I]		FALSE	2	6	2	Q5A397; G8BGE0	Q5A397 [332-345]; G8BGE0 [332-345]		0	1445.76	High	High	156.56	3.38	K.SQVDEVVLVGGSTR.I	[332-345]
FALSE	High	High	None	B9WML1	Aconitate hydratase, mitochondrial OS=Candida dubliniensis (strain CD36 / ATCC MYA-646 / CBS 7987 / NCPF 3949 / NRRL Y-17841) OX=573826 GN=Cd36_33840 PE=3 SV=1	0	0	31	FALSE	19	41	19	777	84.2	6.28	6724.39	41.81	19	10	metabolic process	mitochondrion	catalytic activity;metal ion binding	Pf00330, Pf00694	8050282	CD36_33840	CD36_33840	R	Biosynthesis of amino acids; 2-Oxocarboxylic acid metabolism; Carbon metabolism; Biosynthesis of antibiotics; Glyoxylate and dicarboxylate metabolism; Biosynthesis of secondary metabolites; Metabolic pathways; Citrate cycle (TCA cycle)			8	1
	Checked	Confidence	Annotated Sequence	Modifications	Contaminant	# Protein Groups	# Proteins	# PSMs	Master Protein Accessions	Positions in Master Proteins	Modifications in Master Proteins	# Missed Cleavages	Theo. MH+ [Da]	Confidence (by Search Engine): MS Amanda 2.0	Confidence (by Search Engine): Sequest HT	Amanda Score (by Search Engine): MS Amanda 2.0	XCorr (by Search Engine): Sequest HT	Sequence in Protein	Positions in Proteins
	FALSE	High	[K].VGLIGSCTNSSYEDMTR.[A]	1xCarbamidomethyl [C7]	FALSE	1	7	2	P82611	P82611 [377-393]		0	1889.84	High	High	429.44	4.39	K.VGLIGSCTNSSYEDMTR.A	[377-393]
	FALSE	High	[K].HGSALNFIK.[S]		FALSE	1	5	2	P82611	P82611 [766-774]		0	986.542	High	High	335.62	3.2	K.HGSALNFIK.S	[766-774]
	FALSE	High	[R].AIDLNKEVYDFLSTACAK.[Y]	1xCarbamidomethyl [C16]	FALSE	1	3	2	P82611	P82611 [140-157]		1	2058.02	High	High	332.68	3.06	R.AIDLNKEVYDFLSTACAK.Y	[140-157]
	FALSE	High	[K].KGDKNTIVSSFNR.[N]		FALSE	1	4	6	P82611	P82611 [460-472]		2	1465.78	High	High	321.39	3.43	K.KGDKNTIVSSFNR.N	[460-472]
	FALSE	High	[R].NHYTGKYDGVPQTAAAYR.[D]		FALSE	1	3	4	P82611	P82611 [632-649]		1	2011.96	High	High	309.75	3.02	R.NHYTGKYDGVPQTAAAYR.D	[632-649]
	FALSE	High	[R].ASVEVVISPTSDRLQK.[L]		FALSE	1	6	4	P82611	P82611 [550-565]		1	1728.95	High	High	292.62	3.47	R.ASVEVVISPTSDRLQK.L	[550-565]
	FALSE	High	[K].MKETAIANGWPLEVK.[V]		FALSE	1	4	2	P82611	P82611 [362-376]		1	1686.89	High	High	279.94	2.82	K.MKETAIANGWPLEVK.V	[362-376]
	FALSE	High	[KR].MSGWTSPKDIILK.[L]		FALSE	1	9	4	P82611	P82611 [235-247]		1	1475.79	High	High	272.33	2.64	K.MSGWTSPKDIILK.L	[235-247]
	FALSE	High	[K].TTTDHISMAGPWLK.[Y]		FALSE	1	8	3	P82611	P82611 [590-603]		0	1557.77	High	High	259.72	2.62	K.TTTDHISMAGPWLK.Y	[590-603]
	FALSE	High	[K].WVVIGDENFGEGSSR.[E]		FALSE	1	5	2	P82611	P82611 [655-669]		0	1651.77	High	High	243	2.79	K.WVVIGDENFGEGSSR.E	[655-669]
	FALSE	High	[R].ASVEVVISPTSDR.[L]		FALSE	1	6	1	P82611	P82611 [550-562]		0	1359.71	High	Medium	236.1	2.22	R.ASVEVVISPTSDR.L	[550-562]
	FALSE	High	[R].LNRPLTYAEK.[LVI]		FALSE	1	7	1	P82611	P82611 [56-65]		0	1204.67	High	Medium	230.8	2.22	R.LNRPLTYAEK.L	[56-65]
	FALSE	High	[R].FLGGFAIITK.[S]		FALSE	1	9	1	P82611	P82611 [678-687]		0	1066.63	High	Low	212.58	1.95	R.FLGGFAIITK.S	[678-687]
	FALSE	High	[KR].DSQVNQNLLESHSFINYKK.[HN]		FALSE	1	5	2	P82611	P82611 [26-44]		1	2264.13	High	Low	208.6	2	K.DSQVNQNLLESHSFINYKK.N	[26-44]
	FALSE	High	[K].ALYTVSPGSEQVR.[A]		FALSE	1	7	1	P82611	P82611 [410-422]		0	1406.73	High	Medium	201.57	2	K.ALYTVSPGSEQVR.A	[410-422]
	FALSE	High	[K].LLYGHLDDPHNQEIER.[G]		FALSE	1	3	1	P82611	P82611 [66-81]		0	1948.95	High	Medium	201.32	2.46	K.LLYGHLDDPHNQEIER.G	[66-81]
	FALSE	High	[K].LAGITTVK.[G]		FALSE	1	9	1	P82611	P82611 [248-255]		0	802.503	High	Medium	200.14	2.23	K.LAGITTVK.G	[248-255]
	FALSE	High	[K].SKALYTVSPGSEQVR.[A]		FALSE	1	3	1	P82611	P82611 [408-422]		1	1621.85	High	Low	178.1	2.04	K.SKALYTVSPGSEQVR.A	[408-422]
	FALSE	High	[R].AASIIKDAGAHGLKSK.[A]		FALSE	1	3	1	P82611	P82611 [394-409]		2	1566.9	High	Low	158.55	1.25	R.AASIIKDAGAHGLKSK.A	[394-409]
FALSE	High	High	None	M3JR05	Elongation factor 1-alpha (Fragment) OS=Candida maltosa (strain Xu316) OX=1245528 GN=G210_5223 PE=3 SV=1	0	0	35	FALSE	19	40	4	458	50.1	9.03	6224.57	45.52	19	11	metabolic process	cytoplasm	catalytic activity;nucleotide binding;RNA binding	Pf00009, Pf03143, Pf03144		G210_5223						0	1
	Checked	Confidence	Annotated Sequence	Modifications	Contaminant	# Protein Groups	# Proteins	# PSMs	Master Protein Accessions	Positions in Master Proteins	Modifications in Master Proteins	# Missed Cleavages	Theo. MH+ [Da]	Confidence (by Search Engine): MS Amanda 2.0	Confidence (by Search Engine): Sequest HT	Amanda Score (by Search Engine): MS Amanda 2.0	XCorr (by Search Engine): Sequest HT	Sequence in Protein	Positions in Proteins
	FALSE	High	[K].THVNVVVIGHVDSGK.[S]		FALSE	1	9	5	Q59QD6	Q59QD6 [6-20]		0	1560.85	High	High	393.75	3.5	K.THVNVVVIGHVDSGK.S	[6-20]
	FALSE	High	[K].YHVTVIDAPGHRDFIK.[N]		FALSE	2	9	4	Q59QD6; G8BCR8	Q59QD6 [85-100]; G8BCR8 [85-100]		1	1867.98	High	High	390.76	3.54	K.YHVTVIDAPGHRDFIK.N	[85-100]
	FALSE	High	[K].YAWVLDKLKAER.[E]		FALSE	2	10	4	Q59QD6; G8BCR8	Q59QD6 [56-67]; G8BCR8 [56-67]		2	1491.83	High	High	321.48	3.07	K.YAWVLDKLKAER.E	[56-67]
	FALSE	High	[K].IGGIGTVPVGRVETGIIK.[A]		FALSE	2	7	2	Q59QD6; G8BCR8	Q59QD6 [254-271]; G8BCR8 [254-271]		1	1766.05	High	High	312.97	2.97	K.IGGIGTVPVGRVETGIIK.A	[254-271]
	FALSE	High	[K].YHVTVIDAPGHR.[D]		FALSE	2	10	2	Q59QD6; G8BCR8	Q59QD6 [85-96]; G8BCR8 [85-96]		0	1364.71	High	High	310.76	3.65	K.YHVTVIDAPGHR.D	[85-96]
	FALSE	High	[K].DGQTREHALLAYTLGVK.[Q]		FALSE	2	10	4	Q59QD6; G8BCR8	Q59QD6 [130-146]; G8BCR8 [130-146]		1	1872	High	High	306.37	2.6	K.DGQTREHALLAYTLGVK.Q	[130-146]
	FALSE	High	[K].MVPTKPMCVEAFTDYPPLGR.[F]	1xCarbamidomethyl [C8]	FALSE	2	9	3	Q59QD6; G8BCR8	Q59QD6 [402-421]; G8BCR8 [402-421]		0	2309.11	High	High	281.38	3.29	K.MVPTKPMCVEAFTDYPPLGR.F	[402-421]
	FALSE	High	[R].EHALLAYTLGVK.[Q]		FALSE	2	10	2	Q59QD6; G8BCR8	Q59QD6 [135-146]; G8BCR8 [135-146]		0	1314.74	High	High	272.95	3.11	R.EHALLAYTLGVK.Q	[135-146]
	FALSE	High	[K].STTTGHLIYK.[C]		FALSE	2	10	2	Q59QD6; G8BCR8	Q59QD6 [21-30]; G8BCR8 [21-30]		0	1120.6	High	High	260.89	2.77	K.STTTGHLIYK.C	[21-30]
	FALSE	High	[K].IGGIGTVPVGR.[V]		FALSE	2	15	2	Q59QD6; G8BCR8	Q59QD6 [254-264]; G8BCR8 [254-264]		0	1025.61	High	High	256.63	2.72	K.IGGIGTVPVGR.V	[254-264]
	FALSE	High	[K].THVNVVVIGHVDSGKSTTTGHLIYK.[C]		FALSE	1	9	1	Q59QD6	Q59QD6 [6-30]		1	2662.43	High	Low	230.83	2.26	K.THVNVVVIGHVDSGKSTTTGHLIYK.C	[6-30]
	FALSE	High	[K].GSFKYAWVLDK.[L]		FALSE	2	10	1	Q59QD6; G8BCR8	Q59QD6 [52-62]; G8BCR8 [52-62]		1	1313.69	High	Medium	221.17	2.21	K.GSFKYAWVLDK.L	[52-62]
	FALSE	High	[K].QLIVAVNKMDSVK.[W]		FALSE	1	9	2	Q59QD6	Q59QD6 [147-159]		1	1444.82	High	High	198.98	3.03	K.QLIVAVNKMDSVK.W	[147-159]
	FALSE	High	[R].DMRQTVAVGVIK.[S]		FALSE	2	10	1	Q59QD6; G8BCR8	Q59QD6 [426-437]; G8BCR8 [426-437]		1	1316.74	High	Medium	178.13	2.06	R.DMRQTVAVGVIK.S	[426-437]
	FALSE	High	[K].AGMVVTFAPAGVTTEVK.[S]		FALSE	2	15	1	Q59QD6; G8BCR8	Q59QD6 [272-288]; G8BCR8 [272-288]		0	1677.89	High	Low	176.54	1.62	K.AGMVVTFAPAGVTTEVK.S	[272-288]
	FALSE	High	[K].QLIVAVNK.[M]		FALSE	1	10	1	Q59QD6	Q59QD6 [147-154]		0	884.556	High	Medium	169.91	2.07	K.QLIVAVNK.M	[147-154]
	FALSE	High	[K].YAWVLDKLK.[A]		FALSE	2	10	1	Q59QD6; G8BCR8	Q59QD6 [56-64]; G8BCR8 [56-64]		1	1135.65	High	Low	168.62	1.57	K.YAWVLDKLK.A	[56-64]
	FALSE	High	[R].QTVAVGVIK.[S]		FALSE	2	10	1	Q59QD6; G8BCR8	Q59QD6 [429-437]; G8BCR8 [429-437]		0	914.567	High	Low	156.95	1.88	R.QTVAVGVIK.S	[429-437]
	FALSE	High	[R].QTVAVGVIKSVEKSDK.[A]		FALSE	2	10	1	Q59QD6; G8BCR8	Q59QD6 [429-444]; G8BCR8 [429-444]		2	1687.96	High	Low	155.6	1.71	R.QTVAVGVIKSVEKSDK.A	[429-444]
FALSE	High	High	Master Protein	C4YNC2	Phosphoenolpyruvate carboxykinase OS=Candida albicans (strain WO-1) OX=294748 GN=CAWG_01381 PE=3 SV=1	0	0	63	FALSE	23	39	23	553	61	6.37	6893.87	51.89	22	14	metabolic process	cytosol	catalytic activity;nucleotide binding	Pf01293		CAWG_01381		R				0	1
	Checked	Confidence	Annotated Sequence	Modifications	Contaminant	# Protein Groups	# Proteins	# PSMs	Master Protein Accessions	Positions in Master Proteins	Modifications in Master Proteins	# Missed Cleavages	Theo. MH+ [Da]	Confidence (by Search Engine): MS Amanda 2.0	Confidence (by Search Engine): Sequest HT	Amanda Score (by Search Engine): MS Amanda 2.0	XCorr (by Search Engine): Sequest HT	Sequence in Protein	Positions in Proteins
	FALSE	High	[R].HNAPPPTLYEDGLLEKGTTISSTGALMAYSGNK.[T]		FALSE	1	4	2	C4YNC2	C4YNC2 [40-72]		1	3433.69	High	High	554.36	4.75	R.HNAPPPTLYEDGLLEKGTTISSTGALMAYSGNK.T	[40-72]
	FALSE	High	[K].IPCLADTHPTNIILLTCDASGVLPPVSK.[L]	2xCarbamidomethyl [C3; C17]	FALSE	1	3	2	C4YNC2	C4YNC2 [354-381]		0	3002.57	High	High	450.21	5.44	K.IPCLADTHPTNIILLTCDASGVLPPVSK.L	[354-381]
	FALSE	High	[K].LTNAQVMYHFISGYTSK.[M]		FALSE	1	10	2	C4YNC2	C4YNC2 [382-398]		0	1959.96	High	High	447.2	5.08	K.LTNAQVMYHFISGYTSK.M	[382-398]
	FALSE	High	[K].YAQQLSDKISEHNANAWLLNTGWVGSSVAQGGKR.[C]		FALSE	1	2	3	C4YNC2	C4YNC2 [429-462]		2	3685.85	High	High	412.09	3.62	K.YAQQLSDKISEHNANAWLLNTGWVGSSVAQGGKR.C	[429-462]
	FALSE	High	[K].VVDYEDSSITENTR.[C]		FALSE	1	7	2	C4YNC2	C4YNC2 [328-341]		0	1627.74	High	High	404.69	3.45	K.VVDYEDSSITENTR.C	[328-341]
	FALSE	High	[K].FGAILENVVYDPITK.[V]		FALSE	1	3	2	C4YNC2	C4YNC2 [313-327]		0	1678.91	High	High	388.97	4.15	K.FGAILENVVYDPITK.V	[313-327]
	FALSE	High	[K].FAENFKTYADQATAEVK.[A]		FALSE	1	4	2	C4YNC2	C4YNC2 [531-547]		1	1932.93	High	High	379.75	3.32	K.FAENFKTYADQATAEVK.A	[531-547]
	FALSE	High	[K].CLDLSAEKEPEIFNSIK.[F]	1xCarbamidomethyl [C1]	FALSE	1	8	1	C4YNC2	C4YNC2 [296-312]		1	1992.99	High	Medium	285.65	2.34	K.CLDLSAEKEPEIFNSIK.F	[296-312]
	FALSE	High	[R].IVDESTSSHNIWWGPVNK.[Q]		FALSE	1	5	4	C4YNC2	C4YNC2 [82-99]		0	2069.01	High	High	275.96	2.97	R.IVDESTSSHNIWWGPVNK.Q	[82-99]
	FALSE	High	[K].GTTISSTGALMAYSGNK.[T]		FALSE	1	4	2	C4YNC2	C4YNC2 [56-72]		0	1658.81	High	High	273.54	3.27	K.GTTISSTGALMAYSGNK.T	[56-72]
	FALSE	High	[K].AWTQGTDSFNKEIK.[S]		FALSE	1	3	2	C4YNC2	C4YNC2 [512-525]		1	1624.8	High	High	270.56	2.36	K.AWTQGTDSFNKEIK.S	[512-525]
	FALSE	High	[K].AWTQGTDSFNK.[E]		FALSE	1	3	1	C4YNC2	C4YNC2 [512-522]		0	1254.57	High	Medium	245.02	2.01	K.AWTQGTDSFNK.E	[512-522]
	FALSE	High	[K].TYADQATAEVK.[A]		FALSE	1	4	1	C4YNC2	C4YNC2 [537-547]		0	1196.58	High	Medium	242.71	2.14	K.TYADQATAEVK.A	[537-547]
	FALSE	High	[K].VLTLHSSCNQGVEK.[G]	1xCarbamidomethyl [C8]	FALSE	1	4	2	C4YNC2	C4YNC2 [234-247]		0	1571.78	High	High	224.1	2.58	K.VLTLHSSCNQGVEK.G	[234-247]
	FALSE	High	[R].CAYPIDFIPSAK.[I]	1xCarbamidomethyl [C1]	FALSE	1	10	2	C4YNC2	C4YNC2 [342-353]		0	1381.68	High	High	219.87	2.35	R.CAYPIDFIPSAK.I	[342-353]
	FALSE	High	[K].YAQQLSDKISEHNANAWLLNTGWVGSSVAQGGK.[R]		FALSE	1	2	1	C4YNC2	C4YNC2 [429-461]		1	3529.75	High	Low	216.46	2.34	K.YAQQLSDKISEHNANAWLLNTGWVGSSVAQGGK.R	[429-461]
	FALSE	High	[K].LSLNTDTVIR.[H]		FALSE	1	4	2	C4YNC2	C4YNC2 [30-39]		0	1131.64	High	High	213.99	2.59	K.LSLNTDTVIR.H	[30-39]
	FALSE	High	[K].LIGDDEHCWSDNGVFNIEGGCYAK.[C]	2xCarbamidomethyl [C8; C21]	FALSE	1	10	1	C4YNC2	C4YNC2 [272-295]		0	2756.17	High	Low	176.41	2.16	K.LIGDDEHCWSDNGVFNIEGGCYAK.C	[272-295]
	FALSE	High	[M].APPTAVESSINFEGHPTIK.[S]		FALSE	1	3	1	C4YNC2	C4YNC2 [2-20]		0	1995.02	High	n/a	172.41		M.APPTAVESSINFEGHPTIK.S	[2-20]
	FALSE	High	[K].QVDELTWK.[I]		FALSE	1	9	1	C4YNC2	C4YNC2 [100-107]		0	1018.52	High	Medium	167.39	2.04	K.QVDELTWK.I	[100-107]
	FALSE	High	[K].GDVTLFFGLSGTGK.[T]		FALSE	1	6	1	C4YNC2	C4YNC2 [248-261]		0	1398.73	High	Low	167.05	1.84	K.GDVTLFFGLSGTGK.T	[248-261]
	FALSE	High	[K].TTLSADPQR.[K]		FALSE	1	3	1	C4YNC2	C4YNC2 [262-270]		0	988.506	High	Low	152.26	1.54	K.TTLSADPQR.K	[262-270]
	FALSE	High	[K].MAGTEEGVTEPQATFSACFGQPFLVLHPMK.[Y]	1xCarbamidomethyl [C18]	FALSE	1	8	1	C4YNC2	C4YNC2 [399-428]		0	3280.55	Low	High	95.88	3.55	K.MAGTEEGVTEPQATFSACFGQPFLVLHPMK.Y	[399-428]
FALSE	High	High	Master Protein Candidate	B9WH01	Major ADP/ATP carrier protein of the mitochondrial inner membrane, putative OS=Candida dubliniensis (strain CD36 / ATCC MYA-646 / CBS 7987 / NCPF 3949 / NRRL Y-17841) OX=573826 GN=Cd36_50590 PE=3 SV=1	0	0	41	FALSE	20	39	20	301	32.7	9.66	6437.11	38.81	20	11	transport	membrane;mitochondrion	transporter activity	Pf00153	8048336	CD36_50590	CD36_50590	5				0	1
	Checked	Confidence	Annotated Sequence	Modifications	Contaminant	# Protein Groups	# Proteins	# PSMs	Master Protein Accessions	Positions in Master Proteins	Modifications in Master Proteins	# Missed Cleavages	Theo. MH+ [Da]	Confidence (by Search Engine): MS Amanda 2.0	Confidence (by Search Engine): Sequest HT	Amanda Score (by Search Engine): MS Amanda 2.0	XCorr (by Search Engine): Sequest HT	Sequence in Protein	Positions in Proteins
	FALSE	High	[R].VKLLIQNQDEMIKQGR.[L]		FALSE	1	5	2	C4YQV6	C4YQV6 [30-45]		2	1913.06	High	High	426.36	3.47	R.VKLLIQNQDEMIKQGR.L	[30-45]
	FALSE	High	[R].YFPTQALNFAFKDKFK.[A]		FALSE	1	5	3	C4YQV6	C4YQV6 [80-95]		2	1965.03	High	High	391.8	3.32	R.YFPTQALNFAFKDKFK.A	[80-95]
	FALSE	High	[R].MMMTSGQAVKYDGALDCFRK.[V]	1xCarbamidomethyl [C17]	FALSE	1	5	3	C4YQV6	C4YQV6 [238-257]		2	2309.05	High	High	364.92	4.03	R.MMMTSGQAVKYDGALDCFRK.V	[238-257]
	FALSE	High	[K].LLIQNQDEMIKQGR.[L]		FALSE	1	5	5	C4YQV6	C4YQV6 [32-45]		1	1685.9	High	High	325.43	3.22	K.LLIQNQDEMIKQGR.L	[32-45]
	FALSE	High	[R].MMMTSGQAVKYDGALDCFR.[K]	1xCarbamidomethyl [C17]	FALSE	1	5	2	C4YQV6	C4YQV6 [238-256]		1	2180.96	High	High	304.47	3.33	R.MMMTSGQAVKYDGALDCFR.K	[238-256]
	FALSE	High	[K].RYTGIVDCFKR.[T]	1xCarbamidomethyl [C8]	FALSE	1	2	2	C4YQV6	C4YQV6 [49-59]		2	1414.73	High	High	292.49	2.55	K.RYTGIVDCFKR.T	[49-59]
	FALSE	High	[K].LLIQNQDEMLK.[Q]		FALSE	1	7	2	C4YQV6	C4YQV6 [32-42]		0	1344.72	High	High	269.93	2.56	K.LLIQNQDEMIK.Q	[32-42]
	FALSE	High	[K].VVAAEGVGSLFKGCGANILR.[G]	1xCarbamidomethyl [C14]	FALSE	1	5	2	C4YQV6	C4YQV6 [258-277]		1	2018.09	High	High	263.18	2.66	K.VVAAEGVGSLFKGCGANILR.G	[258-277]
	FALSE	High	[K].VVAAEGVGSLFK.[G]		FALSE	1	5	2	C4YQV6	C4YQV6 [258-269]		0	1176.66	High	High	260.25	2.85	K.VVAAEGVGSLFK.G	[258-269]
	FALSE	High	[K].TLASDGIAGLYR.[G]		FALSE	1	7	2	C4YQV6	C4YQV6 [163-174]		0	1236.66	High	High	256.91	2.76	K.TLASDGIAGLYR.G	[163-174]
	FALSE	High	[R].KVVAAEGVGSLFK.[G]		FALSE	1	5	2	C4YQV6	C4YQV6 [257-269]		1	1304.76	High	Medium	244.39	2.45	R.KVVAAEGVGSLFK.G	[257-269]
	FALSE	High	[K].YDGALDCFRK.[V]	1xCarbamidomethyl [C7]	FALSE	1	5	1	C4YQV6	C4YQV6 [248-257]		1	1244.57	High	Low	223.52	1.64	K.YDGALDCFRK.V	[248-257]
	FALSE	High	[R].YFPTQALNFAFK.[D]		FALSE	1	7	1	C4YQV6	C4YQV6 [80-91]		0	1446.74	High	Medium	218.68	2.06	R.YFPTQALNFAFK.D	[80-91]
	FALSE	High	[R].EFNGLVDVYKK.[T]		FALSE	1	5	4	C4YQV6	C4YQV6 [152-162]		1	1311.69	High	High	208.91	2.57	R.EFNGLVDVYKK.T	[152-162]
	FALSE	High	[K].GCGANILR.[G]	1xCarbamidomethyl [C2]	FALSE	1	7	1	C4YQV6	C4YQV6 [270-277]		0	860.441	High	Low	202.47	1.97	K.GCGANILR.G	[270-277]
	FALSE	High	[R].MMMTSGQAVK.[Y]		FALSE	1	7	2	C4YQV6	C4YQV6 [238-247]		0	1083.5	High	High	199.34	2.34	R.MMMTSGQAVK.Y	[238-247]
	FALSE	High	[K].TAAAPIER.[V]		FALSE	1	7	1	C4YQV6	C4YQV6 [22-29]		0	828.457	High	Low	187.3	1.85	K.TAAAPIER.V	[22-29]
	FALSE	High	[R].VKLLIQNQDEMIK.[Q]		FALSE	1	5	1	C4YQV6	C4YQV6 [30-42]		1	1571.88	High	Medium	179.05	2.31	R.VKLLIQNQDEMIK.Q	[30-42]
	FALSE	High	[R].YTGIVDCFKR.[T]	1xCarbamidomethyl [C7]	FALSE	1	2	1	C4YQV6	C4YQV6 [50-59]		1	1258.62	High	Low	173.4	1.73	R.YTGIVDCFKR.T	[50-59]
	FALSE	High	[R].GNTANVIR.[Y]		FALSE	1	7	1	C4YQV6	C4YQV6 [72-79]		0	844.464	High	Low	168.3	1.74	R.GNTANVIR.Y	[72-79]
FALSE	High	High	Master Protein	A0A3F2VZ48	Pyruvate dehydrogenase E1 component subunit alpha, mitochondrial OS=Candida albicans Ca529L OX=1325634 GN=L150_03894 PE=4 SV=1	0	0	51	FALSE	18	39	9	401	44.1	8.13	6514.95	42.48	18	10												0	1
	Checked	Confidence	Annotated Sequence	Modifications	Contaminant	# Protein Groups	# Proteins	# PSMs	Master Protein Accessions	Positions in Master Proteins	Modifications in Master Proteins	# Missed Cleavages	Theo. MH+ [Da]	Confidence (by Search Engine): MS Amanda 2.0	Confidence (by Search Engine): Sequest HT	Amanda Score (by Search Engine): MS Amanda 2.0	XCorr (by Search Engine): Sequest HT	Sequence in Protein	Positions in Proteins
	FALSE	High	[K].AVLLEKEIASEDEIKSYDK.[A]		FALSE	1	1	4	A0A3F2VZ48	A0A3F2VZ48 [322-340]		2	2180.13	High	High	474.46	4.53	K.AVLLEKEIASEDEIKSYDK.A	[322-340]
	FALSE	High	[R].YGGHSMSDPGTTYR.[T]		FALSE	3	7	6	H8WZ68; M3JYF2; A0A3F2VZ48	H8WZ68 [308-321]; M3JYF2 [289-302]; A0A3F2VZ48 [289-302]		0	1528.65	High	High	345.7	3.07	R.YGGHSMSDPGTTYR.T	[289-302]
	FALSE	High	[R].SSAMTEYYKR.[G]		FALSE	2	6	4	H8WZ68; A0A3F2VZ48	H8WZ68 [255-264]; A0A3F2VZ48 [236-245]		1	1235.57	High	High	324.93	3.6	R.SSAMTEYYKR.G	[236-245]
	FALSE	High	[K].LWNLPVIFACENNK.[Y]	1xCarbamidomethyl [C10]	FALSE	1	2	2	A0A3F2VZ48	A0A3F2VZ48 [213-226]		0	1717.87	High	High	292.07	3.12	K.LWNLPVIFACENNK.Y	[213-226]
	FALSE	High	[R].ISDDSWDFKNK.[T]		FALSE	1	2	3	A0A3F2VZ48	A0A3F2VZ48 [384-394]		1	1354.63	High	High	280	3.03	R.ISDDSWDFKNK.T	[384-394]
	FALSE	High	[R].KYVDEQVAAAEADAPPEAK.[M]		FALSE	2	5	2	M3JYF2; A0A3F2VZ48	M3JYF2 [344-362]; A0A3F2VZ48 [344-362]		1	2001.98	High	High	274.52	3.39	R.KYVDEQVAAAEADAPPEAK.M	[344-362]
	FALSE	High	[K].AVTFDLYGDGASNQGQVFEAYNMAK.[L]		FALSE	1	2	2	A0A3F2VZ48	A0A3F2VZ48 [188-212]		0	2696.23	High	High	270.68	3.32	K.AVTFDLYGDGASNQGQVFEAYNMAK.L	[188-212]
	FALSE	High	[K].INGMDVLATYQASK.[F]		FALSE	1	2	1	A0A3F2VZ48	A0A3F2VZ48 [254-267]		0	1510.76	High	Medium	270.28	2.18	K.INGMDVLATYQASK.F	[254-267]
	FALSE	High	[R].SRNDPIAGLK.[A]		FALSE	3	7	2	H8WZ68; M3JYF2; A0A3F2VZ48	H8WZ68 [331-340]; M3JYF2 [312-321]; A0A3F2VZ48 [312-321]		1	1070.6	High	Medium	264.31	2.35	R.SRNDPIAGLK.A	[312-321]
	FALSE	High	[K].SVLAELMGRR.[S]		FALSE	1	2	2	A0A3F2VZ48	A0A3F2VZ48 [133-142]		1	1131.63	High	High	253.05	2.65	K.SVLAELMGRR.S	[133-142]
	FALSE	High	[K].MYKDMIIIR.[R]		FALSE	1	2	1	A0A3F2VZ48	A0A3F2VZ48 [64-72]		1	1182.64	High	Medium	239.08	2.33	K.MYKDMIIIR.R	[64-72]
	FALSE	High	[K].DWASQGNGPLVLEYETYR.[Y]		FALSE	2	6	1	H8WZ68; A0A3F2VZ48	H8WZ68 [290-307]; A0A3F2VZ48 [271-288]		0	2097.99	High	Medium	221.73	2.29	K.DWASQGNGPLVLEYETYR.Y	[271-288]
	FALSE	High	[K].RGQYIPGLK.[IV]		FALSE	3	7	2	H8WZ68; M3JYF2; A0A3F2VZ48	H8WZ68 [264-272]; M3JYF2 [245-253]; A0A3F2VZ48 [245-253]		1	1031.6	High	Medium	207.63	2.25	K.RGQYIPGLK.I	[245-253]
	FALSE	High	[R].RMEMAADALYK.[AS]		FALSE	2	6	1	H8WZ68; A0A3F2VZ48	H8WZ68 [92-102]; A0A3F2VZ48 [73-83]		1	1298.62	High	Medium	204.58	2.19	R.RMEMAADALYK.S	[73-83]
	FALSE	High	[K].SVLAELMGR.[R]		FALSE	1	2	1	A0A3F2VZ48	A0A3F2VZ48 [133-141]		0	975.529	High	Medium	196.24	2.01	K.SVLAELMGR.R	[133-141]
	FALSE	High	[R].SSAMTEYYK.[R]		FALSE	2	6	2	H8WZ68; A0A3F2VZ48	H8WZ68 [255-263]; A0A3F2VZ48 [236-244]		0	1079.47	High	High	194.06	2.35	R.SSAMTEYYK.R	[236-244]
	FALSE	High	[K].FAKDWASQGNGPLVLEYETYR.[Y]		FALSE	2	6	1	H8WZ68; A0A3F2VZ48	H8WZ68 [287-307]; A0A3F2VZ48 [268-288]		1	2444.19	High	Low	192.89	1.92	K.FAKDWASQGNGPLVLEYETYR.Y	[268-288]
	FALSE	High	[K].YGMGTSAAR.[S]		FALSE	1	2	2	A0A3F2VZ48	A0A3F2VZ48 [227-235]		0	913.42	High	High	190.29	2.47	K.YGMGTSAAR.S	[227-235]
FALSE	High	High	None	H8X5M2	Plasma membrane ATPase OS=Candida orthopsilosis (strain 90-125) OX=1136231 GN=CORT_0D06440 PE=3 SV=1	0	0	26	FALSE	22	39	22	899	97.9	5.06	6848.58	49.37	21	15	metabolic process;transport	membrane	catalytic activity;metal ion binding;nucleotide binding;transporter activity	Pf00122, Pf00690, Pf00702, Pf08282, Pf12710	14540621	CORT_0D06440	CORT_0D06440	4	Oxidative phosphorylation			1	1
	Checked	Confidence	Annotated Sequence	Modifications	Contaminant	# Protein Groups	# Proteins	# PSMs	Master Protein Accessions	Positions in Master Proteins	Modifications in Master Proteins	# Missed Cleavages	Theo. MH+ [Da]	Confidence (by Search Engine): MS Amanda 2.0	Confidence (by Search Engine): Sequest HT	Amanda Score (by Search Engine): MS Amanda 2.0	XCorr (by Search Engine): Sequest HT	Sequence in Protein	Positions in Proteins
	FALSE	High	[K].LSAIESLAGVEILCSDKTGTLTK.[N]	1xCarbamidomethyl [C14]	FALSE	1	10	2	A0A1D8PJ01	A0A1D8PJ01 [340-362]		1	2406.28	High	High	512.81	4.18	K.LSAIESLAGVEILCSDKTGTLTK.N	[344-366]
	FALSE	High	[R].IVSEDCLLQVDQSAITGESLAVDKR.[SH]	1xCarbamidomethyl [C6]	FALSE	1	10	2	A0A1D8PJ01	A0A1D8PJ01 [193-217]		1	2746.39	High	High	456.18	4.9	R.IVSEDCLLQVDQSAITGESLAVDKR.H	[197-221]
	FALSE	High	[R].GYLVAMTGDGVNDAPSLK.[K]		FALSE	1	10	2	A0A1D8PJ01	A0A1D8PJ01 [603-620]		0	1807.89	High	High	441.41	4.09	R.GYLVAMTGDGVNDAPSLK.K	[607-624]
	FALSE	High	[K].YKVIEFQPFDPVSKK.[V]		FALSE	1	10	2	A0A1D8PJ01	A0A1D8PJ01 [420-434]		2	1824.99	High	High	381.06	3.22	K.YKVIEFQPFDPVSKK.V	[424-438]
	FALSE	High	[K].TVEDDHPIPEDVHENYQNTVAEFASR.[G]		FALSE	1	6	2	A0A1D8PJ01	A0A1D8PJ01 [460-485]		0	3012.36	High	High	376.55	3.67	K.TVEDDHPIPEDVHENYQNTVAEFASR.G	[464-489]
	FALSE	High	[K].ADTGIAVEGATDAAR.[S]		FALSE	1	10	2	A0A1D8PJ01	A0A1D8PJ01 [622-636]		0	1417.69	High	High	344.47	3.46	K.ADTGIAVEGATDAAR.S	[626-640]
	FALSE	High	[K].GLDAIDKAFLK.[S]		FALSE	1	10	3	A0A1D8PJ01	A0A1D8PJ01 [395-405]		1	1190.68	High	High	342.81	3.05	K.GLDAIDKAFLK.S	[399-409]
	FALSE	High	[R].SLEDFLVSMQR.[V]		FALSE	1	10	3	A0A1D8PJ01	A0A1D8PJ01 [876-886]		0	1324.66	High	High	321.17	3.13	R.SLEDFLVSMQR.V	[880-890]
	FALSE	High	[K].TGEAFMIVTATGDSTFVGR.[A]		FALSE	1	6	2	A0A1D8PJ01	A0A1D8PJ01 [230-248]		0	1959.95	High	High	314.1	2.63	K.TGEAFMLVTATGDSTFVGR.A	[234-252]
	FALSE	High	[K].KADTGIAVEGATDAAR.[S]		FALSE	1	10	2	A0A1D8PJ01	A0A1D8PJ01 [621-636]		1	1545.79	High	High	300.48	3.29	K.KADTGIAVEGATDAAR.S	[625-640]
	FALSE	High	[K].KGLDAIDKAFLK.[S]		FALSE	1	10	2	A0A1D8PJ01	A0A1D8PJ01 [394-405]		2	1318.77	High	High	291.76	2.76	K.KGLDAIDKAFLK.S	[398-409]
	FALSE	High	[R].QLGLGTNIYDADR.[L]		FALSE	1	10	2	A0A1D8PJ01	A0A1D8PJ01 [548-560]		0	1435.72	High	High	270.46	2.78	R.QLGLGTNIYDADR.L	[552-564]
	FALSE	High	[R].VKMLTGDAVGIAK.[E]		FALSE	1	10	1	A0A1D8PJ01	A0A1D8PJ01 [531-543]		1	1302.74	High	Medium	254.03	2.45	R.VKMLTGDAVGIAK.E	[535-547]
	FALSE	High	[K].VTAIVESPEGERIICVK.[G]	1xCarbamidomethyl [C15]	FALSE	1	10	2	A0A1D8PJ01	A0A1D8PJ01 [435-451]		1	1900.02	High	High	241.32	2.88	K.VTAIVESPEGERIICVK.G	[439-455]
	FALSE	High	[K].MLTGDAVGIAK.[E]		FALSE	1	10	1	A0A1D8PJ01	A0A1D8PJ01 [533-543]		0	1075.58	High	Low	237.93	1.91	K.MLTGDAVGIAK.E	[537-547]
	FALSE	High	[K].VIEFQPFDPVSKK.[V]		FALSE	1	10	2	A0A1D8PJ01	A0A1D8PJ01 [422-434]		1	1533.83	High	High	229.81	2.87	K.VIEFQPFDPVSKK.V	[426-438]
	FALSE	High	[K].VIEFQPFDPVSK.[K]		FALSE	1	10	2	A0A1D8PJ01	A0A1D8PJ01 [422-433]		0	1405.74	High	High	223.83	2.45	K.VIEFQPFDPVSK.K	[426-437]
	FALSE	High	[R].VKMLTGDAVGIAKETCR.[Q]	1xCarbamidomethyl [C16]	FALSE	1	10	1	A0A1D8PJ01	A0A1D8PJ01 [531-547]		2	1848.97	High	Low	218.59	1.53	R.VKMLTGDAVGIAKETCR.Q	[535-551]
	FALSE	High	[K].YKVIEFQPFDPVSK.[K]		FALSE	1	10	1	A0A1D8PJ01	A0A1D8PJ01 [420-433]		1	1696.89	High	Low	212.43	2.17	K.YKVIEFQPFDPVSK.K	[424-437]
	FALSE	High	[K].KVTAIVESPEGERIICVK.[G]	1xCarbamidomethyl [C16]	FALSE	1	10	1	A0A1D8PJ01	A0A1D8PJ01 [434-451]		2	2028.12	High	Medium	186.1	2.41	K.KVTAIVESPEGERIICVK.G	[438-455]
	FALSE	High	[K].YNAVEILQSR.[G]		FALSE	1	10	1	A0A1D8PJ01	A0A1D8PJ01 [593-602]		0	1192.63	High	Low	182.5	1.96	K.YNAVEILQSR.G	[597-606]
	FALSE	High	[K].AVPEELLQTDPR.[TV]		FALSE	1	7	2	A0A1D8PJ01	A0A1D8PJ01 [51-62]		0	1367.72	High	Low	167.66	1.87	K.AVPEELLQTDPR.T	[55-66]
FALSE	High	High	Master Protein Rejected	H8X5G1	Ssb1 heat shock protein OS=Candida orthopsilosis (strain 90-125) OX=1136231 GN=CORT_0D05790 PE=3 SV=1	0	0	31	FALSE	16	39	0	613	66.7	5.39	6899.78	55.11	16	14	cell communication;cell organization and biogenesis;metabolic process;regulation of biological process;response to stimulus;transport	cytosol	catalytic activity;nucleotide binding;protein binding	Pf00012, Pf06723	14540343	CORT_0D05790	CORT_0D05790	4	Longevity regulating pathway - multiple species; Endocytosis; Spliceosome; Protein processing in endoplasmic reticulum			4	0
	Checked	Confidence	Annotated Sequence	Modifications	Contaminant	# Protein Groups	# Proteins	# PSMs	Master Protein Accessions	Positions in Master Proteins	Modifications in Master Proteins	# Missed Cleavages	Theo. MH+ [Da]	Confidence (by Search Engine): MS Amanda 2.0	Confidence (by Search Engine): Sequest HT	Amanda Score (by Search Engine): MS Amanda 2.0	XCorr (by Search Engine): Sequest HT	Sequence in Protein	Positions in Proteins
	FALSE	High	[R].IINEPTAAAIAYGLGAGKSEKER.[H]		FALSE	2	9	3	Q5A397; G8BGE0	Q5A397 [174-196]; G8BGE0 [174-196]		2	2359.26	High	High	435.44	3.89	R.IINEPTAAAIAYGLGAGKSEKER.H	[174-196]
	FALSE	High	[R].ARFEELCADLFR.[S]	1xCarbamidomethyl [C7]	FALSE	2	17	4	G8B874; G9BX82	G8B874 [299-310]; G9BX82 [299-310]		1	1526.74	High	High	433.98	3.49	R.ARFEELCADLFR.S	[303-314]
	FALSE	High	[K].IDKSQVEEIVLVGGSTR.[I]		FALSE	2	11	2	G8B874; G9BX82	G8B874 [325-341]; G9BX82 [325-341]		1	1830	High	High	402.24	3.77	K.IDKSQVEEIVLVGGSTR.I	[329-345]
	FALSE	High	[R].TFTTVADHQTTVQFPVYQGER.[V]		FALSE	2	10	4	Q5A397; G8BGE0	Q5A397 [431-451]; G8BGE0 [431-451]		0	2425.18	High	High	394.83	3.66	R.TFTTVADHQTTVQFPVYQGER.V	[431-451]
	FALSE	High	[R].IINEPTAAAIAYGLGAGK.[S]		FALSE	2	10	4	Q5A397; G8BGE0	Q5A397 [174-191]; G8BGE0 [174-191]		0	1729.95	High	High	373.99	3.54	R.IINEPTAAAIAYGLGAGK.S	[174-191]
	FALSE	High	[K].LLSDFFDGKQLEK.[S]		FALSE	2	9	2	Q5A397; G8BGE0	Q5A397 [352-364]; G8BGE0 [352-364]		1	1539.81	High	High	350.63	3.13	K.LLSDFFDGKQLEK.S	[352-364]
	FALSE	High	[K].SQVEEIVLVGGSTR.[I]		FALSE	2	11	2	G8B874; G9BX82	G8B874 [328-341]; G9BX82 [328-341]		0	1473.79	High	High	348.96	2.66	K.SQVEEIVLVGGSTR.I	[332-345]
	FALSE	High	[R].LIGDAAKNQAALNPK.[N]		FALSE	2	10	2	Q5A397; G8BGE0	Q5A397 [52-66]; G8BGE0 [52-66]		1	1523.85	High	High	344.22	3.52	R.LIGDAAKNQAALNPK.N	[52-66]
	FALSE	High	[K].QKLEAYVASVESTVTDPVLSAK.[L]		FALSE	2	10	3	Q5A397; G8BGE0	Q5A397 [544-565]; G8BGE0 [544-565]		1	2335.24	High	High	314.48	3.42	K.QKLEAYVASVESTVTDPVLSAK.L	[544-565]
	FALSE	High	[R].SANITISNSIGR.[L]		FALSE	2	10	2	Q5A397; G8BGE0	Q5A397 [502-513]; G8BGE0 [502-513]		0	1232.66	High	High	280.86	2.85	R.SANITISNSIGR.L	[502-513]
	FALSE	High	[K].DAGAIAGLNVLR.[I]		FALSE	2	10	2	Q5A397; G8BGE0	Q5A397 [162-173]; G8BGE0 [162-173]		0	1169.66	High	High	277.58	2.76	K.DAGAIAGLNVLR.I	[162-173]
	FALSE	High	[R].FEELCADLFR.[S]	1xCarbamidomethyl [C5]	FALSE	2	17	2	G8B874; G9BX82	G8B874 [301-310]; G9BX82 [301-310]		0	1299.6	High	High	265.32	2.54	R.FEELCADLFR.S	[305-314]
	FALSE	High	[R].VTPSFVAFTSEER.[L]		FALSE	2	10	2	Q5A397; G8BGE0	Q5A397 [39-51]; G8BGE0 [39-51]		0	1469.73	High	High	263.53	2.76	R.VTPSFVAFTSEER.L	[39-51]
	FALSE	High	[R].AFDDESVQKDIK.[S]		FALSE	2	7	2	Q5A397; G8BGE0	Q5A397 [79-90]; G8BGE0 [79-90]		1	1394.68	High	Medium	247.93	2.22	R.AFDDESVQKDIK.S	[79-90]
	FALSE	High	[R].VNCTENTLLGEFDLK.[N]	1xCarbamidomethyl [C3]	FALSE	2	7	2	Q5A397; G8BGE0	Q5A397 [452-466]; G8BGE0 [452-466]		0	1752.85	High	High	215.16	2.91	R.VNCTENTLLGEFDLK.N	[452-466]
	FALSE	High	[R].QATKDAGAIAGLNVLR.[I]		FALSE	2	10	1	Q5A397; G8BGE0	Q5A397 [158-173]; G8BGE0 [158-173]		1	1597.9	High	Low	165.68	1.46	R.QATKDAGAIAGLNVLR.I	[158-173]
FALSE	High	High	None	G8BGS3	Plasma membrane ATPase OS=Candida parapsilosis (strain CDC 317 / ATCC MYA-4646) OX=578454 GN=PMA1 PE=3 SV=1	0	0	26	FALSE	22	39	22	898	97.9	5.06	6848.58	49.37	21	15	metabolic process;transport	membrane	catalytic activity;metal ion binding;nucleotide binding;transporter activity	Pf00122, Pf00690, Pf00702, Pf08282, Pf12710		CPAR2_502950						0	1
	Checked	Confidence	Annotated Sequence	Modifications	Contaminant	# Protein Groups	# Proteins	# PSMs	Master Protein Accessions	Positions in Master Proteins	Modifications in Master Proteins	# Missed Cleavages	Theo. MH+ [Da]	Confidence (by Search Engine): MS Amanda 2.0	Confidence (by Search Engine): Sequest HT	Amanda Score (by Search Engine): MS Amanda 2.0	XCorr (by Search Engine): Sequest HT	Sequence in Protein	Positions in Proteins
	FALSE	High	[K].LSAIESLAGVEILCSDKTGTLTK.[N]	1xCarbamidomethyl [C14]	FALSE	1	10	2	A0A1D8PJ01	A0A1D8PJ01 [340-362]		1	2406.28	High	High	512.81	4.18	K.LSAIESLAGVEILCSDKTGTLTK.N	[343-365]
	FALSE	High	[R].IVSEDCLLQVDQSAITGESLAVDKR.[SH]	1xCarbamidomethyl [C6]	FALSE	1	10	2	A0A1D8PJ01	A0A1D8PJ01 [193-217]		1	2746.39	High	High	456.18	4.9	R.IVSEDCLLQVDQSAITGESLAVDKR.H	[196-220]
	FALSE	High	[R].GYLVAMTGDGVNDAPSLK.[K]		FALSE	1	10	2	A0A1D8PJ01	A0A1D8PJ01 [603-620]		0	1807.89	High	High	441.41	4.09	R.GYLVAMTGDGVNDAPSLK.K	[606-623]
	FALSE	High	[K].YKVIEFQPFDPVSKK.[V]		FALSE	1	10	2	A0A1D8PJ01	A0A1D8PJ01 [420-434]		2	1824.99	High	High	381.06	3.22	K.YKVIEFQPFDPVSKK.V	[423-437]
	FALSE	High	[K].TVEDDHPIPEDVHENYQNTVAEFASR.[G]		FALSE	1	6	2	A0A1D8PJ01	A0A1D8PJ01 [460-485]		0	3012.36	High	High	376.55	3.67	K.TVEDDHPIPEDVHENYQNTVAEFASR.G	[463-488]
	FALSE	High	[K].ADTGIAVEGATDAAR.[S]		FALSE	1	10	2	A0A1D8PJ01	A0A1D8PJ01 [622-636]		0	1417.69	High	High	344.47	3.46	K.ADTGIAVEGATDAAR.S	[625-639]
	FALSE	High	[K].GLDAIDKAFLK.[S]		FALSE	1	10	3	A0A1D8PJ01	A0A1D8PJ01 [395-405]		1	1190.68	High	High	342.81	3.05	K.GLDAIDKAFLK.S	[398-408]
	FALSE	High	[R].SLEDFLVSMQR.[V]		FALSE	1	10	3	A0A1D8PJ01	A0A1D8PJ01 [876-886]		0	1324.66	High	High	321.17	3.13	R.SLEDFLVSMQR.V	[879-889]
	FALSE	High	[K].TGEAFMIVTATGDSTFVGR.[A]		FALSE	1	6	2	A0A1D8PJ01	A0A1D8PJ01 [230-248]		0	1959.95	High	High	314.1	2.63	K.TGEAFMLVTATGDSTFVGR.A	[233-251]
	FALSE	High	[K].KADTGIAVEGATDAAR.[S]		FALSE	1	10	2	A0A1D8PJ01	A0A1D8PJ01 [621-636]		1	1545.79	High	High	300.48	3.29	K.KADTGIAVEGATDAAR.S	[624-639]
	FALSE	High	[K].KGLDAIDKAFLK.[S]		FALSE	1	10	2	A0A1D8PJ01	A0A1D8PJ01 [394-405]		2	1318.77	High	High	291.76	2.76	K.KGLDAIDKAFLK.S	[397-408]
	FALSE	High	[R].QLGLGTNIYDADR.[L]		FALSE	1	10	2	A0A1D8PJ01	A0A1D8PJ01 [548-560]		0	1435.72	High	High	270.46	2.78	R.QLGLGTNIYDADR.L	[551-563]
	FALSE	High	[R].VKMLTGDAVGIAK.[E]		FALSE	1	10	1	A0A1D8PJ01	A0A1D8PJ01 [531-543]		1	1302.74	High	Medium	254.03	2.45	R.VKMLTGDAVGIAK.E	[534-546]
	FALSE	High	[K].VTAIVESPEGERIICVK.[G]	1xCarbamidomethyl [C15]	FALSE	1	10	2	A0A1D8PJ01	A0A1D8PJ01 [435-451]		1	1900.02	High	High	241.32	2.88	K.VTAIVESPEGERIICVK.G	[438-454]
	FALSE	High	[K].MLTGDAVGIAK.[E]		FALSE	1	10	1	A0A1D8PJ01	A0A1D8PJ01 [533-543]		0	1075.58	High	Low	237.93	1.91	K.MLTGDAVGIAK.E	[536-546]
	FALSE	High	[K].VIEFQPFDPVSKK.[V]		FALSE	1	10	2	A0A1D8PJ01	A0A1D8PJ01 [422-434]		1	1533.83	High	High	229.81	2.87	K.VIEFQPFDPVSKK.V	[425-437]
	FALSE	High	[K].VIEFQPFDPVSK.[K]		FALSE	1	10	2	A0A1D8PJ01	A0A1D8PJ01 [422-433]		0	1405.74	High	High	223.83	2.45	K.VIEFQPFDPVSK.K	[425-436]
	FALSE	High	[R].VKMLTGDAVGIAKETCR.[Q]	1xCarbamidomethyl [C16]	FALSE	1	10	1	A0A1D8PJ01	A0A1D8PJ01 [531-547]		2	1848.97	High	Low	218.59	1.53	R.VKMLTGDAVGIAKETCR.Q	[534-550]
	FALSE	High	[K].YKVIEFQPFDPVSK.[K]		FALSE	1	10	1	A0A1D8PJ01	A0A1D8PJ01 [420-433]		1	1696.89	High	Low	212.43	2.17	K.YKVIEFQPFDPVSK.K	[423-436]
	FALSE	High	[K].KVTAIVESPEGERIICVK.[G]	1xCarbamidomethyl [C16]	FALSE	1	10	1	A0A1D8PJ01	A0A1D8PJ01 [434-451]		2	2028.12	High	Medium	186.1	2.41	K.KVTAIVESPEGERIICVK.G	[437-454]
	FALSE	High	[K].YNAVEILQSR.[G]		FALSE	1	10	1	A0A1D8PJ01	A0A1D8PJ01 [593-602]		0	1192.63	High	Low	182.5	1.96	K.YNAVEILQSR.G	[596-605]
	FALSE	High	[K].AVPEELLQTDPR.[TV]		FALSE	1	7	2	A0A1D8PJ01	A0A1D8PJ01 [51-62]		0	1367.72	High	Low	167.66	1.87	K.AVPEELLQTDPR.T	[54-65]
FALSE	High	High	Master Protein	C4YQV6	ADP,ATP carrier protein OS=Candida albicans (strain WO-1) OX=294748 GN=CAWG_04453 PE=3 SV=1	0	0	41	FALSE	20	39	20	301	32.7	9.6	6437.11	38.81	20	11	transport	membrane;mitochondrion	transporter activity	Pf00153		CAWG_04453		5				0	1
	Checked	Confidence	Annotated Sequence	Modifications	Contaminant	# Protein Groups	# Proteins	# PSMs	Master Protein Accessions	Positions in Master Proteins	Modifications in Master Proteins	# Missed Cleavages	Theo. MH+ [Da]	Confidence (by Search Engine): MS Amanda 2.0	Confidence (by Search Engine): Sequest HT	Amanda Score (by Search Engine): MS Amanda 2.0	XCorr (by Search Engine): Sequest HT	Sequence in Protein	Positions in Proteins
	FALSE	High	[R].VKLLIQNQDEMIKQGR.[L]		FALSE	1	5	2	C4YQV6	C4YQV6 [30-45]		2	1913.06	High	High	426.36	3.47	R.VKLLIQNQDEMIKQGR.L	[30-45]
	FALSE	High	[R].YFPTQALNFAFKDKFK.[A]		FALSE	1	5	3	C4YQV6	C4YQV6 [80-95]		2	1965.03	High	High	391.8	3.32	R.YFPTQALNFAFKDKFK.A	[80-95]
	FALSE	High	[R].MMMTSGQAVKYDGALDCFRK.[V]	1xCarbamidomethyl [C17]	FALSE	1	5	3	C4YQV6	C4YQV6 [238-257]		2	2309.05	High	High	364.92	4.03	R.MMMTSGQAVKYDGALDCFRK.V	[238-257]
	FALSE	High	[K].LLIQNQDEMIKQGR.[L]		FALSE	1	5	5	C4YQV6	C4YQV6 [32-45]		1	1685.9	High	High	325.43	3.22	K.LLIQNQDEMIKQGR.L	[32-45]
	FALSE	High	[R].MMMTSGQAVKYDGALDCFR.[K]	1xCarbamidomethyl [C17]	FALSE	1	5	2	C4YQV6	C4YQV6 [238-256]		1	2180.96	High	High	304.47	3.33	R.MMMTSGQAVKYDGALDCFR.K	[238-256]
	FALSE	High	[K].RYTGIVDCFKR.[T]	1xCarbamidomethyl [C8]	FALSE	1	2	2	C4YQV6	C4YQV6 [49-59]		2	1414.73	High	High	292.49	2.55	K.RYTGIVDCFKR.T	[49-59]
	FALSE	High	[K].LLIQNQDEMLK.[Q]		FALSE	1	7	2	C4YQV6	C4YQV6 [32-42]		0	1344.72	High	High	269.93	2.56	K.LLIQNQDEMIK.Q	[32-42]
	FALSE	High	[K].VVAAEGVGSLFKGCGANILR.[G]	1xCarbamidomethyl [C14]	FALSE	1	5	2	C4YQV6	C4YQV6 [258-277]		1	2018.09	High	High	263.18	2.66	K.VVAAEGVGSLFKGCGANILR.G	[258-277]
	FALSE	High	[K].VVAAEGVGSLFK.[G]		FALSE	1	5	2	C4YQV6	C4YQV6 [258-269]		0	1176.66	High	High	260.25	2.85	K.VVAAEGVGSLFK.G	[258-269]
	FALSE	High	[K].TLASDGIAGLYR.[G]		FALSE	1	7	2	C4YQV6	C4YQV6 [163-174]		0	1236.66	High	High	256.91	2.76	K.TLASDGIAGLYR.G	[163-174]
	FALSE	High	[R].KVVAAEGVGSLFK.[G]		FALSE	1	5	2	C4YQV6	C4YQV6 [257-269]		1	1304.76	High	Medium	244.39	2.45	R.KVVAAEGVGSLFK.G	[257-269]
	FALSE	High	[K].YDGALDCFRK.[V]	1xCarbamidomethyl [C7]	FALSE	1	5	1	C4YQV6	C4YQV6 [248-257]		1	1244.57	High	Low	223.52	1.64	K.YDGALDCFRK.V	[248-257]
	FALSE	High	[R].YFPTQALNFAFK.[D]		FALSE	1	7	1	C4YQV6	C4YQV6 [80-91]		0	1446.74	High	Medium	218.68	2.06	R.YFPTQALNFAFK.D	[80-91]
	FALSE	High	[R].EFNGLVDVYKK.[T]		FALSE	1	5	4	C4YQV6	C4YQV6 [152-162]		1	1311.69	High	High	208.91	2.57	R.EFNGLVDVYKK.T	[152-162]
	FALSE	High	[K].GCGANILR.[G]	1xCarbamidomethyl [C2]	FALSE	1	7	1	C4YQV6	C4YQV6 [270-277]		0	860.441	High	Low	202.47	1.97	K.GCGANILR.G	[270-277]
	FALSE	High	[R].MMMTSGQAVK.[Y]		FALSE	1	7	2	C4YQV6	C4YQV6 [238-247]		0	1083.5	High	High	199.34	2.34	R.MMMTSGQAVK.Y	[238-247]
	FALSE	High	[K].TAAAPIER.[V]		FALSE	1	7	1	C4YQV6	C4YQV6 [22-29]		0	828.457	High	Low	187.3	1.85	K.TAAAPIER.V	[22-29]
	FALSE	High	[R].VKLLIQNQDEMIK.[Q]		FALSE	1	5	1	C4YQV6	C4YQV6 [30-42]		1	1571.88	High	Medium	179.05	2.31	R.VKLLIQNQDEMIK.Q	[30-42]
	FALSE	High	[R].YTGIVDCFKR.[T]	1xCarbamidomethyl [C7]	FALSE	1	2	1	C4YQV6	C4YQV6 [50-59]		1	1258.62	High	Low	173.4	1.73	R.YTGIVDCFKR.T	[50-59]
	FALSE	High	[R].GNTANVIR.[Y]		FALSE	1	7	1	C4YQV6	C4YQV6 [72-79]		0	844.464	High	Low	168.3	1.74	R.GNTANVIR.Y	[72-79]
FALSE	High	High	None	B9WD47	Plasma membrane ATPase OS=Candida dubliniensis (strain CD36 / ATCC MYA-646 / CBS 7987 / NCPF 3949 / NRRL Y-17841) OX=573826 GN=Cd36_80660 PE=3 SV=1	0	0	26	FALSE	22	39	22	895	97.4	4.98	7162.68	46.74	22	14	metabolic process;transport	membrane	catalytic activity;metal ion binding;nucleotide binding;transporter activity	Pf00122, Pf00690, Pf00702, Pf08282, Pf12710	8046796	CD36_80660	CD36_80660	3	Oxidative phosphorylation			1	1
	Checked	Confidence	Annotated Sequence	Modifications	Contaminant	# Protein Groups	# Proteins	# PSMs	Master Protein Accessions	Positions in Master Proteins	Modifications in Master Proteins	# Missed Cleavages	Theo. MH+ [Da]	Confidence (by Search Engine): MS Amanda 2.0	Confidence (by Search Engine): Sequest HT	Amanda Score (by Search Engine): MS Amanda 2.0	XCorr (by Search Engine): Sequest HT	Sequence in Protein	Positions in Proteins
	FALSE	High	[K].LSAIESLAGVEILCSDKTGTLTK.[N]	1xCarbamidomethyl [C14]	FALSE	1	10	2	A0A1D8PJ01	A0A1D8PJ01 [340-362]		1	2406.28	High	High	512.81	4.18	K.LSAIESLAGVEILCSDKTGTLTK.N	[340-362]
	FALSE	High	[R].IVSEDCLLQVDQSAITGESLAVDKR.[SH]	1xCarbamidomethyl [C6]	FALSE	1	10	2	A0A1D8PJ01	A0A1D8PJ01 [193-217]		1	2746.39	High	High	456.18	4.9	R.IVSEDCLLQVDQSAITGESLAVDKR.S	[193-217]
	FALSE	High	[R].GYLVAMTGDGVNDAPSLK.[K]		FALSE	1	10	2	A0A1D8PJ01	A0A1D8PJ01 [603-620]		0	1807.89	High	High	441.41	4.09	R.GYLVAMTGDGVNDAPSLK.K	[603-620]
	FALSE	High	[K].YKVIEFQPFDPVSKK.[V]		FALSE	1	10	2	A0A1D8PJ01	A0A1D8PJ01 [420-434]		2	1824.99	High	High	381.06	3.22	K.YKVIEFQPFDPVSKK.V	[420-434]
	FALSE	High	[K].TVEDDHPIPEDVHENYQNTVAEFASR.[G]		FALSE	1	6	2	A0A1D8PJ01	A0A1D8PJ01 [460-485]		0	3012.36	High	High	376.55	3.67	K.TVEDDHPIPEDVHENYQNTVAEFASR.G	[460-485]
	FALSE	High	[K].ADTGIAVEGATDAAR.[S]		FALSE	1	10	2	A0A1D8PJ01	A0A1D8PJ01 [622-636]		0	1417.69	High	High	344.47	3.46	K.ADTGIAVEGATDAAR.S	[622-636]
	FALSE	High	[K].GLDAIDKAFLK.[S]		FALSE	1	10	3	A0A1D8PJ01	A0A1D8PJ01 [395-405]		1	1190.68	High	High	342.81	3.05	K.GLDAIDKAFLK.S	[395-405]
	FALSE	High	[R].SLEDFLVSMQR.[V]		FALSE	1	10	3	A0A1D8PJ01	A0A1D8PJ01 [876-886]		0	1324.66	High	High	321.17	3.13	R.SLEDFLVSMQR.V	[876-886]
	FALSE	High	[K].TGEAFMIVTATGDSTFVGR.[A]		FALSE	1	6	2	A0A1D8PJ01	A0A1D8PJ01 [230-248]		0	1959.95	High	High	314.1	2.63	K.TGEAFMIVTATGDSTFVGR.A	[230-248]
	FALSE	High	[K].KADTGIAVEGATDAAR.[S]		FALSE	1	10	2	A0A1D8PJ01	A0A1D8PJ01 [621-636]		1	1545.79	High	High	300.48	3.29	K.KADTGIAVEGATDAAR.S	[621-636]
	FALSE	High	[K].KGLDAIDKAFLK.[S]		FALSE	1	10	2	A0A1D8PJ01	A0A1D8PJ01 [394-405]		2	1318.77	High	High	291.76	2.76	K.KGLDAIDKAFLK.S	[394-405]
	FALSE	High	[R].QLGLGTNIYDADR.[L]		FALSE	1	10	2	A0A1D8PJ01	A0A1D8PJ01 [548-560]		0	1435.72	High	High	270.46	2.78	R.QLGLGTNIYDADR.L	[548-560]
	FALSE	High	[R].VKMLTGDAVGIAK.[E]		FALSE	1	10	1	A0A1D8PJ01	A0A1D8PJ01 [531-543]		1	1302.74	High	Medium	254.03	2.45	R.VKMLTGDAVGIAK.E	[531-543]
	FALSE	High	[K].VTAIVESPEGERIICVK.[G]	1xCarbamidomethyl [C15]	FALSE	1	10	2	A0A1D8PJ01	A0A1D8PJ01 [435-451]		1	1900.02	High	High	241.32	2.88	K.VTAIVESPEGERIICVK.G	[435-451]
	FALSE	High	[K].MLTGDAVGIAK.[E]		FALSE	1	10	1	A0A1D8PJ01	A0A1D8PJ01 [533-543]		0	1075.58	High	Low	237.93	1.91	K.MLTGDAVGIAK.E	[533-543]
	FALSE	High	[K].VIEFQPFDPVSKK.[V]		FALSE	1	10	2	A0A1D8PJ01	A0A1D8PJ01 [422-434]		1	1533.83	High	High	229.81	2.87	K.VIEFQPFDPVSKK.V	[422-434]
	FALSE	High	[K].VIEFQPFDPVSK.[K]		FALSE	1	10	2	A0A1D8PJ01	A0A1D8PJ01 [422-433]		0	1405.74	High	High	223.83	2.45	K.VIEFQPFDPVSK.K	[422-433]
	FALSE	High	[R].VKMLTGDAVGIAKETCR.[Q]	1xCarbamidomethyl [C16]	FALSE	1	10	1	A0A1D8PJ01	A0A1D8PJ01 [531-547]		2	1848.97	High	Low	218.59	1.53	R.VKMLTGDAVGIAKETCR.Q	[531-547]
	FALSE	High	[K].YKVIEFQPFDPVSK.[K]		FALSE	1	10	1	A0A1D8PJ01	A0A1D8PJ01 [420-433]		1	1696.89	High	Low	212.43	2.17	K.YKVIEFQPFDPVSK.K	[420-433]
	FALSE	High	[K].KVTAIVESPEGERIICVK.[G]	1xCarbamidomethyl [C16]	FALSE	1	10	1	A0A1D8PJ01	A0A1D8PJ01 [434-451]		2	2028.12	High	Medium	186.1	2.41	K.KVTAIVESPEGERIICVK.G	[434-451]
	FALSE	High	[K].YNAVEILQSR.[G]		FALSE	1	10	1	A0A1D8PJ01	A0A1D8PJ01 [593-602]		0	1192.63	High	Low	182.5	1.96	K.YNAVEILQSR.G	[593-602]
	FALSE	High	[K].AVPEELLQTDPR.[TV]		FALSE	1	7	2	A0A1D8PJ01	A0A1D8PJ01 [51-62]		0	1367.72	High	Low	167.66	1.87	K.AVPEELLQTDPR.V	[51-62]
FALSE	High	High	Master Protein	C4YTM0	Acetyltransferase component of pyruvate dehydrogenase complex OS=Candida albicans (strain WO-1) OX=294748 GN=CAWG_05515 PE=3 SV=1	0	0	43	FALSE	19	38	19	477	50	5.9	6942.74	47.31	18	12	metabolic process	mitochondrion;organelle lumen	catalytic activity	Pf00198, Pf00364, Pf02817		CAWG_05515		7				0	1
	Checked	Confidence	Annotated Sequence	Modifications	Contaminant	# Protein Groups	# Proteins	# PSMs	Master Protein Accessions	Positions in Master Proteins	Modifications in Master Proteins	# Missed Cleavages	Theo. MH+ [Da]	Confidence (by Search Engine): MS Amanda 2.0	Confidence (by Search Engine): Sequest HT	Amanda Score (by Search Engine): MS Amanda 2.0	XCorr (by Search Engine): Sequest HT	Sequence in Protein	Positions in Proteins
	FALSE	High	[K].GLAEISNQVKDLGK.[R]		FALSE	1	4	4	C4YTM0	C4YTM0 [361-374]		1	1471.81	High	High	437.22	4.29	K.GLAEISNQVKDLGK.R	[361-374]
	FALSE	High	[K].ASTSTSAPASTLASSSKK.[A]		FALSE	1	1	2	C4YTM0	C4YTM0 [159-176]		1	1681.86	High	High	404.71	3.9	K.ASTSTSAPASTLASSSKK.A	[159-176]
	FALSE	High	[R].IPEVNAAWLGEQGVIR.[Q]		FALSE	1	2	4	C4YTM0	C4YTM0 [317-332]		0	1751.94	High	High	380.64	3.45	R.IPEVNAAWLGEQGVIR.Q	[317-332]
	FALSE	High	[R].VIDGALGGEWMKELKR.[I]		FALSE	1	5	2	C4YTM0	C4YTM0 [452-467]		2	1801.96	High	High	376.64	2.77	R.VIDGALGGEWMKELKR.I	[452-467]
	FALSE	High	[K].GLAEISNQVKDLGKR.[A]		FALSE	1	4	4	C4YTM0	C4YTM0 [361-375]		2	1627.91	High	High	375.93	3.23	K.GLAEISNQVKDLGKR.A	[361-375]
	FALSE	High	[R].LLQSTQQSPSYIIQSQISVSK.[L]		FALSE	1	5	2	C4YTM0	C4YTM0 [262-282]		0	2335.25	High	High	351.34	3.45	R.LLQSTQQSPSYIIQSQISVSK.L	[262-282]
	FALSE	High	[R].VIDGALGGEWMK.[E]		FALSE	1	6	2	C4YTM0	C4YTM0 [452-463]		0	1275.64	High	High	347.48	3.48	R.VIDGALGGEWMK.E	[452-463]
	FALSE	High	[R].YKLSINDLLIK.[A]		FALSE	1	5	3	C4YTM0	C4YTM0 [298-308]		1	1319.79	High	High	319.18	2.33	R.YKLSINDLLIK.A	[298-308]
	FALSE	High	[K].TCVRIPEVNAAWLGEQGVIR.[Q]	1xCarbamidomethyl [C2]	FALSE	1	2	2	C4YTM0	C4YTM0 [313-332]		1	2268.19	High	High	308.31	3.16	K.TCVRIPEVNAAWLGEQGVIR.Q	[313-332]
	FALSE	High	[R].VIDGALGGEWMKELK.[RK]		FALSE	1	6	2	C4YTM0	C4YTM0 [452-466]		1	1645.86	High	High	293.86	2.59	R.VIDGALGGEWMKELK.R	[452-466]
	FALSE	High	[K].LSINDLLIK.[A]		FALSE	1	5	2	C4YTM0	C4YTM0 [300-308]		0	1028.64	High	Medium	272.17	2.23	K.LSINDLLIK.A	[300-308]
	FALSE	High	[K].ASTSTSAPASTLASSSK.[K]		FALSE	1	1	2	C4YTM0	C4YTM0 [159-175]		0	1553.77	High	High	268.42	2.86	K.ASTSTSAPASTLASSSK.K	[159-175]
	FALSE	High	[R].ASLNATAEERYK.[L]		FALSE	1	3	1	C4YTM0	C4YTM0 [288-299]		1	1352.68	High	Low	263.87	2.11	R.ASLNATAEERYK.L	[288-299]
	FALSE	High	[K].GLAEISNQVK.[D]		FALSE	1	4	1	C4YTM0	C4YTM0 [361-370]		0	1058.58	High	Medium	229.09	2.27	K.GLAEISNQVK.D	[361-370]
	FALSE	High	[R].IVAKDLEGVEPQAAAAAAPAAAAATAGAAPSAAASYEDIPITSMR.[K]		FALSE	1	1	1	C4YTM0	C4YTM0 [211-255]		1	4237.14	High	Low	216.59	1.92	R.IVAKDLEGVEPQAAAAAAPAAAAATAGAAPSAAASYEDIPITSMR.K	[211-255]
	FALSE	High	[K].KAPTDRIIASPFAK.[T]		FALSE	1	3	1	C4YTM0	C4YTM0 [176-189]		2	1514.87	High	Low	203.11	1.66	K.KAPTDRIIASPFAK.T	[176-189]
	FALSE	High	[K].NVDVSVAVATPTGLITPIVTNAESK.[G]		FALSE	1	3	1	C4YTM0	C4YTM0 [336-360]		0	2496.36	High	Low	188.16	2.16	K.NVDVSVAVATPTGLITPIVTNAESK.G	[336-360]
	FALSE	High	[R].IVENPLEMLI.[-]		FALSE	1	3	1	C4YTM0	C4YTM0 [468-477]		0	1170.64	High	Low	163.09	1.95	R.IVENPLEMLI.-	[468-477]
	FALSE	High	[R].QYKNVDVSVAVATPTGLITPIVTNAESK.[G]		FALSE	1	3	1	C4YTM0	C4YTM0 [333-360]		1	2915.57	Medium	High	150.98	2.56	R.QYKNVDVSVAVATPTGLITPIVTNAESK.G	[333-360]
FALSE	High	High	Master Protein Rejected	A0A367YJJ1	Alcohol dehydrogenase 1 OS=Candida viswanathii OX=5486 GN=ADH1_0 PE=3 SV=1	0	0	41	FALSE	16	38	0	350	36.6	6.18	6446.69	39.95	16	9												0	0
	Checked	Confidence	Annotated Sequence	Modifications	Contaminant	# Protein Groups	# Proteins	# PSMs	Master Protein Accessions	Positions in Master Proteins	Modifications in Master Proteins	# Missed Cleavages	Theo. MH+ [Da]	Confidence (by Search Engine): MS Amanda 2.0	Confidence (by Search Engine): Sequest HT	Amanda Score (by Search Engine): MS Amanda 2.0	XCorr (by Search Engine): Sequest HT	Sequence in Protein	Positions in Proteins
	FALSE	High	[KR].AIDQSVEYVRPLGK.[V]		FALSE	1	7	6	C4YS13	C4YS13 [339-352]		0	1574.85	High	High	370.93	3.75	K.AIDQSVEYVRPLGK.V	[254-267]
	FALSE	High	[K].LPLVGGHEGAGVVVGMGENVK.[GN]		TRUE	2	9	4	C4YS13; P00330	C4YS13 [148-168]; P00330 [61-81]		0	2019.07	High	High	363.89	4.23	K.LPLVGGHEGAGVVVGMGENVK.G	[63-83]
	FALSE	High	[K].ATDGGPHGAINVSVSEK.[A]		FALSE	1	5	5	C4YS13	C4YS13 [322-338]		0	1638.81	High	High	329.13	3.65	K.ATDGGPHGAINVSVSEK.A	[237-253]
	FALSE	High	[K].KATDGGPHGAINVSVSEK.[A]		FALSE	1	5	3	C4YS13	C4YS13 [321-338]		1	1766.9	High	High	320.54	3.08	K.KATDGGPHGAINVSVSEK.A	[236-253]
	FALSE	High	[K].GWKIGDFAGIK.[W]		FALSE	1	7	2	C4YS13	C4YS13 [169-179]		1	1191.65	High	High	295.14	2.92	K.GWKIGDFAGIK.W	[84-94]
	FALSE	High	[K].KATDGGPHGAINVSVSEKAIDQSVEYVRPLGK.[V]		FALSE	1	5	1	C4YS13	C4YS13 [321-352]		2	3322.74	High	Low	282.93	2.34	K.KATDGGPHGAINVSVSEKAIDQSVEYVRPLGK.V	[236-267]
	FALSE	High	[RK].LMEEGKILGR.[Y]		FALSE	3	16	2	G8BGN6; C4YS13; A0A3F2VQI0	G8BGN6 [387-396]; C4YS13 [419-428]; A0A3F2VQI0 [332-341]		1	1145.63	High	High	275.23	2.71	K.LMEEGKILGR.Y	[334-343]
	FALSE	High	[R].GLIKCPIK.[IV]	1xCarbamidomethyl [C5]	FALSE	2	20	1	C4YS13; A0A3F2VQI0	C4YS13 [399-406]; A0A3F2VQI0 [312-319]		1	928.565	High	Medium	257.37	2.3	R.GLIKCPIK.I	[314-321]
	FALSE	High	[K].ANELLINVK.[Y]		TRUE	2	5	3	A0A3F2VQI0; P00330	A0A3F2VQI0 [31-39]; P00330 [31-39]		0	1013.6	High	High	247.35	2.39	K.ANELLINVK.Y	[33-41]
	FALSE	High	[K].IGDFAGIK.[W]		FALSE	1	7	2	C4YS13	C4YS13 [172-179]		0	820.456	High	High	238.01	2.34	K.IGDFAGIK.W	[87-94]
	FALSE	High	[K].YSGVCHTDLHAWKGDWPLATK.[L]	1xCarbamidomethyl [C5]	FALSE	2	9	2	C4YS13; A0A3F2VQI0	C4YS13 [127-147]; A0A3F2VQI0 [40-60]		1	2442.17	High	High	236.71	2.81	K.YSGVCHTDLHAWKGDWPLATK.L	[42-62]
	FALSE	High	[K].YSGVCHTDLHAWK.[G]	1xCarbamidomethyl [C5]	FALSE	3	15	2	G8BGN6; C4YS13; A0A3F2VQI0	G8BGN6 [95-107]; C4YS13 [127-139]; A0A3F2VQI0 [40-52]		0	1573.72	High	Medium	212.49	2.31	K.YSGVCHTDLHAWK.G	[42-54]
	FALSE	High	[K].YSGVCHTDLHAWKGDWPLATKLPLVGGHEGAGVVVGMGENVK.[G]	1xCarbamidomethyl [C5]	FALSE	1	5	2	C4YS13	C4YS13 [127-168]		2	4442.22	High	Low	206.12	2.32	K.YSGVCHTDLHAWKGDWPLATKLPLVGGHEGAGVVVGMGENVK.G	[42-83]
	FALSE	High	[K].VVLVGLPAGSK.[V]		FALSE	1	9	1	G8BGN6	G8BGN6 [321-331]		0	1039.65	High	Low	199.17	1.76	K.VVLVGLPAGSK.V	[268-278]
	FALSE	High	[K].SIEIKGSYVGNRK.[D]		FALSE	1	9	1	C4YS13	C4YS13 [375-387]		2	1450.8	High	Low	189.39	1.42	K.SIEIKGSYVGNRK.D	[290-302]
	FALSE	High	[R].YVLDTSK.[-]		FALSE	2	10	1	G8BGN6; C4YS13	G8BGN6 [397-403]; C4YS13 [429-435]		0	825.435	High	Low	173.3	1.77	R.YVLDTSK.-	[344-350]
FALSE	High	High	Master Protein	B9WAZ4	Elongation factor 2, putative OS=Candida dubliniensis (strain CD36 / ATCC MYA-646 / CBS 7987 / NCPF 3949 / NRRL Y-17841) OX=573826 GN=Cd36_17870 PE=4 SV=1	0	0	34	FALSE	19	38	2	830	91.9	6.47	5967.69	45.36	19	12	metabolic process		catalytic activity;nucleotide binding;RNA binding	Pf00009, Pf00679, Pf03144, Pf03764, Pf14492	8045822	CD36_17870	CD36_17870	2				0	1
	Checked	Confidence	Annotated Sequence	Modifications	Contaminant	# Protein Groups	# Proteins	# PSMs	Master Protein Accessions	Positions in Master Proteins	Modifications in Master Proteins	# Missed Cleavages	Theo. MH+ [Da]	Confidence (by Search Engine): MS Amanda 2.0	Confidence (by Search Engine): Sequest HT	Amanda Score (by Search Engine): MS Amanda 2.0	XCorr (by Search Engine): Sequest HT	Sequence in Protein	Positions in Proteins
	FALSE	High	[R].ALLELQTTKEDLYQTFAR.[T]		FALSE	2	9	2	Q5A0M4; B9WAZ4	Q5A0M4 [163-180]; B9WAZ4 [151-168]		1	2140.13	High	High	520.84	4.84	R.ALLELQTTKEDLYQTFAR.T	[151-168]
	FALSE	High	[K].AQPIDEEVSLDIENGVINPR.[D]		FALSE	2	10	5	Q5A0M4; B9WAZ4	Q5A0M4 [590-609]; B9WAZ4 [578-597]		0	2208.11	High	High	341.45	3.16	K.AQPIDEEVSLDIENGVINPR.D	[578-597]
	FALSE	High	[R].ILADKHGWDVVDAR.[K]		FALSE	2	7	2	Q5A0M4; B9WAZ4	Q5A0M4 [618-631]; B9WAZ4 [606-619]		1	1594.83	High	High	318.01	2.99	R.ILADKHGWDVVDAR.K	[606-619]
	FALSE	High	[R].AETLYEGPSDDPFCTAIR.[N]	1xCarbamidomethyl [C14]	FALSE	2	9	2	Q5A0M4; B9WAZ4	Q5A0M4 [353-370]; B9WAZ4 [341-358]		0	2041.92	High	High	317.55	3.47	R.AETLYEGPSDDPFCTAIR.N	[341-358]
	FALSE	High	[R].QATGGQAFPQLIFDHWQVMSGDVTDENSKPGAIVK.[E]		FALSE	2	4	2	Q5A0M4; B9WAZ4	Q5A0M4 [786-820]; B9WAZ4 [774-808]		0	3771.84	High	High	316.8	3.71	R.QATGGQAFPQLIFDHWQVMSGDVTDENSKPGAIVK.E	[774-808]
	FALSE	High	[K].AYLPVNESFGFTGELR.[Q]		FALSE	2	19	6	Q5A0M4; B9WAZ4	Q5A0M4 [770-785]; B9WAZ4 [758-773]		0	1799.9	High	High	293.62	3.37	K.AYLPVNESFGFTGELR.Q	[758-773]
	FALSE	High	[R].GQVVSEEQRPGTPLFTVK.[A]		FALSE	1	6	2	B9WAZ4	B9WAZ4 [740-757]		0	1972.05	High	High	274.67	2.9	R.GQVVSEEQRPGTPLFTVK.A	[740-757]
	FALSE	High	[K].SGTITTNEAAHNMK.[V]		FALSE	2	9	1	Q5A0M4; B9WAZ4	Q5A0M4 [466-479]; B9WAZ4 [454-467]		0	1474.7	High	Medium	266.48	2.26	K.SGTITTNEAAHNMK.V	[454-467]
	FALSE	High	[R].AGLKPEVPEYTEYYDKL.[-]		FALSE	2	7	1	Q5A0M4; B9WAZ4	Q5A0M4 [826-842]; B9WAZ4 [814-830]		1	2015	High	Medium	244.04	2.5	R.AGLKPEVPEYTEYYDKL.-	[814-830]
	FALSE	High	[R].NMSVIAHVDHGK.[S]		FALSE	2	11	2	Q5A0M4; B9WAZ4	Q5A0M4 [21-32]; B9WAZ4 [9-20]		0	1307.65	High	High	241.72	2.75	R.NMSVIAHVDHGK.S	[9-20]
	FALSE	High	[R].NCDPNADLMLYVSK.[M]	1xCarbamidomethyl [C2]	FALSE	2	4	2	Q5A0M4; B9WAZ4	Q5A0M4 [371-384]; B9WAZ4 [359-372]		0	1639.75	High	High	241.19	2.32	R.NCDPNADLMLYVSK.M	[359-372]
	FALSE	High	[R].IQGPNYQVGKK.[ED]		FALSE	2	12	1	Q5A0M4; B9WAZ4	Q5A0M4 [413-423]; B9WAZ4 [401-411]		1	1231.68	High	Low	228.81	1.58	R.IQGPNYQVGKK.E	[401-411]
	FALSE	High	[R].ETVEGESSMVALSK.[S]		FALSE	2	3	2	Q5A0M4; B9WAZ4	Q5A0M4 [565-578]; B9WAZ4 [553-566]		0	1466.7	High	High	225.54	2.43	R.ETVEGESSMVALSK.S	[553-566]
	FALSE	High	[-].MDKVTNVR.[N]		FALSE	1	2	1	B9WAZ4	B9WAZ4 [1-8]		1	962.509	High	Low	224.93	1.93	-.MDKVTNVR.N	[1-8]
	FALSE	High	[K].GTVAFASGLHGWAFTVR.[Q]		FALSE	2	8	2	Q5A0M4; B9WAZ4	Q5A0M4 [207-223]; B9WAZ4 [195-211]		0	1776.92	High	High	221.15	2.85	K.GTVAFASGLHGWAFTVR.Q	[195-211]
	FALSE	High	[R].LWGDSYFNPK.[T]		FALSE	2	11	1	Q5A0M4; B9WAZ4	Q5A0M4 [244-253]; B9WAZ4 [232-241]		0	1226.58	High	Medium	216.95	2.04	R.LWGDSYFNPK.T	[232-241]
	FALSE	High	[K].AGIISAAK.[A]		FALSE	2	8	2	Q5A0M4; B9WAZ4	Q5A0M4 [43-50]; B9WAZ4 [31-38]		0	730.446	High	High	199.74	2.55	K.AGIISAAK.A	[31-38]
	FALSE	High	[R].IKPVVVINKVDR.[A]		FALSE	2	9	1	Q5A0M4; B9WAZ4	Q5A0M4 [151-162]; B9WAZ4 [139-150]		1	1379.87	High	Low	192.08	1.79	R.IKPVVVINKVDR.A	[139-150]
	FALSE	High	[R].IQGPNYQVGKKEDLFIK.[S]		FALSE	2	9	1	Q5A0M4; B9WAZ4	Q5A0M4 [413-429]; B9WAZ4 [401-417]		2	1977.08	High	Low	168.12	1.77	R.IQGPNYQVGKKEDLFLK.S	[401-417]
FALSE	High	High	None	A0A1D8PRM7	Phosphoenolpyruvate carboxykinase OS=Candida albicans (strain SC5314 / ATCC MYA-2876) OX=237561 GN=PCK1 PE=3 SV=1	0	0	59	FALSE	22	38	22	553	60.9	6.48	6721.47	51.89	21	14	metabolic process		catalytic activity;nucleotide binding	Pf01293	3639701	W5Q_05484; I503_05448	PCK1	R	Carbon metabolism; Metabolic pathways; Glycolysis / Gluconeogenesis; Biosynthesis of antibiotics; Biosynthesis of secondary metabolites; Pyruvate metabolism; Citrate cycle (TCA cycle)			7	1
	Checked	Confidence	Annotated Sequence	Modifications	Contaminant	# Protein Groups	# Proteins	# PSMs	Master Protein Accessions	Positions in Master Proteins	Modifications in Master Proteins	# Missed Cleavages	Theo. MH+ [Da]	Confidence (by Search Engine): MS Amanda 2.0	Confidence (by Search Engine): Sequest HT	Amanda Score (by Search Engine): MS Amanda 2.0	XCorr (by Search Engine): Sequest HT	Sequence in Protein	Positions in Proteins
	FALSE	High	[R].HNAPPPTLYEDGLLEKGTTISSTGALMAYSGNK.[T]		FALSE	1	4	2	C4YNC2	C4YNC2 [40-72]		1	3433.69	High	High	554.36	4.75	R.HNAPPPTLYEDGLLEKGTTISSTGALMAYSGNK.T	[40-72]
	FALSE	High	[K].IPCLADTHPTNIILLTCDASGVLPPVSK.[L]	2xCarbamidomethyl [C3; C17]	FALSE	1	3	2	C4YNC2	C4YNC2 [354-381]		0	3002.57	High	High	450.21	5.44	K.IPCLADTHPTNIILLTCDASGVLPPVSK.L	[354-381]
	FALSE	High	[K].LTNAQVMYHFISGYTSK.[M]		FALSE	1	10	2	C4YNC2	C4YNC2 [382-398]		0	1959.96	High	High	447.2	5.08	K.LTNAQVMYHFISGYTSK.M	[382-398]
	FALSE	High	[K].YAQQLSDKISEHNANAWLLNTGWVGSSVAQGGKR.[C]		FALSE	1	2	3	C4YNC2	C4YNC2 [429-462]		2	3685.85	High	High	412.09	3.62	K.YAQQLSDKISEHNANAWLLNTGWVGSSVAQGGKR.C	[429-462]
	FALSE	High	[K].VVDYEDSSITENTR.[C]		FALSE	1	7	2	C4YNC2	C4YNC2 [328-341]		0	1627.74	High	High	404.69	3.45	K.VVDYEDSSITENTR.C	[328-341]
	FALSE	High	[K].FGAILENVVYDPITK.[V]		FALSE	1	3	2	C4YNC2	C4YNC2 [313-327]		0	1678.91	High	High	388.97	4.15	K.FGAILENVVYDPITK.V	[313-327]
	FALSE	High	[K].FAENFKTYADQATAEVK.[A]		FALSE	1	4	2	C4YNC2	C4YNC2 [531-547]		1	1932.93	High	High	379.75	3.32	K.FAENFKTYADQATAEVK.A	[531-547]
	FALSE	High	[K].CLDLSAEKEPEIFNSIK.[F]	1xCarbamidomethyl [C1]	FALSE	1	8	1	C4YNC2	C4YNC2 [296-312]		1	1992.99	High	Medium	285.65	2.34	K.CLDLSAEKEPEIFNSIK.F	[296-312]
	FALSE	High	[R].IVDESTSSHNIWWGPVNK.[Q]		FALSE	1	5	4	C4YNC2	C4YNC2 [82-99]		0	2069.01	High	High	275.96	2.97	R.IVDESTSSHNIWWGPVNK.Q	[82-99]
	FALSE	High	[K].GTTISSTGALMAYSGNK.[T]		FALSE	1	4	2	C4YNC2	C4YNC2 [56-72]		0	1658.81	High	High	273.54	3.27	K.GTTISSTGALMAYSGNK.T	[56-72]
	FALSE	High	[K].AWTQGTDSFNKEIK.[S]		FALSE	1	3	2	C4YNC2	C4YNC2 [512-525]		1	1624.8	High	High	270.56	2.36	K.AWTQGTDSFNKEIK.S	[512-525]
	FALSE	High	[K].AWTQGTDSFNK.[E]		FALSE	1	3	1	C4YNC2	C4YNC2 [512-522]		0	1254.57	High	Medium	245.02	2.01	K.AWTQGTDSFNK.E	[512-522]
	FALSE	High	[K].TYADQATAEVK.[A]		FALSE	1	4	1	C4YNC2	C4YNC2 [537-547]		0	1196.58	High	Medium	242.71	2.14	K.TYADQATAEVK.A	[537-547]
	FALSE	High	[K].VLTLHSSCNQGVEK.[G]	1xCarbamidomethyl [C8]	FALSE	1	4	2	C4YNC2	C4YNC2 [234-247]		0	1571.78	High	High	224.1	2.58	K.VLTLHSSCNQGVEK.G	[234-247]
	FALSE	High	[R].CAYPIDFIPSAK.[I]	1xCarbamidomethyl [C1]	FALSE	1	10	2	C4YNC2	C4YNC2 [342-353]		0	1381.68	High	High	219.87	2.35	R.CAYPIDFIPSAK.I	[342-353]
	FALSE	High	[K].YAQQLSDKISEHNANAWLLNTGWVGSSVAQGGK.[R]		FALSE	1	2	1	C4YNC2	C4YNC2 [429-461]		1	3529.75	High	Low	216.46	2.34	K.YAQQLSDKISEHNANAWLLNTGWVGSSVAQGGK.R	[429-461]
	FALSE	High	[K].LSLNTDTVIR.[H]		FALSE	1	4	2	C4YNC2	C4YNC2 [30-39]		0	1131.64	High	High	213.99	2.59	K.LSLNTDTVIR.H	[30-39]
	FALSE	High	[K].LIGDDEHCWSDNGVFNIEGGCYAK.[C]	2xCarbamidomethyl [C8; C21]	FALSE	1	10	1	C4YNC2	C4YNC2 [272-295]		0	2756.17	High	Low	176.41	2.16	K.LIGDDEHCWSDNGVFNIEGGCYAK.C	[272-295]
	FALSE	High	[K].QVDELTWK.[I]		FALSE	1	9	1	C4YNC2	C4YNC2 [100-107]		0	1018.52	High	Medium	167.39	2.04	K.QVDELTWK.I	[100-107]
	FALSE	High	[K].GDVTLFFGLSGTGK.[T]		FALSE	1	6	1	C4YNC2	C4YNC2 [248-261]		0	1398.73	High	Low	167.05	1.84	K.GDVTLFFGLSGTGK.T	[248-261]
	FALSE	High	[K].TTLSADPQR.[K]		FALSE	1	3	1	C4YNC2	C4YNC2 [262-270]		0	988.506	High	Low	152.26	1.54	K.TTLSADPQR.K	[262-270]
	FALSE	High	[K].MAGTEEGVTEPQATFSACFGQPFLVLHPMK.[Y]	1xCarbamidomethyl [C18]	FALSE	1	8	1	C4YNC2	C4YNC2 [399-428]		0	3280.55	Low	High	95.88	3.55	K.MAGTEEGVTEPQATFSACFGQPFLVLHPMK.Y	[399-428]
FALSE	High	High	Master Protein	G8B874	Uncharacterized protein OS=Candida parapsilosis (strain CDC 317 / ATCC MYA-4646) OX=578454 GN=SSA2 PE=3 SV=1	0	0	30	FALSE	19	37	1	646	69.7	5.14	6458.53	43.91	19	12	cell organization and biogenesis;metabolic process;regulation of biological process;transport	cytoplasm;cytosol;membrane;mitochondrion	nucleotide binding;protein binding;RNA binding	Pf00012, Pf06723		CPAR2_106940						0	1
	Checked	Confidence	Annotated Sequence	Modifications	Contaminant	# Protein Groups	# Proteins	# PSMs	Master Protein Accessions	Positions in Master Proteins	Modifications in Master Proteins	# Missed Cleavages	Theo. MH+ [Da]	Confidence (by Search Engine): MS Amanda 2.0	Confidence (by Search Engine): Sequest HT	Amanda Score (by Search Engine): MS Amanda 2.0	XCorr (by Search Engine): Sequest HT	Sequence in Protein	Positions in Proteins
	FALSE	High	[R].ARFEELCADLFR.[S]	1xCarbamidomethyl [C7]	FALSE	2	17	4	G8B874; G9BX82	G8B874 [299-310]; G9BX82 [299-310]		1	1526.74	High	High	433.98	3.49	R.ARFEELCADLFR.S	[299-310]
	FALSE	High	[K].IDKSQVEEIVLVGGSTR.[I]		FALSE	2	11	2	G8B874; G9BX82	G8B874 [325-341]; G9BX82 [325-341]		1	1830	High	High	402.24	3.77	K.IDKSQVEEIVLVGGSTR.I	[325-341]
	FALSE	High	[K].KSETFSTYADNQPGVLIQVFEGER.[AT]		FALSE	2	16	2	G8B874; G9BX82	G8B874 [423-446]; G9BX82 [423-446]		1	2715.33	High	High	357.65	3.8	K.KSETFSTYADNQPGVLIQVFEGER.A	[423-446]
	FALSE	High	[K].SQVEEIVLVGGSTR.[I]		FALSE	2	11	2	G8B874; G9BX82	G8B874 [328-341]; G9BX82 [328-341]		0	1473.79	High	High	348.96	2.66	K.SQVEEIVLVGGSTR.I	[328-341]
	FALSE	High	[R].IINEPTAAALAYGLDK.[KG]		FALSE	2	17	5	G8B874; G9BX82	G8B874 [170-185]; G9BX82 [170-185]		0	1659.9	High	High	343.46	4.03	R.IINEPTAAAIAYGLDK.K	[170-185]
	FALSE	High	[R].IINEPTAAAIAYGLDKK.[GS]		FALSE	2	16	4	G8B874; G9BX82	G8B874 [170-186]; G9BX82 [170-186]		1	1787.99	High	High	341.66	3.23	R.IINEPTAAAIAYGLDKK.G	[170-186]
	FALSE	High	[K].LVSDFFNGKELNK.[S]		FALSE	2	9	2	G8B874; G9BX82	G8B874 [348-360]; G9BX82 [348-360]		1	1510.79	High	High	330.88	3.26	K.LVSDFFNGKELNK.S	[348-360]
	FALSE	High	[K].NQAAINPANTVFDAKR.[L]		FALSE	1	4	2	G8B874	G8B874 [55-70]		1	1729.9	High	High	304.37	2.96	K.NQAAINPANTVFDAKR.L	[55-70]
	FALSE	High	[R].FEELCADLFR.[S]	1xCarbamidomethyl [C5]	FALSE	2	17	2	G8B874; G9BX82	G8B874 [301-310]; G9BX82 [301-310]		0	1299.6	High	High	265.32	2.54	R.FEELCADLFR.S	[301-310]
	FALSE	High	[K].DAVVTVPAYFNDSQR.[Q]		FALSE	2	16	2	G8B874; G9BX82	G8B874 [139-153]; G9BX82 [139-153]		0	1681.82	High	High	251.02	2.72	K.DAVVTVPAYFNDSQR.Q	[139-153]
	FALSE	High	[R].TTPSFVAFTDTER.[L]		FALSE	2	17	2	G8B874; G9BX82	G8B874 [35-47]; G9BX82 [35-47]		0	1471.71	High	High	234.88	2.62	R.TTPSFVAFTDTER.L	[35-47]
	FALSE	High	[K].ATAGDTHLGGEDFDNR.[L]		FALSE	2	15	1	G8B874; G9BX82	G8B874 [220-235]; G9BX82 [220-235]		0	1675.73	High	Medium	228.7	2.48	K.ATAGDTHLGGEDFDNR.L	[220-235]
	FALSE	High	[K].TKDNNLLGKFELSGIPPAPR.[G]		FALSE	2	10	1	G8B874; G9BX82	G8B874 [449-468]; G9BX82 [449-468]		2	2167.19	High	Low	215.32	2	K.TKDNNLLGKFELSGIPPAPR.G	[449-468]
	FALSE	High	[K].NQLESYAYSLK.[N]		FALSE	2	13	1	G8B874; G9BX82	G8B874 [539-549]; G9BX82 [539-549]		0	1315.65	High	Medium	205.36	2.08	K.NQLESYAYSLK.N	[539-549]
	FALSE	High	[K].SETFSTYADNQPGVLIQVFEGER.[AT]		FALSE	2	16	2	G8B874; G9BX82	G8B874 [424-446]; G9BX82 [424-446]		0	2587.23	High	High	199.75	2.56	K.SETFSTYADNQPGVLIQVFEGER.A	[424-446]
	FALSE	High	[K].DNNLLGKFELSGIPPAPR.[G]		FALSE	2	16	1	G8B874; G9BX82	G8B874 [451-468]; G9BX82 [451-468]		1	1938.04	High	Medium	194.86	2.25	K.DNNLLGKFELSGIPPAPR.G	[451-468]
	FALSE	High	[R].LVNFFIQEFK.[R]		FALSE	2	15	1	G8B874; G9BX82	G8B874 [236-245]; G9BX82 [236-245]		0	1284.7	High	Low	184.85	1.8	R.LVNFFIQEFK.R	[236-245]
	FALSE	High	[R].TTPSFVAFTDTERLIGDAAK.[N]		FALSE	2	17	1	G8B874; G9BX82	G8B874 [35-54]; G9BX82 [35-54]		1	2140.09	High	Low	173.24	1.69	R.TTPSFVAFTDTERLIGDAAK.N	[35-54]
	FALSE	High	[K].LVSDFFNGK.[E]		FALSE	2	12	1	G8B874; G9BX82	G8B874 [348-356]; G9BX82 [348-356]		0	1026.53	High	Low	163.56	1.61	K.LVSDFFNGK.E	[348-356]
FALSE	High	High	None	D2J4C7	Heat shock protein 70 (Fragment) OS=Candida albicans OX=5476 PE=2 SV=1	0	0	37	FALSE	15	37	4	583	63.1	5.26	6083.9	50.26	15	13	cell organization and biogenesis		nucleotide binding	Pf00012, Pf06723								0	1
	Checked	Confidence	Annotated Sequence	Modifications	Contaminant	# Protein Groups	# Proteins	# PSMs	Master Protein Accessions	Positions in Master Proteins	Modifications in Master Proteins	# Missed Cleavages	Theo. MH+ [Da]	Confidence (by Search Engine): MS Amanda 2.0	Confidence (by Search Engine): Sequest HT	Amanda Score (by Search Engine): MS Amanda 2.0	XCorr (by Search Engine): Sequest HT	Sequence in Protein	Positions in Proteins
	FALSE	High	[R].IINEPTAAAIAYGLGAGKSEKER.[H]		FALSE	2	9	3	Q5A397; G8BGE0	Q5A397 [174-196]; G8BGE0 [174-196]		2	2359.26	High	High	435.44	3.89	R.IINEPTAAAIAYGLGAGKSEKER.H	[164-186]
	FALSE	High	[R].TFTTVADHQTTVQFPVYQGER.[V]		FALSE	2	10	4	Q5A397; G8BGE0	Q5A397 [431-451]; G8BGE0 [431-451]		0	2425.18	High	High	394.83	3.66	R.TFTTVADHQTTVQFPVYQGER.V	[421-441]
	FALSE	High	[R].IINEPTAAAIAYGLGAGK.[S]		FALSE	2	10	4	Q5A397; G8BGE0	Q5A397 [174-191]; G8BGE0 [174-191]		0	1729.95	High	High	373.99	3.54	R.IINEPTAAAIAYGLGAGK.S	[164-181]
	FALSE	High	[R].LIGDAAKNQAALNPK.[N]		FALSE	2	10	2	Q5A397; G8BGE0	Q5A397 [52-66]; G8BGE0 [52-66]		1	1523.85	High	High	344.22	3.52	R.LIGDAAKNQAALNPK.N	[42-56]
	FALSE	High	[R].ARFEDINSALFK.[S]		FALSE	1	8	4	Q5A397	Q5A397 [303-314]		1	1410.74	High	High	319.91	2.79	R.ARFEDINSALFK.S	[293-304]
	FALSE	High	[K].QKLEAYVASVESTVTDPVLSAK.[L]		FALSE	2	10	3	Q5A397; G8BGE0	Q5A397 [544-565]; G8BGE0 [544-565]		1	2335.24	High	High	314.48	3.42	K.QKLEAYVASVESTVTDPVLSAK.L	[534-555]
	FALSE	High	[R].LSTEEIEKMISDAEKFK.[S]		FALSE	1	8	2	Q5A397	Q5A397 [514-530]		2	1998.01	High	High	311.69	2.87	R.LSTEEIEKMISDAEKFK.S	[504-520]
	FALSE	High	[R].SANITISNSIGR.[L]		FALSE	2	10	2	Q5A397; G8BGE0	Q5A397 [502-513]; G8BGE0 [502-513]		0	1232.66	High	High	280.86	2.85	R.SANITISNSIGR.L	[492-503]
	FALSE	High	[K].DAGAIAGLNVLR.[I]		FALSE	2	10	2	Q5A397; G8BGE0	Q5A397 [162-173]; G8BGE0 [162-173]		0	1169.66	High	High	277.58	2.76	K.DAGAIAGLNVLR.I	[152-163]
	FALSE	High	[R].VTPSFVAFTSEER.[L]		FALSE	2	10	2	Q5A397; G8BGE0	Q5A397 [39-51]; G8BGE0 [39-51]		0	1469.73	High	High	263.53	2.76	R.VTPSFVAFTSEER.L	[29-41]
	FALSE	High	[R].AFDDESVQKDIK.[S]		FALSE	2	7	2	Q5A397; G8BGE0	Q5A397 [79-90]; G8BGE0 [79-90]		1	1394.68	High	Medium	247.93	2.22	R.AFDDESVQKDIK.S	[69-80]
	FALSE	High	[K].ATAGDTHLGGQDFDTNLLEHFKK.[E]		FALSE	1	7	2	Q5A397	Q5A397 [224-246]		1	2515.22	High	High	235.7	2.95	K.ATAGDTHLGGQDFDTNLLEHFKK.E	[214-236]
	FALSE	High	[K].AVVTVPAYFNDAQR.[Q]		FALSE	1	5	2	Q5A397	Q5A397 [144-157]		0	1550.8	High	High	215.2	2.69	K.AVVTVPAYFNDAQR.Q	[134-147]
	FALSE	High	[R].VNCTENTLLGEFDLK.[N]	1xCarbamidomethyl [C3]	FALSE	2	7	2	Q5A397; G8BGE0	Q5A397 [452-466]; G8BGE0 [452-466]		0	1752.85	High	High	215.16	2.91	R.VNCTENTLLGEFDLK.N	[442-456]
	FALSE	High	[R].QATKDAGAIAGLNVLR.[I]		FALSE	2	10	1	Q5A397; G8BGE0	Q5A397 [158-173]; G8BGE0 [158-173]		1	1597.9	High	Low	165.68	1.46	R.QATKDAGAIAGLNVLR.I	[148-163]
FALSE	High	High	None	M3HJE3	ATP synthase subunit beta OS=Candida maltosa (strain Xu316) OX=1245528 GN=G210_2169 PE=3 SV=1	0	0	42	FALSE	14	37	4	503	53.9	5.35	6723.58	53.52	14	12	metabolic process;transport		catalytic activity;nucleotide binding;transporter activity	Pf00006, Pf00306, Pf02874		G210_2169						0	1
	Checked	Confidence	Annotated Sequence	Modifications	Contaminant	# Protein Groups	# Proteins	# PSMs	Master Protein Accessions	Positions in Master Proteins	Modifications in Master Proteins	# Missed Cleavages	Theo. MH+ [Da]	Confidence (by Search Engine): MS Amanda 2.0	Confidence (by Search Engine): Sequest HT	Amanda Score (by Search Engine): MS Amanda 2.0	XCorr (by Search Engine): Sequest HT	Sequence in Protein	Positions in Proteins
	FALSE	High	[K].KGSVTSVQAVYVPADDLTDPAPATTFAHLDATTVLSR.[G]		FALSE	2	13	2	H8X7M9; A0A3F2VXI9	H8X7M9 [324-360]; A0A3F2VXI9 [327-363]		1	3814.95	High	High	533.75	4.64	K.KGSVTSVQAVYVPADDLTDPAPATTFAHLDATTVLSR.G	[326-362]
	FALSE	High	[RK].KPIHAEPPSFVEQSTAAEILETGIKVVDLLAPYAR.[G]		FALSE	1	10	4	A0A3F2VXI9	A0A3F2VXI9 [141-175]		1	3790.04	High	High	474.01	4.34	R.KPIHAEPPSFVEQSTAAEILETGIKVVDLLAPYAR.G	[140-174]
	FALSE	High	[K].AHGGFSVFTGVGER.[T]		FALSE	2	13	4	H8X7M9; A0A3F2VXI9	H8X7M9 [200-213]; A0A3F2VXI9 [203-216]		0	1420.7	High	High	429.8	3.39	K.AHGGFSVFTGVGER.T	[202-215]
	FALSE	High	[K].NGDQDLVLEVAQHLGENTVR.[A]		FALSE	1	4	2	A0A3F2VXI9	A0A3F2VXI9 [67-86]		0	2207.11	High	High	428.19	4.44	K.NGDQDLVLEVAQHLGENTVR.A	[66-85]
	FALSE	High	[K].VALVFGQMNEPPGAR.[A]		FALSE	2	13	3	H8X7M9; A0A3F2VXI9	H8X7M9 [238-252]; A0A3F2VXI9 [241-255]		0	1585.82	High	High	419.09	3.36	K.VALVFGQMNEPPGAR.A	[240-254]
	FALSE	High	[R].GISELGIYPAVDPLDSK.[S]		FALSE	2	13	3	H8X7M9; A0A3F2VXI9	H8X7M9 [361-377]; A0A3F2VXI9 [364-380]		0	1773.93	High	High	408.29	3.42	R.GISELGIYPAVDPLDSK.S	[363-379]
	FALSE	High	[RK].KPIHAEPPSFVEQSTAAEILETGIK.[V]		FALSE	1	10	2	A0A3F2VXI9	A0A3F2VXI9 [141-165]		0	2692.42	High	High	399.11	3.41	R.KPIHAEPPSFVEQSTAAEILETGIK.V	[140-164]
	FALSE	High	[R].GGKIGLFGGAGVGK.[T]		FALSE	2	13	4	H8X7M9; A0A3F2VXI9	H8X7M9 [173-186]; A0A3F2VXI9 [176-189]		1	1217.7	High	High	332.65	2.99	R.GGKIGLFGGAGVGK.T	[175-188]
	FALSE	High	[R].IINVVGEPIDDRGPIECK.[E]	1xCarbamidomethyl [C17]	FALSE	1	10	4	A0A3F2VXI9	A0A3F2VXI9 [121-138]		1	2024.05	High	High	330.22	3.86	R.IINVVGEPIDDRGPIECK.E	[120-137]
	FALSE	High	[R].FTQAGSEVSALLGR.[I]		FALSE	2	13	3	H8X7M9; A0A3F2VXI9	H8X7M9 [284-297]; A0A3F2VXI9 [287-300]		0	1435.75	High	High	323.85	2.9	R.FTQAGSEVSALLGR.I	[286-299]
	FALSE	High	[K].TVFIQELINNIAK.[A]		FALSE	2	13	2	H8X7M9; A0A3F2VXI9	H8X7M9 [187-199]; A0A3F2VXI9 [190-202]		0	1502.86	High	High	249.61	2.62	K.TVFIQELINNIAK.A	[189-201]
	FALSE	High	[K].VVDLLAPYAR.[G]		FALSE	2	13	1	H8X7M9; A0A3F2VXI9	H8X7M9 [163-172]; A0A3F2VXI9 [166-175]		0	1116.64	High	Medium	237.43	2.21	K.VVDLLAPYAR.G	[165-174]
	FALSE	High	[K].IGLFGGAGVGK.[T]		FALSE	2	13	2	H8X7M9; A0A3F2VXI9	H8X7M9 [176-186]; A0A3F2VXI9 [179-189]		0	975.562	High	High	218.64	2.43	K.IGLFGGAGVGK.T	[178-188]
	FALSE	High	[R].EMKETGVINLEGDSK.[V]		FALSE	2	13	1	H8X7M9; A0A3F2VXI9	H8X7M9 [223-237]; A0A3F2VXI9 [226-240]		1	1649.81	High	Low	184.18	2.18	R.EMKETGVINLEGDSK.V	[225-239]
FALSE	High	High	None	A0A367Y159	ATP synthase subunit beta OS=Candida viswanathii OX=5486 GN=ATP2 PE=3 SV=1	0	0	42	FALSE	14	37	4	504	53.9	5.35	6723.58	53.52	14	12												0	1
	Checked	Confidence	Annotated Sequence	Modifications	Contaminant	# Protein Groups	# Proteins	# PSMs	Master Protein Accessions	Positions in Master Proteins	Modifications in Master Proteins	# Missed Cleavages	Theo. MH+ [Da]	Confidence (by Search Engine): MS Amanda 2.0	Confidence (by Search Engine): Sequest HT	Amanda Score (by Search Engine): MS Amanda 2.0	XCorr (by Search Engine): Sequest HT	Sequence in Protein	Positions in Proteins
	FALSE	High	[K].KGSVTSVQAVYVPADDLTDPAPATTFAHLDATTVLSR.[G]		FALSE	2	13	2	H8X7M9; A0A3F2VXI9	H8X7M9 [324-360]; A0A3F2VXI9 [327-363]		1	3814.95	High	High	533.75	4.64	K.KGSVTSVQAVYVPADDLTDPAPATTFAHLDATTVLSR.G	[327-363]
	FALSE	High	[RK].KPIHAEPPSFVEQSTAAEILETGIKVVDLLAPYAR.[G]		FALSE	1	10	4	A0A3F2VXI9	A0A3F2VXI9 [141-175]		1	3790.04	High	High	474.01	4.34	R.KPIHAEPPSFVEQSTAAEILETGIKVVDLLAPYAR.G	[141-175]
	FALSE	High	[K].AHGGFSVFTGVGER.[T]		FALSE	2	13	4	H8X7M9; A0A3F2VXI9	H8X7M9 [200-213]; A0A3F2VXI9 [203-216]		0	1420.7	High	High	429.8	3.39	K.AHGGFSVFTGVGER.T	[203-216]
	FALSE	High	[K].NGDQDLVLEVAQHLGENTVR.[A]		FALSE	1	4	2	A0A3F2VXI9	A0A3F2VXI9 [67-86]		0	2207.11	High	High	428.19	4.44	K.NGDQDLVLEVAQHLGENTVR.A	[67-86]
	FALSE	High	[K].VALVFGQMNEPPGAR.[A]		FALSE	2	13	3	H8X7M9; A0A3F2VXI9	H8X7M9 [238-252]; A0A3F2VXI9 [241-255]		0	1585.82	High	High	419.09	3.36	K.VALVFGQMNEPPGAR.A	[241-255]
	FALSE	High	[R].GISELGIYPAVDPLDSK.[S]		FALSE	2	13	3	H8X7M9; A0A3F2VXI9	H8X7M9 [361-377]; A0A3F2VXI9 [364-380]		0	1773.93	High	High	408.29	3.42	R.GISELGIYPAVDPLDSK.S	[364-380]
	FALSE	High	[RK].KPIHAEPPSFVEQSTAAEILETGIK.[V]		FALSE	1	10	2	A0A3F2VXI9	A0A3F2VXI9 [141-165]		0	2692.42	High	High	399.11	3.41	R.KPIHAEPPSFVEQSTAAEILETGIK.V	[141-165]
	FALSE	High	[R].GGKIGLFGGAGVGK.[T]		FALSE	2	13	4	H8X7M9; A0A3F2VXI9	H8X7M9 [173-186]; A0A3F2VXI9 [176-189]		1	1217.7	High	High	332.65	2.99	R.GGKIGLFGGAGVGK.T	[176-189]
	FALSE	High	[R].IINVVGEPIDDRGPIECK.[E]	1xCarbamidomethyl [C17]	FALSE	1	10	4	A0A3F2VXI9	A0A3F2VXI9 [121-138]		1	2024.05	High	High	330.22	3.86	R.IINVVGEPIDDRGPIECK.E	[121-138]
	FALSE	High	[R].FTQAGSEVSALLGR.[I]		FALSE	2	13	3	H8X7M9; A0A3F2VXI9	H8X7M9 [284-297]; A0A3F2VXI9 [287-300]		0	1435.75	High	High	323.85	2.9	R.FTQAGSEVSALLGR.I	[287-300]
	FALSE	High	[K].TVFIQELINNIAK.[A]		FALSE	2	13	2	H8X7M9; A0A3F2VXI9	H8X7M9 [187-199]; A0A3F2VXI9 [190-202]		0	1502.86	High	High	249.61	2.62	K.TVFIQELINNIAK.A	[190-202]
	FALSE	High	[K].VVDLLAPYAR.[G]		FALSE	2	13	1	H8X7M9; A0A3F2VXI9	H8X7M9 [163-172]; A0A3F2VXI9 [166-175]		0	1116.64	High	Medium	237.43	2.21	K.VVDLLAPYAR.G	[166-175]
	FALSE	High	[K].IGLFGGAGVGK.[T]		FALSE	2	13	2	H8X7M9; A0A3F2VXI9	H8X7M9 [176-186]; A0A3F2VXI9 [179-189]		0	975.562	High	High	218.64	2.43	K.IGLFGGAGVGK.T	[179-189]
	FALSE	High	[R].EMKETGVINLEGDSK.[V]		FALSE	2	13	1	H8X7M9; A0A3F2VXI9	H8X7M9 [223-237]; A0A3F2VXI9 [226-240]		1	1649.81	High	Low	184.18	2.18	R.EMKETGVINLEGDSK.V	[226-240]
FALSE	High	High	Master Protein	A0A3F2W5G7	Uncharacterized protein OS=Candida albicans Ca529L OX=1325634 GN=L150_06161 PE=4 SV=1	0	0	32	FALSE	22	37	22	788	91.6	6.48	6441.56	34.44	22	10												0	1
	Checked	Confidence	Annotated Sequence	Modifications	Contaminant	# Protein Groups	# Proteins	# PSMs	Master Protein Accessions	Positions in Master Proteins	Modifications in Master Proteins	# Missed Cleavages	Theo. MH+ [Da]	Confidence (by Search Engine): MS Amanda 2.0	Confidence (by Search Engine): Sequest HT	Amanda Score (by Search Engine): MS Amanda 2.0	XCorr (by Search Engine): Sequest HT	Sequence in Protein	Positions in Proteins
	FALSE	High	[K].STGDVINNQWNSVVR.[T]		FALSE	1	3	2	A0A3F2W5G7	A0A3F2W5G7 [687-701]		0	1688.84	High	High	414.53	3.71	K.STGDVINNQWNSVVR.T	[687-701]
	FALSE	High	[K].FADDVGSQATQTHK.[K]		FALSE	1	3	3	A0A3F2W5G7	A0A3F2W5G7 [633-646]		0	1504.7	High	High	408.86	3.76	K.FADDVGSQATQTHK.K	[633-646]
	FALSE	High	[K].SVGEVLNDASDELKIK.[L]		FALSE	1	3	3	A0A3F2W5G7	A0A3F2W5G7 [753-768]		1	1716.9	High	High	398.79	3.21	K.SVGEVLNDASDELKIK.L	[753-768]
	FALSE	High	[K].VVQEYYNSAGDAAKEEFTK.[T]		FALSE	1	3	2	A0A3F2W5G7	A0A3F2W5G7 [461-479]		1	2149.01	High	High	339.53	2.8	K.VVQEYYNSAGDAAKEEFTK.T	[461-479]
	FALSE	High	[K].SVGEVLNDASDELK.[I]		FALSE	1	3	2	A0A3F2W5G7	A0A3F2W5G7 [753-766]		0	1475.72	High	High	331.5	3.45	K.SVGEVLNDASDELK.I	[753-766]
	FALSE	High	[R].KVAFNDALENPKLISLANEEAK.[K]		FALSE	1	3	2	A0A3F2W5G7	A0A3F2W5G7 [38-59]		2	2414.29	High	High	307.32	3.34	R.KVAFNDALENPKLISLANEEAK.K	[38-59]
	FALSE	High	[R].TYSNADLKAYLR.[S]		FALSE	1	4	4	A0A3F2W5G7	A0A3F2W5G7 [702-713]		1	1414.73	High	High	292.03	3.14	R.TYSNADLKAYLR.S	[702-713]
	FALSE	High	[K].LFSGYDNLQNWEK.[S]		FALSE	1	3	2	A0A3F2W5G7	A0A3F2W5G7 [740-752]		0	1613.76	High	High	287.86	3.39	K.LFSGYDNLQNWEK.S	[740-752]
	FALSE	High	[R].SFGYSYDWLSALNRR.[E]		FALSE	1	3	1	A0A3F2W5G7	A0A3F2W5G7 [714-728]		1	1834.89	High	Medium	257.98	2.22	R.SFGYSYDWLSALNRR.E	[714-728]
	FALSE	High	[K].KLEKDYVTYK.[S]		FALSE	1	4	2	A0A3F2W5G7	A0A3F2W5G7 [647-656]		2	1286.7	High	High	236.74	2.61	K.KLEKDYVTYK.S	[647-656]
	FALSE	High	[K].SFALSLITK.[L]		FALSE	1	3	1	A0A3F2W5G7	A0A3F2W5G7 [526-534]		0	979.582	High	Low	222.66	1.96	K.SFALSLITK.L	[526-534]
	FALSE	High	[R].KVAFNDALENPK.[L]		FALSE	1	3	1	A0A3F2W5G7	A0A3F2W5G7 [38-49]		1	1345.71	High	Medium	216.42	2.31	R.KVAFNDALENPK.L	[38-49]
	FALSE	High	[R].ELLSLATFQNK.[L]		FALSE	1	4	2	A0A3F2W5G7	A0A3F2W5G7 [729-739]		0	1263.69	High	High	215.51	2.56	R.ELLSLATFQNK.L	[729-739]
	FALSE	High	[K].SQPWITKGEQK.[S]		FALSE	1	3	1	A0A3F2W5G7	A0A3F2W5G7 [295-305]		1	1301.68	High	Low	196.35	1.97	K.SQPWITKGEQK.S	[295-305]
	FALSE	High	[K].LRENAQKLQTDALNK.[V]		FALSE	1	3	2	A0A3F2W5G7	A0A3F2W5G7 [535-549]		2	1741.96	High	Low	192.55	1.9	K.LRENAQKLQTDALNK.V	[535-549]
	FALSE	High	[K].SKIFSFLTNVYR.[G]		FALSE	1	3	1	A0A3F2W5G7	A0A3F2W5G7 [657-668]		1	1474.81	High	Low	190.6	1.83	K.SKIFSFLTNVYR.G	[657-668]
	FALSE	High	[R].LFAPDINGYKR.[Y]		FALSE	1	3	1	A0A3F2W5G7	A0A3F2W5G7 [426-436]		1	1293.69	High	Low	180.73	1.48	R.LFAPDINGYKR.Y	[426-436]
	FALSE	High	[K].LQTDALNKVGSWWYGAK.[S]		FALSE	1	3	1	A0A3F2W5G7	A0A3F2W5G7 [542-558]		1	1936.99	High	Medium	179.72	2.23	K.LQTDALNKVGSWWYGAK.S	[542-558]
	FALSE	High	[K].VGSWWYGAK.[S]		FALSE	1	3	1	A0A3F2W5G7	A0A3F2W5G7 [550-558]		0	1053.52	High	Medium	175.44	2.09	K.VGSWWYGAK.S	[550-558]
	FALSE	High	[K].KLTEDQISQGFK.[V]		FALSE	1	3	1	A0A3F2W5G7	A0A3F2W5G7 [449-460]		1	1393.73	High	Low	170.91	2.06	K.KLTEDQISQGFK.V	[449-460]
	FALSE	High	[K].VKEQFDSISKK.[N]		FALSE	1	1	1	A0A3F2W5G7	A0A3F2W5G7 [139-149]		2	1308.72	High	Low	160.74	1.79	K.VKEQFDSISKK.N	[139-149]
	FALSE	High	[K].GFKDAFNNVDSQIR.[L]		FALSE	1	3	1	A0A3F2W5G7	A0A3F2W5G7 [412-425]		1	1610.79	High	Low	156.49	1.4	K.GFKDAFNNVDSQIR.L	[412-425]
FALSE	High	High	Master Protein	A0A3F2VU46	6-phosphogluconate dehydrogenase, decarboxylating OS=Candida albicans Ca529L OX=1325634 GN=L150_01340 PE=4 SV=1	0	0	45	FALSE	19	37	19	495	54.3	6.09	6597.91	44.84	19	11												0	1
	Checked	Confidence	Annotated Sequence	Modifications	Contaminant	# Protein Groups	# Proteins	# PSMs	Master Protein Accessions	Positions in Master Proteins	Modifications in Master Proteins	# Missed Cleavages	Theo. MH+ [Da]	Confidence (by Search Engine): MS Amanda 2.0	Confidence (by Search Engine): Sequest HT	Amanda Score (by Search Engine): MS Amanda 2.0	XCorr (by Search Engine): Sequest HT	Sequence in Protein	Positions in Proteins
	FALSE	High	[K].ALKGPQVTGESPITDKK.[Q]		FALSE	1	3	4	A0A3F2VU46	A0A3F2VU46 [306-322]		2	1768.98	High	High	504.99	3.84	K.ALKGPQVTGESPITDKK.Q	[306-322]
	FALSE	High	[K].MVHNGIEYGDMQLICEAYDLMKR.[V]	1xCarbamidomethyl [C15]	FALSE	1	9	2	A0A3F2VU46	A0A3F2VU46 [187-209]		1	2786.28	High	High	491.01	3.92	K.MVHNGIEYGDMQLICEAYDLMKR.V	[187-209]
	FALSE	High	[R].KKPDLENLLLYPFFNDAITK.[A]		FALSE	1	3	6	A0A3F2VU46	A0A3F2VU46 [387-406]		1	2379.3	High	High	417.42	3.86	R.KKPDLENLLLYPFFNDAITK.A	[387-406]
	FALSE	High	[K].SDGEPCCDWVGDAGAGHYVK.[M]	2xCarbamidomethyl [C6; C7]	FALSE	1	6	2	A0A3F2VU46	A0A3F2VU46 [167-186]		0	2179.88	High	High	401.26	3.88	K.SDGEPCCDWVGDAGAGHYVK.M	[167-186]
	FALSE	High	[K].GPQVTGESPITDKK.[Q]		FALSE	1	3	2	A0A3F2VU46	A0A3F2VU46 [309-322]		1	1456.76	High	High	397.7	3.58	K.GPQVTGESPITDKK.Q	[309-322]
	FALSE	High	[K].KGILFVGSGVSGGEEGAR.[T]		FALSE	1	8	2	A0A3F2VU46	A0A3F2VU46 [122-139]		1	1719.9	High	High	316.66	3.16	K.KGILFVGSGVSGGEEGAR.T	[122-139]
	FALSE	High	[R].LPANLLQAQR.[D]		FALSE	1	6	2	A0A3F2VU46	A0A3F2VU46 [443-452]		0	1123.66	High	High	301.01	2.94	R.LPANLLQAQR.D	[443-452]
	FALSE	High	[R].DILYYNDPTDGKPLVEK.[I]		FALSE	1	4	2	A0A3F2VU46	A0A3F2VU46 [240-256]		0	1980	High	High	297.4	2.92	R.DILYYNDPTDGKPLVEK.I	[240-256]
	FALSE	High	[K].GILFVGSGVSGGEEGAR.[T]		FALSE	1	8	2	A0A3F2VU46	A0A3F2VU46 [123-139]		0	1591.81	High	High	296.1	3.02	K.GILFVGSGVSGGEEGAR.T	[123-139]
	FALSE	High	[K].AWPHIKDIFQDVAAK.[S]		FALSE	1	3	2	A0A3F2VU46	A0A3F2VU46 [152-166]		1	1738.93	High	High	294.12	2.82	K.AWPHIKDIFQDVAAK.S	[152-166]
	FALSE	High	[R].CLSAMKAERVEASK.[A]	1xCarbamidomethyl [C1]	FALSE	1	3	3	A0A3F2VU46	A0A3F2VU46 [292-305]		2	1579.79	High	High	290.56	2.75	R.CLSAMKAERVEASK.A	[292-305]
	FALSE	High	[R].SERLPANLLQAQR.[D]		FALSE	1	6	1	A0A3F2VU46	A0A3F2VU46 [440-452]		1	1495.83	High	Medium	200.05	2.32	R.SERLPANLLQAQR.D	[440-452]
	FALSE	High	[K].SILGAHSIKELVDQLKRPR.[R]		FALSE	1	3	1	A0A3F2VU46	A0A3F2VU46 [54-72]		2	2160.26	High	Low	199.83	2.5	K.SILGAHSIKELVDQLKRPR.R	[54-72]
	FALSE	High	[R].VGKFEDKEIGDVFATWNK.[G]		FALSE	1	3	1	A0A3F2VU46	A0A3F2VU46 [210-227]		2	2083.05	High	Low	195.42	2.23	R.VGKFEDKEIGDVFATWNK.G	[210-227]
	FALSE	High	[R].CLSAMKAER.[V]	1xCarbamidomethyl [C1]	FALSE	1	3	1	A0A3F2VU46	A0A3F2VU46 [292-300]		1	1065.52	High	Low	184.67	1.72	R.CLSAMKAER.V	[292-300]
	FALSE	High	[R].TGPSLMPGGNEK.[A]		FALSE	1	3	1	A0A3F2VU46	A0A3F2VU46 [140-151]		0	1187.57	High	Medium	179.8	2.07	R.TGPSLMPGGNEK.A	[140-151]
	FALSE	High	[R].DYFGAHTFK.[V]		FALSE	1	4	1	A0A3F2VU46	A0A3F2VU46 [453-461]		0	1085.51	High	Low	170.4	1.94	R.DYFGAHTFK.V	[453-461]
	FALSE	High	[R].IMLLVK.[A]		FALSE	1	10	1	A0A3F2VU46	A0A3F2VU46 [74-79]		0	716.474	High	Low	159.72	1.94	R.IMLLVK.A	[74-79]
	FALSE	High	[R].RIMLLVK.[A]		FALSE	1	10	1	A0A3F2VU46	A0A3F2VU46 [73-79]		1	872.575	High	n/a	153.65		R.RIMLLVK.A	[73-79]
FALSE	High	High	None	B9W8M7	Enolase (1), putative OS=Candida dubliniensis (strain CD36 / ATCC MYA-646 / CBS 7987 / NCPF 3949 / NRRL Y-17841) OX=573826 GN=Cd36_08010 PE=3 SV=1	0	0	49	FALSE	17	37	7	440	47.2	5.95	7202.49	52.04	17	10	metabolic process		catalytic activity;metal ion binding	Pf00113, Pf03952	8044992	CD36_08010	CD36_08010	1	Methane metabolism; Carbon metabolism; Metabolic pathways; Biosynthesis of secondary metabolites; Biosynthesis of amino acids; Glycolysis / Gluconeogenesis; RNA degradation; Biosynthesis of antibiotics			8	1
	Checked	Confidence	Annotated Sequence	Modifications	Contaminant	# Protein Groups	# Proteins	# PSMs	Master Protein Accessions	Positions in Master Proteins	Modifications in Master Proteins	# Missed Cleavages	Theo. MH+ [Da]	Confidence (by Search Engine): MS Amanda 2.0	Confidence (by Search Engine): Sequest HT	Amanda Score (by Search Engine): MS Amanda 2.0	XCorr (by Search Engine): Sequest HT	Sequence in Protein	Positions in Proteins
	FALSE	High	[K].VNQIGTLTESIQAANDSYAAGWGVMVSHR.[S]		FALSE	2	7	6	V5UZY2; C5MAS1	V5UZY2 [349-377]; C5MAS1 [350-378]		0	3075.5	High	High	583.23	4.42	K.VNQIGTLTESIQAANDSYAAGWGVMVSHR.S	[350-378]
	FALSE	High	[K].YGQSAGNVGDEGGVAPDIKTPK.[E]		FALSE	1	3	2	V5UZY2	V5UZY2 [202-223]		1	2160.06	High	High	528.63	4.21	K.YGQSAGNVGDEGGVAPDIKTPK.E	[203-224]
	FALSE	High	[R].SIVPSGASTGVHEALELR.[D]		FALSE	2	4	4	M3HQP4; V5UZY2	M3HQP4 [34-51]; V5UZY2 [33-50]		0	1822.97	High	High	402.46	4.36	R.SIVPSGASTGVHEALELR.D	[34-51]
	FALSE	High	[K].VGIAMDVASSEFYKDGK.[Y]		FALSE	1	3	2	V5UZY2	V5UZY2 [242-258]		1	1816.88	High	High	398.27	4.04	K.VGIAMDVASSEFYKDGK.Y	[243-259]
	FALSE	High	[K].LGANAILGVSLAAANAAAAAQGIPLYK.[H]		FALSE	1	3	2	V5UZY2	V5UZY2 [106-132]		0	2509.41	High	High	392.92	3.79	K.LGANAILGVSLAAANAAAAAQGIPLYK.H	[107-133]
	FALSE	High	[K].YGQSAGNVGDEGGVAPDIK.[T]		FALSE	2	6	3	M3HQP4; V5UZY2	M3HQP4 [203-221]; V5UZY2 [202-220]		0	1833.86	High	High	389.61	3.2	K.YGQSAGNVGDEGGVAPDIK.T	[203-221]
	FALSE	High	[R].IGSEVYHNLK.[S]		FALSE	2	5	4	V5UZY2; C5MAS1	V5UZY2 [186-195]; C5MAS1 [187-196]		0	1159.61	High	High	378.85	3.67	R.IGSEVYHNLK.S	[187-196]
	FALSE	High	[K].VGIAMDVASSEFYK.[D]		FALSE	1	3	2	V5UZY2	V5UZY2 [242-255]		0	1516.74	High	High	311.17	3.55	K.VGIAMDVASSEFYK.D	[243-256]
	FALSE	High	[K].SKLGANAILGVSLAAANAAAAAQGIPLYK.[H]		FALSE	1	3	2	V5UZY2	V5UZY2 [104-132]		1	2724.54	High	High	306.63	3.5	K.SKLGANAILGVSLAAANAAAAAQGIPLYK.H	[105-133]
	FALSE	High	[K].GKFVLPVPFQNVLNGGSHAGGALAFQEFMIAPTGVSTFSEALR.[I]		FALSE	1	3	2	V5UZY2	V5UZY2 [143-185]		1	4462.3	High	High	281.82	3.66	K.GKFVLPVPFQNVLNGGSHAGGALAFQEFMIAPTGVSTFSEALR.I	[144-186]
	FALSE	High	[K].KAANALLLK.[V]		FALSE	2	6	1	V5UZY2; C5MAS1	V5UZY2 [340-348]; C5MAS1 [341-349]		1	941.614	High	Low	251.95	2.54	K.KAANALLLK.V	[341-349]
	FALSE	High	[K].KYGQSAGNVGDEGGVAPDIK.[T]		FALSE	2	6	1	M3HQP4; V5UZY2	M3HQP4 [202-221]; V5UZY2 [201-220]		1	1961.96	High	Low	215.04	1.03	K.KYGQSAGNVGDEGGVAPDIK.T	[202-221]
	FALSE	High	[R].LAKLNQILR.[I]		FALSE	3	10	1	M3HQP4; V5UZY2; C5MAS1	M3HQP4 [410-418]; V5UZY2 [409-417]; C5MAS1 [410-418]		1	1068.69	High	Medium	213.36	2.54	R.LAKLNQILR.I	[410-418]
	FALSE	High	[K].AANALLLK.[V]		FALSE	2	6	1	V5UZY2; C5MAS1	V5UZY2 [341-348]; C5MAS1 [342-349]		0	813.519	High	Medium	210.02	2.01	K.AANALLLK.V	[342-349]
	FALSE	High	[R].SGETEDTFIADLSVGLR.[S]		FALSE	3	5	1	M3HQP4; V5UZY2; C5MAS1	M3HQP4 [379-395]; V5UZY2 [378-394]; C5MAS1 [379-395]		0	1809.89	High	Low	183.39	1.72	R.SGETEDTFIADLSVGLR.S	[379-395]
	FALSE	High	[K].AKIDVVDQAK.[VI]		FALSE	1	3	1	V5UZY2	V5UZY2 [80-89]		1	1086.62	High	Low	182.24	2.11	K.AKIDVVDQAK.V	[81-90]
	FALSE	High	[K].LNQILR.[I]		FALSE	3	10	2	M3HQP4; V5UZY2; C5MAS1	M3HQP4 [413-418]; V5UZY2 [412-417]; C5MAS1 [413-418]		0	756.473	High	Low	176.98	1.77	K.LNQILR.I	[413-418]
FALSE	High	High	None	M3HG49	Plasma membrane ATPase OS=Candida maltosa (strain Xu316) OX=1245528 GN=G210_3537 PE=3 SV=1	0	0	21	FALSE	20	36	20	895	97.6	4.96	6472.03	43.07	20	13	metabolic process;transport	membrane	catalytic activity;metal ion binding;nucleotide binding;transporter activity	Pf00122, Pf00690, Pf00702, Pf08282, Pf12710		G210_3537						0	1
	Checked	Confidence	Annotated Sequence	Modifications	Contaminant	# Protein Groups	# Proteins	# PSMs	Master Protein Accessions	Positions in Master Proteins	Modifications in Master Proteins	# Missed Cleavages	Theo. MH+ [Da]	Confidence (by Search Engine): MS Amanda 2.0	Confidence (by Search Engine): Sequest HT	Amanda Score (by Search Engine): MS Amanda 2.0	XCorr (by Search Engine): Sequest HT	Sequence in Protein	Positions in Proteins
	FALSE	High	[K].LSAIESLAGVEILCSDKTGTLTK.[N]	1xCarbamidomethyl [C14]	FALSE	1	10	2	A0A1D8PJ01	A0A1D8PJ01 [340-362]		1	2406.28	High	High	512.81	4.18	K.LSAIESLAGVEILCSDKTGTLTK.N	[340-362]
	FALSE	High	[R].IVSEDCLLQVDQSAITGESLAVDKR.[SH]	1xCarbamidomethyl [C6]	FALSE	1	10	2	A0A1D8PJ01	A0A1D8PJ01 [193-217]		1	2746.39	High	High	456.18	4.9	R.IVSEDCLLQVDQSAITGESLAVDKR.S	[193-217]
	FALSE	High	[R].GYLVAMTGDGVNDAPSLK.[K]		FALSE	1	10	2	A0A1D8PJ01	A0A1D8PJ01 [603-620]		0	1807.89	High	High	441.41	4.09	R.GYLVAMTGDGVNDAPSLK.K	[603-620]
	FALSE	High	[K].YKVIEFQPFDPVSKK.[V]		FALSE	1	10	2	A0A1D8PJ01	A0A1D8PJ01 [420-434]		2	1824.99	High	High	381.06	3.22	K.YKVIEFQPFDPVSKK.V	[420-434]
	FALSE	High	[K].ADTGIAVEGATDAAR.[S]		FALSE	1	10	2	A0A1D8PJ01	A0A1D8PJ01 [622-636]		0	1417.69	High	High	344.47	3.46	K.ADTGIAVEGATDAAR.S	[622-636]
	FALSE	High	[K].GLDAIDKAFLK.[S]		FALSE	1	10	3	A0A1D8PJ01	A0A1D8PJ01 [395-405]		1	1190.68	High	High	342.81	3.05	K.GLDAIDKAFLK.S	[395-405]
	FALSE	High	[R].SLEDFLVSMQR.[V]		FALSE	1	10	3	A0A1D8PJ01	A0A1D8PJ01 [876-886]		0	1324.66	High	High	321.17	3.13	R.SLEDFLVSMQR.V	[876-886]
	FALSE	High	[K].KADTGIAVEGATDAAR.[S]		FALSE	1	10	2	A0A1D8PJ01	A0A1D8PJ01 [621-636]		1	1545.79	High	High	300.48	3.29	K.KADTGIAVEGATDAAR.S	[621-636]
	FALSE	High	[K].KGLDAIDKAFLK.[S]		FALSE	1	10	2	A0A1D8PJ01	A0A1D8PJ01 [394-405]		2	1318.77	High	High	291.76	2.76	K.KGLDAIDKAFLK.S	[394-405]
	FALSE	High	[R].QLGLGTNIYDADR.[L]		FALSE	1	10	2	A0A1D8PJ01	A0A1D8PJ01 [548-560]		0	1435.72	High	High	270.46	2.78	R.QLGLGTNIYDADR.L	[548-560]
	FALSE	High	[R].VKMLTGDAVGIAK.[E]		FALSE	1	10	1	A0A1D8PJ01	A0A1D8PJ01 [531-543]		1	1302.74	High	Medium	254.03	2.45	R.VKMLTGDAVGIAK.E	[531-543]
	FALSE	High	[K].VTAIVESPEGERIICVK.[G]	1xCarbamidomethyl [C15]	FALSE	1	10	2	A0A1D8PJ01	A0A1D8PJ01 [435-451]		1	1900.02	High	High	241.32	2.88	K.VTAIVESPEGERIICVK.G	[435-451]
	FALSE	High	[K].MLTGDAVGIAK.[E]		FALSE	1	10	1	A0A1D8PJ01	A0A1D8PJ01 [533-543]		0	1075.58	High	Low	237.93	1.91	K.MLTGDAVGIAK.E	[533-543]
	FALSE	High	[K].VIEFQPFDPVSKK.[V]		FALSE	1	10	2	A0A1D8PJ01	A0A1D8PJ01 [422-434]		1	1533.83	High	High	229.81	2.87	K.VIEFQPFDPVSKK.V	[422-434]
	FALSE	High	[K].VIEFQPFDPVSK.[K]		FALSE	1	10	2	A0A1D8PJ01	A0A1D8PJ01 [422-433]		0	1405.74	High	High	223.83	2.45	K.VIEFQPFDPVSK.K	[422-433]
	FALSE	High	[R].VKMLTGDAVGIAKETCR.[Q]	1xCarbamidomethyl [C16]	FALSE	1	10	1	A0A1D8PJ01	A0A1D8PJ01 [531-547]		2	1848.97	High	Low	218.59	1.53	R.VKMLTGDAVGIAKETCR.Q	[531-547]
	FALSE	High	[K].YKVIEFQPFDPVSK.[K]		FALSE	1	10	1	A0A1D8PJ01	A0A1D8PJ01 [420-433]		1	1696.89	High	Low	212.43	2.17	K.YKVIEFQPFDPVSK.K	[420-433]
	FALSE	High	[K].KVTAIVESPEGERIICVK.[G]	1xCarbamidomethyl [C16]	FALSE	1	10	1	A0A1D8PJ01	A0A1D8PJ01 [434-451]		2	2028.12	High	Medium	186.1	2.41	K.KVTAIVESPEGERIICVK.G	[434-451]
	FALSE	High	[K].YNAVEILQSR.[G]		FALSE	1	10	1	A0A1D8PJ01	A0A1D8PJ01 [593-602]		0	1192.63	High	Low	182.5	1.96	K.YNAVEILQSR.G	[593-602]
	FALSE	High	[K].AVPEELLQTDPR.[TV]		FALSE	1	7	2	A0A1D8PJ01	A0A1D8PJ01 [51-62]		0	1367.72	High	Low	167.66	1.87	K.AVPEELLQTDPR.T	[51-62]
FALSE	High	High	None	C4YMV0	Uncharacterized protein OS=Candida albicans (strain WO-1) OX=294748 GN=CAWG_02187 PE=4 SV=1	0	0	30	FALSE	21	36	21	788	91.6	6.48	6280.82	34.44	21	10				Pf10281		CAWG_02187		R				0	1
	Checked	Confidence	Annotated Sequence	Modifications	Contaminant	# Protein Groups	# Proteins	# PSMs	Master Protein Accessions	Positions in Master Proteins	Modifications in Master Proteins	# Missed Cleavages	Theo. MH+ [Da]	Confidence (by Search Engine): MS Amanda 2.0	Confidence (by Search Engine): Sequest HT	Amanda Score (by Search Engine): MS Amanda 2.0	XCorr (by Search Engine): Sequest HT	Sequence in Protein	Positions in Proteins
	FALSE	High	[K].STGDVINNQWNSVVR.[T]		FALSE	1	3	2	A0A3F2W5G7	A0A3F2W5G7 [687-701]		0	1688.84	High	High	414.53	3.71	K.STGDVINNQWNSVVR.T	[687-701]
	FALSE	High	[K].FADDVGSQATQTHK.[K]		FALSE	1	3	3	A0A3F2W5G7	A0A3F2W5G7 [633-646]		0	1504.7	High	High	408.86	3.76	K.FADDVGSQATQTHK.K	[633-646]
	FALSE	High	[K].SVGEVLNDASDELKIK.[L]		FALSE	1	3	3	A0A3F2W5G7	A0A3F2W5G7 [753-768]		1	1716.9	High	High	398.79	3.21	K.SVGEVLNDASDELKIK.L	[753-768]
	FALSE	High	[K].VVQEYYNSAGDAAKEEFTK.[T]		FALSE	1	3	2	A0A3F2W5G7	A0A3F2W5G7 [461-479]		1	2149.01	High	High	339.53	2.8	K.VVQEYYNSAGDAAKEEFTK.T	[461-479]
	FALSE	High	[K].SVGEVLNDASDELK.[I]		FALSE	1	3	2	A0A3F2W5G7	A0A3F2W5G7 [753-766]		0	1475.72	High	High	331.5	3.45	K.SVGEVLNDASDELK.I	[753-766]
	FALSE	High	[R].KVAFNDALENPKLISLANEEAK.[K]		FALSE	1	3	2	A0A3F2W5G7	A0A3F2W5G7 [38-59]		2	2414.29	High	High	307.32	3.34	R.KVAFNDALENPKLISLANEEAK.K	[38-59]
	FALSE	High	[R].TYSNADLKAYLR.[S]		FALSE	1	4	4	A0A3F2W5G7	A0A3F2W5G7 [702-713]		1	1414.73	High	High	292.03	3.14	R.TYSNADLKAYLR.S	[702-713]
	FALSE	High	[K].LFSGYDNLQNWEK.[S]		FALSE	1	3	2	A0A3F2W5G7	A0A3F2W5G7 [740-752]		0	1613.76	High	High	287.86	3.39	K.LFSGYDNLQNWEK.S	[740-752]
	FALSE	High	[R].SFGYSYDWLSALNRR.[E]		FALSE	1	3	1	A0A3F2W5G7	A0A3F2W5G7 [714-728]		1	1834.89	High	Medium	257.98	2.22	R.SFGYSYDWLSALNRR.E	[714-728]
	FALSE	High	[K].KLEKDYVTYK.[S]		FALSE	1	4	2	A0A3F2W5G7	A0A3F2W5G7 [647-656]		2	1286.7	High	High	236.74	2.61	K.KLEKDYVTYK.S	[647-656]
	FALSE	High	[K].SFALSLITK.[L]		FALSE	1	3	1	A0A3F2W5G7	A0A3F2W5G7 [526-534]		0	979.582	High	Low	222.66	1.96	K.SFALSLITK.L	[526-534]
	FALSE	High	[R].KVAFNDALENPK.[L]		FALSE	1	3	1	A0A3F2W5G7	A0A3F2W5G7 [38-49]		1	1345.71	High	Medium	216.42	2.31	R.KVAFNDALENPK.L	[38-49]
	FALSE	High	[R].ELLSLATFQNK.[L]		FALSE	1	4	2	A0A3F2W5G7	A0A3F2W5G7 [729-739]		0	1263.69	High	High	215.51	2.56	R.ELLSLATFQNK.L	[729-739]
	FALSE	High	[K].SQPWITKGEQK.[S]		FALSE	1	3	1	A0A3F2W5G7	A0A3F2W5G7 [295-305]		1	1301.68	High	Low	196.35	1.97	K.SQPWITKGEQK.S	[295-305]
	FALSE	High	[K].LRENAQKLQTDALNK.[V]		FALSE	1	3	2	A0A3F2W5G7	A0A3F2W5G7 [535-549]		2	1741.96	High	Low	192.55	1.9	K.LRENAQKLQTDALNK.V	[535-549]
	FALSE	High	[K].SKIFSFLTNVYR.[G]		FALSE	1	3	1	A0A3F2W5G7	A0A3F2W5G7 [657-668]		1	1474.81	High	Low	190.6	1.83	K.SKIFSFLTNVYR.G	[657-668]
	FALSE	High	[R].LFAPDINGYKR.[Y]		FALSE	1	3	1	A0A3F2W5G7	A0A3F2W5G7 [426-436]		1	1293.69	High	Low	180.73	1.48	R.LFAPDINGYKR.Y	[426-436]
	FALSE	High	[K].LQTDALNKVGSWWYGAK.[S]		FALSE	1	3	1	A0A3F2W5G7	A0A3F2W5G7 [542-558]		1	1936.99	High	Medium	179.72	2.23	K.LQTDALNKVGSWWYGAK.S	[542-558]
	FALSE	High	[K].VGSWWYGAK.[S]		FALSE	1	3	1	A0A3F2W5G7	A0A3F2W5G7 [550-558]		0	1053.52	High	Medium	175.44	2.09	K.VGSWWYGAK.S	[550-558]
	FALSE	High	[K].KLTEDQISQGFK.[V]		FALSE	1	3	1	A0A3F2W5G7	A0A3F2W5G7 [449-460]		1	1393.73	High	Low	170.91	2.06	K.KLTEDQISQGFK.V	[449-460]
	FALSE	High	[K].GFKDAFNNVDSQIR.[L]		FALSE	1	3	1	A0A3F2W5G7	A0A3F2W5G7 [412-425]		1	1610.79	High	Low	156.49	1.4	K.GFKDAFNNVDSQIR.L	[412-425]
FALSE	High	High	None	A0A1D8PTW2	Uncharacterized protein OS=Candida albicans (strain SC5314 / ATCC MYA-2876) OX=237561 GN=CAALFM_CR09140CA PE=4 SV=1	0	0	30	FALSE	21	36	21	788	91.5	6.48	6280.82	34.44	21	10				Pf10281	3641879	W5Q_06365; I503_06311	CaO19.7310; CAALFM_CR09140CA	R				0	1
	Checked	Confidence	Annotated Sequence	Modifications	Contaminant	# Protein Groups	# Proteins	# PSMs	Master Protein Accessions	Positions in Master Proteins	Modifications in Master Proteins	# Missed Cleavages	Theo. MH+ [Da]	Confidence (by Search Engine): MS Amanda 2.0	Confidence (by Search Engine): Sequest HT	Amanda Score (by Search Engine): MS Amanda 2.0	XCorr (by Search Engine): Sequest HT	Sequence in Protein	Positions in Proteins
	FALSE	High	[K].STGDVINNQWNSVVR.[T]		FALSE	1	3	2	A0A3F2W5G7	A0A3F2W5G7 [687-701]		0	1688.84	High	High	414.53	3.71	K.STGDVINNQWNSVVR.T	[687-701]
	FALSE	High	[K].FADDVGSQATQTHK.[K]		FALSE	1	3	3	A0A3F2W5G7	A0A3F2W5G7 [633-646]		0	1504.7	High	High	408.86	3.76	K.FADDVGSQATQTHK.K	[633-646]
	FALSE	High	[K].SVGEVLNDASDELKIK.[L]		FALSE	1	3	3	A0A3F2W5G7	A0A3F2W5G7 [753-768]		1	1716.9	High	High	398.79	3.21	K.SVGEVLNDASDELKIK.L	[753-768]
	FALSE	High	[K].VVQEYYNSAGDAAKEEFTK.[T]		FALSE	1	3	2	A0A3F2W5G7	A0A3F2W5G7 [461-479]		1	2149.01	High	High	339.53	2.8	K.VVQEYYNSAGDAAKEEFTK.T	[461-479]
	FALSE	High	[K].SVGEVLNDASDELK.[I]		FALSE	1	3	2	A0A3F2W5G7	A0A3F2W5G7 [753-766]		0	1475.72	High	High	331.5	3.45	K.SVGEVLNDASDELK.I	[753-766]
	FALSE	High	[R].KVAFNDALENPKLISLANEEAK.[K]		FALSE	1	3	2	A0A3F2W5G7	A0A3F2W5G7 [38-59]		2	2414.29	High	High	307.32	3.34	R.KVAFNDALENPKLISLANEEAK.K	[38-59]
	FALSE	High	[R].TYSNADLKAYLR.[S]		FALSE	1	4	4	A0A3F2W5G7	A0A3F2W5G7 [702-713]		1	1414.73	High	High	292.03	3.14	R.TYSNADLKAYLR.S	[702-713]
	FALSE	High	[K].LFSGYDNLQNWEK.[S]		FALSE	1	3	2	A0A3F2W5G7	A0A3F2W5G7 [740-752]		0	1613.76	High	High	287.86	3.39	K.LFSGYDNLQNWEK.S	[740-752]
	FALSE	High	[R].SFGYSYDWLSALNRR.[E]		FALSE	1	3	1	A0A3F2W5G7	A0A3F2W5G7 [714-728]		1	1834.89	High	Medium	257.98	2.22	R.SFGYSYDWLSALNRR.E	[714-728]
	FALSE	High	[K].KLEKDYVTYK.[S]		FALSE	1	4	2	A0A3F2W5G7	A0A3F2W5G7 [647-656]		2	1286.7	High	High	236.74	2.61	K.KLEKDYVTYK.S	[647-656]
	FALSE	High	[K].SFALSLITK.[L]		FALSE	1	3	1	A0A3F2W5G7	A0A3F2W5G7 [526-534]		0	979.582	High	Low	222.66	1.96	K.SFALSLITK.L	[526-534]
	FALSE	High	[R].KVAFNDALENPK.[L]		FALSE	1	3	1	A0A3F2W5G7	A0A3F2W5G7 [38-49]		1	1345.71	High	Medium	216.42	2.31	R.KVAFNDALENPK.L	[38-49]
	FALSE	High	[R].ELLSLATFQNK.[L]		FALSE	1	4	2	A0A3F2W5G7	A0A3F2W5G7 [729-739]		0	1263.69	High	High	215.51	2.56	R.ELLSLATFQNK.L	[729-739]
	FALSE	High	[K].SQPWITKGEQK.[S]		FALSE	1	3	1	A0A3F2W5G7	A0A3F2W5G7 [295-305]		1	1301.68	High	Low	196.35	1.97	K.SQPWITKGEQK.S	[295-305]
	FALSE	High	[K].LRENAQKLQTDALNK.[V]		FALSE	1	3	2	A0A3F2W5G7	A0A3F2W5G7 [535-549]		2	1741.96	High	Low	192.55	1.9	K.LRENAQKLQTDALNK.V	[535-549]
	FALSE	High	[K].SKIFSFLTNVYR.[G]		FALSE	1	3	1	A0A3F2W5G7	A0A3F2W5G7 [657-668]		1	1474.81	High	Low	190.6	1.83	K.SKIFSFLTNVYR.G	[657-668]
	FALSE	High	[R].LFAPDINGYKR.[Y]		FALSE	1	3	1	A0A3F2W5G7	A0A3F2W5G7 [426-436]		1	1293.69	High	Low	180.73	1.48	R.LFAPDINGYKR.Y	[426-436]
	FALSE	High	[K].LQTDALNKVGSWWYGAK.[S]		FALSE	1	3	1	A0A3F2W5G7	A0A3F2W5G7 [542-558]		1	1936.99	High	Medium	179.72	2.23	K.LQTDALNKVGSWWYGAK.S	[542-558]
	FALSE	High	[K].VGSWWYGAK.[S]		FALSE	1	3	1	A0A3F2W5G7	A0A3F2W5G7 [550-558]		0	1053.52	High	Medium	175.44	2.09	K.VGSWWYGAK.S	[550-558]
	FALSE	High	[K].KLTEDQISQGFK.[V]		FALSE	1	3	1	A0A3F2W5G7	A0A3F2W5G7 [449-460]		1	1393.73	High	Low	170.91	2.06	K.KLTEDQISQGFK.V	[449-460]
	FALSE	High	[K].GFKDAFNNVDSQIR.[L]		FALSE	1	3	1	A0A3F2W5G7	A0A3F2W5G7 [412-425]		1	1610.79	High	Low	156.49	1.4	K.GFKDAFNNVDSQIR.L	[412-425]
FALSE	High	High	None	A0A367YGM8	ADP,ATP carrier protein 2 OS=Candida viswanathii OX=5486 GN=PET9 PE=3 SV=1	0	0	36	FALSE	18	36	18	309	33.5	9.76	5971.22	36.25	18	10												0	1
	Checked	Confidence	Annotated Sequence	Modifications	Contaminant	# Protein Groups	# Proteins	# PSMs	Master Protein Accessions	Positions in Master Proteins	Modifications in Master Proteins	# Missed Cleavages	Theo. MH+ [Da]	Confidence (by Search Engine): MS Amanda 2.0	Confidence (by Search Engine): Sequest HT	Amanda Score (by Search Engine): MS Amanda 2.0	XCorr (by Search Engine): Sequest HT	Sequence in Protein	Positions in Proteins
	FALSE	High	[R].VKLLIQNQDEMIKQGR.[L]		FALSE	1	5	2	C4YQV6	C4YQV6 [30-45]		2	1913.06	High	High	426.36	3.47	R.VKLLIQNQDEMIKQGR.L	[39-54]
	FALSE	High	[R].YFPTQALNFAFKDKFK.[A]		FALSE	1	5	3	C4YQV6	C4YQV6 [80-95]		2	1965.03	High	High	391.8	3.32	R.YFPTQALNFAFKDKFK.A	[89-104]
	FALSE	High	[R].MMMTSGQAVKYDGALDCFRK.[V]	1xCarbamidomethyl [C17]	FALSE	1	5	3	C4YQV6	C4YQV6 [238-257]		2	2309.05	High	High	364.92	4.03	R.MMMTSGQAVKYDGALDCFRK.V	[246-265]
	FALSE	High	[K].LLIQNQDEMIKQGR.[L]		FALSE	1	5	5	C4YQV6	C4YQV6 [32-45]		1	1685.9	High	High	325.43	3.22	K.LLIQNQDEMIKQGR.L	[41-54]
	FALSE	High	[R].MMMTSGQAVKYDGALDCFR.[K]	1xCarbamidomethyl [C17]	FALSE	1	5	2	C4YQV6	C4YQV6 [238-256]		1	2180.96	High	High	304.47	3.33	R.MMMTSGQAVKYDGALDCFR.K	[246-264]
	FALSE	High	[K].LLIQNQDEMLK.[Q]		FALSE	1	7	2	C4YQV6	C4YQV6 [32-42]		0	1344.72	High	High	269.93	2.56	K.LLIQNQDEMIK.Q	[41-51]
	FALSE	High	[K].VVAAEGVGSLFKGCGANILR.[G]	1xCarbamidomethyl [C14]	FALSE	1	5	2	C4YQV6	C4YQV6 [258-277]		1	2018.09	High	High	263.18	2.66	K.VVAAEGVGSLFKGCGANILR.G	[266-285]
	FALSE	High	[K].VVAAEGVGSLFK.[G]		FALSE	1	5	2	C4YQV6	C4YQV6 [258-269]		0	1176.66	High	High	260.25	2.85	K.VVAAEGVGSLFK.G	[266-277]
	FALSE	High	[K].TLASDGIAGLYR.[G]		FALSE	1	7	2	C4YQV6	C4YQV6 [163-174]		0	1236.66	High	High	256.91	2.76	K.TLASDGIAGLYR.G	[171-182]
	FALSE	High	[R].KVVAAEGVGSLFK.[G]		FALSE	1	5	2	C4YQV6	C4YQV6 [257-269]		1	1304.76	High	Medium	244.39	2.45	R.KVVAAEGVGSLFK.G	[265-277]
	FALSE	High	[K].YDGALDCFRK.[V]	1xCarbamidomethyl [C7]	FALSE	1	5	1	C4YQV6	C4YQV6 [248-257]		1	1244.57	High	Low	223.52	1.64	K.YDGALDCFRK.V	[256-265]
	FALSE	High	[R].YFPTQALNFAFK.[D]		FALSE	1	7	1	C4YQV6	C4YQV6 [80-91]		0	1446.74	High	Medium	218.68	2.06	R.YFPTQALNFAFK.D	[89-100]
	FALSE	High	[R].EFNGLVDVYKK.[T]		FALSE	1	5	4	C4YQV6	C4YQV6 [152-162]		1	1311.69	High	High	208.91	2.57	R.EFNGLVDVYKK.T	[160-170]
	FALSE	High	[K].GCGANILR.[G]	1xCarbamidomethyl [C2]	FALSE	1	7	1	C4YQV6	C4YQV6 [270-277]		0	860.441	High	Low	202.47	1.97	K.GCGANILR.G	[278-285]
	FALSE	High	[R].MMMTSGQAVK.[Y]		FALSE	1	7	2	C4YQV6	C4YQV6 [238-247]		0	1083.5	High	High	199.34	2.34	R.MMMTSGQAVK.Y	[246-255]
	FALSE	High	[K].TAAAPIER.[V]		FALSE	1	7	1	C4YQV6	C4YQV6 [22-29]		0	828.457	High	Low	187.3	1.85	K.TAAAPIER.V	[31-38]
	FALSE	High	[R].VKLLIQNQDEMIK.[Q]		FALSE	1	5	1	C4YQV6	C4YQV6 [30-42]		1	1571.88	High	Medium	179.05	2.31	R.VKLLIQNQDEMIK.Q	[39-51]
	FALSE	High	[R].GNTANVIR.[Y]		FALSE	1	7	1	C4YQV6	C4YQV6 [72-79]		0	844.464	High	Low	168.3	1.74	R.GNTANVIR.Y	[81-88]
FALSE	High	High	None	B9W8Y7	Malate synthase OS=Candida dubliniensis (strain CD36 / ATCC MYA-646 / CBS 7987 / NCPF 3949 / NRRL Y-17841) OX=573826 GN=Cd36_09130 PE=3 SV=1	0	0	38	FALSE	19	36	11	551	62.5	8.68	5611.09	41.66	19	13	metabolic process		catalytic activity	Pf01274, Pf14679	8045104	CD36_09130	CD36_09130	1	Carbon metabolism; Metabolic pathways; Glyoxylate and dicarboxylate metabolism; Biosynthesis of secondary metabolites; Pyruvate metabolism			5	1
	Checked	Confidence	Annotated Sequence	Modifications	Contaminant	# Protein Groups	# Proteins	# PSMs	Master Protein Accessions	Positions in Master Proteins	Modifications in Master Proteins	# Missed Cleavages	Theo. MH+ [Da]	Confidence (by Search Engine): MS Amanda 2.0	Confidence (by Search Engine): Sequest HT	Amanda Score (by Search Engine): MS Amanda 2.0	XCorr (by Search Engine): Sequest HT	Sequence in Protein	Positions in Proteins
	FALSE	High	[K].HIFNQETLAFVATLHR.[G]		FALSE	1	6	2	Q5APD2	Q5APD2 [27-42]		0	1897.01	High	High	438.48	3.84	K.HIFNQETLAFVATLHR.G	[27-42]
	FALSE	High	[K].NLVEGQVNLYDGVR.[R]		FALSE	1	2	2	Q5APD2	Q5APD2 [133-146]		0	1575.81	High	High	422.87	3.69	K.NLVEGQVNLYDGVR.R	[133-146]
	FALSE	High	[R].EVTLGCDSCWVAHPALVPVVLK.[V]	2xCarbamidomethyl [C6; C9]	FALSE	1	5	2	Q5APD2	Q5APD2 [365-386]		0	2450.26	High	High	373.63	3.39	R.EVTLGCDSCWVAHPALVPVVLK.V	[365-386]
	FALSE	High	[R].SQVTMAAPFMSSYVK.[L]		FALSE	2	8	2	Q5APD2; G8BCH3	Q5APD2 [307-321]; G8BCH3 [307-321]		0	1646.79	High	High	319.82	3.45	R.SQVTMAAPFMSSYVK.L	[307-321]
	FALSE	High	[K].TDTGKVIDKQYVK.[Q]		FALSE	1	2	4	Q5APD2	Q5APD2 [479-491]		2	1494.82	High	High	291.22	2.75	K.TDTGKVIDKQYVK.Q	[479-491]
	FALSE	High	[R].AALANVTKDKLR.[E]		FALSE	1	2	2	Q5APD2	Q5APD2 [353-364]		2	1299.77	High	High	273.69	3.26	R.AALANVTKDKLR.E	[353-364]
	FALSE	High	[K].VHALGGMAAQIPIKDDEERNR.[AQK]		FALSE	2	5	2	Q5APD2; G8BCH3	Q5APD2 [332-352]; G8BCH3 [332-352]		2	2320.18	High	High	272.54	2.98	K.VHALGGMAAQIPIKDDEERNR.A	[332-352]
	FALSE	High	[K].GVQILGPVPESAK.[H]		FALSE	1	2	2	Q5APD2	Q5APD2 [14-26]		0	1294.74	High	High	264.74	2.5	K.GVQILGPVPESAK.H	[14-26]
	FALSE	High	[R].TQIWQWVTHGAK.[T]		FALSE	2	8	3	Q5APD2; G8BCH3	Q5APD2 [467-478]; G8BCH3 [467-478]		0	1454.75	High	High	262.56	2.5	R.TQIWQWVTHGAK.T	[467-478]
	FALSE	High	[K].QLLDEEYAKLVK.[S]		FALSE	1	2	2	Q5APD2	Q5APD2 [492-503]		1	1448.8	High	High	239.88	3.49	K.QLLDEEYAKLVK.S	[492-503]
	FALSE	High	[K].NLVEGQVNLYDGVRR.[N]		FALSE	1	2	2	Q5APD2	Q5APD2 [133-147]		1	1731.91	High	Medium	220.97	2.17	K.NLVEGQVNLYDGVRR.N	[133-147]
	FALSE	High	[R].CEITGPTDR.[K]	1xCarbamidomethyl [C1]	FALSE	2	8	2	Q5APD2; G8BCH3	Q5APD2 [97-105]; G8BCH3 [97-105]		0	1048.47	High	High	211.03	2.35	R.CEITGPTDR.K	[97-105]
	FALSE	High	[R].HIPTLIVRPR.[G]		FALSE	2	7	1	Q5APD2; G8BCH3	Q5APD2 [167-176]; G8BCH3 [167-176]		0	1201.75	High	Low	207.87	1.81	R.HIPTLIVRPR.G	[167-176]
	FALSE	High	[R].DLLSPFVPNAK.[I]		FALSE	1	2	2	Q5APD2	Q5APD2 [413-423]		0	1200.66	High	High	203.98	2.41	R.DLLSPFVPNAK.I	[413-423]
	FALSE	High	[R].NHPDFILPDRSQVTMAAPFMSSYVK.[L]		FALSE	1	6	1	Q5APD2	Q5APD2 [297-321]		1	2851.39	High	Low	201.8	1.87	R.NHPDFILPDRSQVTMAAPFMSSYVK.L	[297-321]
	FALSE	High	[R].GFGPYFYLPK.[M]		FALSE	2	4	1	Q5APD2; G8BCH3	Q5APD2 [214-223]; G8BCH3 [214-223]		0	1188.61	High	Medium	201.72	2.18	R.GFGPYFYLPK.M	[214-223]
	FALSE	High	[K].QLLDEEYAK.[L]		FALSE	2	6	2	Q5APD2; G8BCH3	Q5APD2 [492-500]; G8BCH3 [492-500]		0	1108.55	High	High	195.14	2.31	K.QLLDEEYAK.L	[492-500]
	FALSE	High	[R].WDYIFSYIK.[C]		FALSE	2	8	1	Q5APD2; G8BCH3	Q5APD2 [285-293]; G8BCH3 [285-293]		0	1234.61	High	Low	167.34	1.84	R.WDYIFSYIK.C	[285-293]
	FALSE	High	[R].NHPDFILPDR.[S]		FALSE	1	6	1	Q5APD2	Q5APD2 [297-306]		0	1223.62	High	Low	153.13	1.61	R.NHPDFILPDR.S	[297-306]
FALSE	High	High	None	B9WER6	Glyceraldehyde-3-phosphate dehydrogenase OS=Candida dubliniensis (strain CD36 / ATCC MYA-646 / CBS 7987 / NCPF 3949 / NRRL Y-17841) OX=573826 GN=TDH1 PE=3 SV=1	0	0	38	FALSE	14	36	9	335	35.9	6.71	6503.12	50.23	14	9	metabolic process		catalytic activity;nucleotide binding	Pf00044, Pf01113, Pf02800	8046970	CD36_86830	TDH1	3	Biosynthesis of antibiotics; Carbon metabolism; Biosynthesis of secondary metabolites; Metabolic pathways; Biosynthesis of amino acids; Glycolysis / Gluconeogenesis			6	1
	Checked	Confidence	Annotated Sequence	Modifications	Contaminant	# Protein Groups	# Proteins	# PSMs	Master Protein Accessions	Positions in Master Proteins	Modifications in Master Proteins	# Missed Cleavages	Theo. MH+ [Da]	Confidence (by Search Engine): MS Amanda 2.0	Confidence (by Search Engine): Sequest HT	Amanda Score (by Search Engine): MS Amanda 2.0	XCorr (by Search Engine): Sequest HT	Sequence in Protein	Positions in Proteins
	FALSE	High	[K].VVNDTFGIEEGLMTTVHSITATQK.[T]		FALSE	1	2	5	A0A3F2VX61	A0A3F2VX61 [162-185]		0	2591.3	High	High	662.33	6.36	K.VVNDTFGIEEGLMTTVHSITATQK.T	[162-185]
	FALSE	High	[K].LTGMSLRVPTTDVSVVDLTVR.[L]		FALSE	1	3	4	A0A3F2VX61	A0A3F2VX61 [227-247]		1	2259.24	High	High	531.31	4.99	K.LTGMSLRVPTTDVSVVDLTVR.L	[227-247]
	FALSE	High	[R].VPTTDVSVVDLTVR.[L]		FALSE	1	3	4	A0A3F2VX61	A0A3F2VX61 [234-247]		0	1500.83	High	High	423.17	4.03	R.VPTTDVSVVDLTVR.L	[234-247]
	FALSE	High	[R].TASGNIIPSSTGAAK.[A]		FALSE	2	9	4	H8X3F4; A0A3F2VX61	H8X3F4 [200-214]; A0A3F2VX61 [200-214]		0	1374.72	High	High	328.58	3.35	R.TASGNIIPSSTGAAK.A	[200-214]
	FALSE	High	[R].VVDLLEHVAK.[VA]		FALSE	1	6	4	A0A3F2VX61	A0A3F2VX61 [323-332]		0	1122.65	High	High	311.96	2.71	R.VVDLLEHVAK.V	[323-332]
	FALSE	High	[K].AGILLSPTFVK.[L]		FALSE	1	3	2	A0A3F2VX61	A0A3F2VX61 [298-308]		0	1145.69	High	High	282.33	2.95	K.AGILLSPTFVK.L	[298-308]
	FALSE	High	[K].VIPELNGKLTGMSLR.[V]		FALSE	2	9	3	H8X3F4; A0A3F2VX61	H8X3F4 [219-233]; A0A3F2VX61 [219-233]		1	1627.92	High	High	277.85	2.81	K.VIPELNGKLTGMSLR.V	[219-233]
	FALSE	High	[K].LISWYDNEYGYSTR.[V]		FALSE	1	7	2	A0A3F2VX61	A0A3F2VX61 [309-322]		0	1766.8	High	High	250.08	3.19	K.LISWYDNEYGYSTR.V	[309-322]
	FALSE	High	[K].TVDGPSHKDWR.[G]		FALSE	3	10	2	A0A290WIK1; H8X3F4; A0A3F2VX61	A0A290WIK1 [129-139]; H8X3F4 [186-196]; A0A3F2VX61 [186-196]		1	1297.63	High	Low	213.3	2.19	K.TVDGPSHKDWR.G	[186-196]
	FALSE	High	[K].VIPELNGKLTGMSLRVPTTDVSVVDLTVR.[L]		FALSE	1	3	2	A0A3F2VX61	A0A3F2VX61 [219-247]		2	3109.73	High	High	198.82	2.95	K.VIPELNGKLTGMSLRVPTTDVSVVDLTVR.L	[219-247]
	FALSE	High	[K].IGINGFGR.[I]		FALSE	1	3	1	A0A3F2VX61	A0A3F2VX61 [5-12]		0	833.463	High	Medium	195.23	2.09	K.IGINGFGR.I	[5-12]
	FALSE	High	[M].AIKIGINGFGR.[I]		FALSE	1	3	1	A0A3F2VX61	A0A3F2VX61 [2-12]		1	1145.68	High	n/a	185.11		M.AIKIGINGFGR.I	[2-12]
	FALSE	High	[K].VIPELNGK.[L]		FALSE	2	9	1	H8X3F4; A0A3F2VX61	H8X3F4 [219-226]; A0A3F2VX61 [219-226]		0	869.509	High	Low	178.37	1.3	K.VIPELNGK.L	[219-226]
	FALSE	High	[R].GGRTASGNIIPSSTGAAK.[A]		FALSE	2	9	1	H8X3F4; A0A3F2VX61	H8X3F4 [197-214]; A0A3F2VX61 [197-214]		1	1644.87	High	Low	153.66	1.36	R.GGRTASGNIIPSSTGAAK.A	[197-214]
FALSE	High	High	None	C5MI29	Plasma membrane ATPase OS=Candida tropicalis (strain ATCC MYA-3404 / T1) OX=294747 GN=CTRG_05722 PE=3 SV=1	0	0	21	FALSE	20	35	20	895	97.6	5.02	6352.46	43.07	20	13	metabolic process;transport	membrane	catalytic activity;metal ion binding;nucleotide binding;transporter activity	Pf00122, Pf00689, Pf00690, Pf00702, Pf08282, Pf12710	8300937	CTRG_05722	CTRG_05722		Oxidative phosphorylation			1	1
	Checked	Confidence	Annotated Sequence	Modifications	Contaminant	# Protein Groups	# Proteins	# PSMs	Master Protein Accessions	Positions in Master Proteins	Modifications in Master Proteins	# Missed Cleavages	Theo. MH+ [Da]	Confidence (by Search Engine): MS Amanda 2.0	Confidence (by Search Engine): Sequest HT	Amanda Score (by Search Engine): MS Amanda 2.0	XCorr (by Search Engine): Sequest HT	Sequence in Protein	Positions in Proteins
	FALSE	High	[K].LSAIESLAGVEILCSDKTGTLTK.[N]	1xCarbamidomethyl [C14]	FALSE	1	10	2	A0A1D8PJ01	A0A1D8PJ01 [340-362]		1	2406.28	High	High	512.81	4.18	K.LSAIESLAGVEILCSDKTGTLTK.N	[340-362]
	FALSE	High	[R].IVSEDCLLQVDQSAITGESLAVDKR.[SH]	1xCarbamidomethyl [C6]	FALSE	1	10	2	A0A1D8PJ01	A0A1D8PJ01 [193-217]		1	2746.39	High	High	456.18	4.9	R.IVSEDCLLQVDQSAITGESLAVDKR.S	[193-217]
	FALSE	High	[R].GYLVAMTGDGVNDAPSLK.[K]		FALSE	1	10	2	A0A1D8PJ01	A0A1D8PJ01 [603-620]		0	1807.89	High	High	441.41	4.09	R.GYLVAMTGDGVNDAPSLK.K	[603-620]
	FALSE	High	[K].YKVIEFQPFDPVSKK.[V]		FALSE	1	10	2	A0A1D8PJ01	A0A1D8PJ01 [420-434]		2	1824.99	High	High	381.06	3.22	K.YKVIEFQPFDPVSKK.V	[420-434]
	FALSE	High	[K].ADTGIAVEGATDAAR.[S]		FALSE	1	10	2	A0A1D8PJ01	A0A1D8PJ01 [622-636]		0	1417.69	High	High	344.47	3.46	K.ADTGIAVEGATDAAR.S	[622-636]
	FALSE	High	[K].GLDAIDKAFLK.[S]		FALSE	1	10	3	A0A1D8PJ01	A0A1D8PJ01 [395-405]		1	1190.68	High	High	342.81	3.05	K.GLDAIDKAFLK.S	[395-405]
	FALSE	High	[R].SLEDFLVSMQR.[V]		FALSE	1	10	3	A0A1D8PJ01	A0A1D8PJ01 [876-886]		0	1324.66	High	High	321.17	3.13	R.SLEDFLVSMQR.V	[876-886]
	FALSE	High	[K].KADTGIAVEGATDAAR.[S]		FALSE	1	10	2	A0A1D8PJ01	A0A1D8PJ01 [621-636]		1	1545.79	High	High	300.48	3.29	K.KADTGIAVEGATDAAR.S	[621-636]
	FALSE	High	[K].KGLDAIDKAFLK.[S]		FALSE	1	10	2	A0A1D8PJ01	A0A1D8PJ01 [394-405]		2	1318.77	High	High	291.76	2.76	K.KGLDAIDKAFLK.S	[394-405]
	FALSE	High	[R].QLGLGTNIYDADR.[L]		FALSE	1	10	2	A0A1D8PJ01	A0A1D8PJ01 [548-560]		0	1435.72	High	High	270.46	2.78	R.QLGLGTNIYDADR.L	[548-560]
	FALSE	High	[R].VKMLTGDAVGIAK.[E]		FALSE	1	10	1	A0A1D8PJ01	A0A1D8PJ01 [531-543]		1	1302.74	High	Medium	254.03	2.45	R.VKMLTGDAVGIAK.E	[531-543]
	FALSE	High	[K].VTAIVESPEGERIICVK.[G]	1xCarbamidomethyl [C15]	FALSE	1	10	2	A0A1D8PJ01	A0A1D8PJ01 [435-451]		1	1900.02	High	High	241.32	2.88	K.VTAIVESPEGERIICVK.G	[435-451]
	FALSE	High	[K].MLTGDAVGIAK.[E]		FALSE	1	10	1	A0A1D8PJ01	A0A1D8PJ01 [533-543]		0	1075.58	High	Low	237.93	1.91	K.MLTGDAVGIAK.E	[533-543]
	FALSE	High	[K].VIEFQPFDPVSKK.[V]		FALSE	1	10	2	A0A1D8PJ01	A0A1D8PJ01 [422-434]		1	1533.83	High	High	229.81	2.87	K.VIEFQPFDPVSKK.V	[422-434]
	FALSE	High	[K].VIEFQPFDPVSK.[K]		FALSE	1	10	2	A0A1D8PJ01	A0A1D8PJ01 [422-433]		0	1405.74	High	High	223.83	2.45	K.VIEFQPFDPVSK.K	[422-433]
	FALSE	High	[R].VKMLTGDAVGIAKETCR.[Q]	1xCarbamidomethyl [C16]	FALSE	1	10	1	A0A1D8PJ01	A0A1D8PJ01 [531-547]		2	1848.97	High	Low	218.59	1.53	R.VKMLTGDAVGIAKETCR.Q	[531-547]
	FALSE	High	[K].YKVIEFQPFDPVSK.[K]		FALSE	1	10	1	A0A1D8PJ01	A0A1D8PJ01 [420-433]		1	1696.89	High	Low	212.43	2.17	K.YKVIEFQPFDPVSK.K	[420-433]
	FALSE	High	[K].TLANSALVVR.[N]		FALSE	1	6	1	A0A1D8PJ01	A0A1D8PJ01 [152-161]		0	1043.62	High	Medium	212.17	2.1	K.TLANSALVVR.N	[152-161]
	FALSE	High	[K].KVTAIVESPEGERIICVK.[G]	1xCarbamidomethyl [C16]	FALSE	1	10	1	A0A1D8PJ01	A0A1D8PJ01 [434-451]		2	2028.12	High	Medium	186.1	2.41	K.KVTAIVESPEGERIICVK.G	[434-451]
	FALSE	High	[K].YNAVEILQSR.[G]		FALSE	1	10	1	A0A1D8PJ01	A0A1D8PJ01 [593-602]		0	1192.63	High	Low	182.5	1.96	K.YNAVEILQSR.G	[593-602]
FALSE	High	High	None	B9WF66	Pyruvate dehydrogenase E1 component subunit alpha OS=Candida dubliniensis (strain CD36 / ATCC MYA-646 / CBS 7987 / NCPF 3949 / NRRL Y-17841) OX=573826 GN=Cd36_46580 PE=4 SV=1	0	0	46	FALSE	17	35	8	401	44.1	8.13	5749.79	34.79	17	9	cell growth;metabolic process	mitochondrion	catalytic activity	Pf00676	8047806	CD36_46580	CD36_46580	4	Citrate cycle (TCA cycle); Glycolysis / Gluconeogenesis; Pyruvate metabolism; Metabolic pathways; Biosynthesis of antibiotics; Carbon metabolism; Biosynthesis of secondary metabolites			7	1
	Checked	Confidence	Annotated Sequence	Modifications	Contaminant	# Protein Groups	# Proteins	# PSMs	Master Protein Accessions	Positions in Master Proteins	Modifications in Master Proteins	# Missed Cleavages	Theo. MH+ [Da]	Confidence (by Search Engine): MS Amanda 2.0	Confidence (by Search Engine): Sequest HT	Amanda Score (by Search Engine): MS Amanda 2.0	XCorr (by Search Engine): Sequest HT	Sequence in Protein	Positions in Proteins
	FALSE	High	[R].YGGHSMSDPGTTYR.[T]		FALSE	3	7	6	H8WZ68; M3JYF2; A0A3F2VZ48	H8WZ68 [308-321]; M3JYF2 [289-302]; A0A3F2VZ48 [289-302]		0	1528.65	High	High	345.7	3.07	R.YGGHSMSDPGTTYR.T	[289-302]
	FALSE	High	[R].SSAMTEYYKR.[G]		FALSE	2	6	4	H8WZ68; A0A3F2VZ48	H8WZ68 [255-264]; A0A3F2VZ48 [236-245]		1	1235.57	High	High	324.93	3.6	R.SSAMTEYYKR.G	[236-245]
	FALSE	High	[K].LWNLPVIFACENNK.[Y]	1xCarbamidomethyl [C10]	FALSE	1	2	2	A0A3F2VZ48	A0A3F2VZ48 [213-226]		0	1717.87	High	High	292.07	3.12	K.LWNLPVIFACENNK.Y	[213-226]
	FALSE	High	[R].ISDDSWDFKNK.[T]		FALSE	1	2	3	A0A3F2VZ48	A0A3F2VZ48 [384-394]		1	1354.63	High	High	280	3.03	R.ISDDSWDFKNK.T	[384-394]
	FALSE	High	[R].KYVDEQVAAAEADAPPEAK.[M]		FALSE	2	5	2	M3JYF2; A0A3F2VZ48	M3JYF2 [344-362]; A0A3F2VZ48 [344-362]		1	2001.98	High	High	274.52	3.39	R.KYVDEQVAAAEADAPPEAK.M	[344-362]
	FALSE	High	[K].AVTFDLYGDGASNQGQVFEAYNMAK.[L]		FALSE	1	2	2	A0A3F2VZ48	A0A3F2VZ48 [188-212]		0	2696.23	High	High	270.68	3.32	K.AVTFDLYGDGASNQGQVFEAYNMAK.L	[188-212]
	FALSE	High	[K].INGMDVLATYQASK.[F]		FALSE	1	2	1	A0A3F2VZ48	A0A3F2VZ48 [254-267]		0	1510.76	High	Medium	270.28	2.18	K.INGMDVLATYQASK.F	[254-267]
	FALSE	High	[R].SRNDPIAGLK.[A]		FALSE	3	7	2	H8WZ68; M3JYF2; A0A3F2VZ48	H8WZ68 [331-340]; M3JYF2 [312-321]; A0A3F2VZ48 [312-321]		1	1070.6	High	Medium	264.31	2.35	R.SRNDPIAGLK.A	[312-321]
	FALSE	High	[K].SVLAELMGRR.[S]		FALSE	1	2	2	A0A3F2VZ48	A0A3F2VZ48 [133-142]		1	1131.63	High	High	253.05	2.65	K.SVLAELMGRR.S	[133-142]
	FALSE	High	[K].MYKDMIIIR.[R]		FALSE	1	2	1	A0A3F2VZ48	A0A3F2VZ48 [64-72]		1	1182.64	High	Medium	239.08	2.33	K.MYKDMIIIR.R	[64-72]
	FALSE	High	[K].DWASQGNGPLVLEYETYR.[Y]		FALSE	2	6	1	H8WZ68; A0A3F2VZ48	H8WZ68 [290-307]; A0A3F2VZ48 [271-288]		0	2097.99	High	Medium	221.73	2.29	K.DWASQGNGPLVLEYETYR.Y	[271-288]
	FALSE	High	[K].RGQYIPGLK.[IV]		FALSE	3	7	2	H8WZ68; M3JYF2; A0A3F2VZ48	H8WZ68 [264-272]; M3JYF2 [245-253]; A0A3F2VZ48 [245-253]		1	1031.6	High	Medium	207.63	2.25	K.RGQYIPGLK.I	[245-253]
	FALSE	High	[R].RMEMAADALYK.[AS]		FALSE	2	6	1	H8WZ68; A0A3F2VZ48	H8WZ68 [92-102]; A0A3F2VZ48 [73-83]		1	1298.62	High	Medium	204.58	2.19	R.RMEMAADALYK.S	[73-83]
	FALSE	High	[K].SVLAELMGR.[R]		FALSE	1	2	1	A0A3F2VZ48	A0A3F2VZ48 [133-141]		0	975.529	High	Medium	196.24	2.01	K.SVLAELMGR.R	[133-141]
	FALSE	High	[R].SSAMTEYYK.[R]		FALSE	2	6	2	H8WZ68; A0A3F2VZ48	H8WZ68 [255-263]; A0A3F2VZ48 [236-244]		0	1079.47	High	High	194.06	2.35	R.SSAMTEYYK.R	[236-244]
	FALSE	High	[K].FAKDWASQGNGPLVLEYETYR.[Y]		FALSE	2	6	1	H8WZ68; A0A3F2VZ48	H8WZ68 [287-307]; A0A3F2VZ48 [268-288]		1	2444.19	High	Low	192.89	1.92	K.FAKDWASQGNGPLVLEYETYR.Y	[268-288]
[truncated: 17,924 more rows]
