# Supplementary material for: Cellular Localization of Carbonic Anhydrase Nce103p in Candida albicans and Candida parapsilosis
Source: Int J Mol Sci. 2020 Jan 28;21(3):850. doi: 10.3390/ijms21030850 (PMC7036955; doi:10.3390/ijms21030850)
Supplement: Supplementary file 1 [file ijms-21-00850-s001.zip › Table S2.xlsx]

## Sheet: Peptides CA
Accession	Description	Coverage [%]	# Peptides	# PSMs	MW [kDa]	calc. pI	Score MS Amanda 2.0: MS Amanda 2.0	Score Sequest HT: Sequest HT	# Peptides (by Search Engine): MS Amanda 2.0	# Peptides (by Search Engine): Sequest HT
G8B6R8	Carbonic anhydrase OS=Candida parapsilosis (strain CDC 317 / ATCC MYA-4646) OX=578454 GN=NCE103 PE=3 SV=1	69	33	433	30.8	6.58	88349.1	666.6	33	28
Peptides
Annotated Sequence	Positions in Proteins	Modifications	# PSMs	# Missed Cleavages	Theo. MH+ [Da]	Confidence (by Search Engine): MS Amanda 2.0	Confidence (by Search Engine): Sequest HT	Amanda Score (by Search Engine): MS Amanda 2.0	XCorr (by Search Engine): Sequest HT
[R].KLAELNVIASVIALKR.[H]	[204-219]		41	2	1738.09	High	High	745.09	6.41
[K].KIIVCGHTDCGGIWASLSSKK.[I]	[148-168]	2xCarbamidomethyl [C5; C10]	6	2	2317.18	High	High	626.03	5.58
[K].KIIVCGHTDCGGIWASLSSK.[K]	[148-167]	2xCarbamidomethyl [C5; C10]	55	1	2189.08	High	High	616.64	6.25
[K].IIVCGHTDCGGIWASLSSK.[K]	[149-167]	2xCarbamidomethyl [C4; C9]	66	0	2060.99	High	High	575.6	4.85
[R].KVTSHSNFPFTLSPDSTITDYLNNNKFYVDSIK.[H]	[43-75]		4	2	3792.88	High	High	575.27	6.65
[R].KLAELNVIASVIALK.[R]	[204-218]		10	1	1581.99	High	High	568.63	5.6
[R].AGEQCLATLPGEIFVHR.[N]	[104-120]	1xCarbamidomethyl [C5]	39	0	1897.96	High	High	560.44	5.02
[K].KIGGVLDLWLNPVR.[H]	[168-181]		33	1	1579.93	High	High	559.1	5.48
[K].GQSPHTLWIGCSDSR.[A]	[89-103]	1xCarbamidomethyl [C11]	17	0	1700.78	High	High	554.41	4.46
[K].LAELNVIASVIALKR.[H]	[205-219]		26	1	1610	High	High	552.88	5.03
[K].VTSHSNFPFTLSPDSTITDYLNNNK.[F]	[44-68]		10	0	2812.34	High	High	535.58	5.6
[K].VTSHSNFPFTLSPDSTITDYLNNNKFYVDSIK.[H]	[44-75]		5	1	3664.78	High	High	521.8	5.87
[R].NIANIVNSNDFSSQGVIQFAIDVLK.[V]	[121-145]		14	0	2706.41	High	High	514.78	4.76
[K].HNHGDQIFELNGK.[G]	[76-88]		15	0	1508.72	High	High	495.81	4.17
[K].RHPSASTALKQGK.[I]	[219-231]		2	2	1380.77	High	High	465.22	5.18
[K].IIVCGHTDCGGIWASLSSKK.[I]	[149-168]	2xCarbamidomethyl [C4; C9]	2	1	2189.08	High	High	446.52	3.81
[K].HNHGDQIFELNGKGQSPHTLWIGCSDSR.[A]	[76-103]	1xCarbamidomethyl [C24]	4	1	3190.49	High	High	436.14	4
[R].HPSASTALKQGK.[I]	[220-231]		2	1	1224.67	High	High	425.82	4.15
[R].KVTSHSNFPFTLSPDSTITDYLNNNK.[F]	[43-68]		8	1	2940.44	High	High	412.02	5.6
[K].FYVDSIKHNHGDQIFELNGK.[G]	[69-88]		9	1	2361.16	High	High	390.58	4.45
[K].IGGVLDLWLNPVR.[H]	[169-181]		10	0	1451.84	High	High	389.81	3.43
[K].RKVTSHSNFPFTLSPDSTITDYLNNNK.[F]	[42-68]		5	2	3096.54	High	High	355.75	3.83
[K].LAELNVIASVIALK.[R]	[205-218]		6	0	1453.9	High	High	352.27	2.79
[K].RHPSASTALK.[Q]	[219-228]		4	1	1067.6	High	High	293.3	3.13
[K].FYVDSIKHNHGDQIFELNGKGQSPHTLWIGCSDSR.[A]	[69-103]	1xCarbamidomethyl [C31]	1	2	4042.93	High	Low	280.43	1.97
[K].LAELNVIASVIALKRHPSASTALK.[Q]	[205-228]		4	2	2502.48	High	High	267.97	2.87
[K].LLEQYNHEPK.[L]	[190-199]		15	0	1270.64	High	High	263.3	3.51
[R].NIANIVNSNDFSSQGVIQFAIDVLKVKK.[SI]	[121-148]		3	2	3061.67	High	Medium	254.27	2.62
[K].NEIEIPQFKR.[K]	[33-42]		10	1	1273.69	High	High	249.69	2.7
[K].NEIEIPQFK.[R]	[33-41]		4	0	1117.59	High	High	234.03	2.58
[R].HPSASTALK.[Q]	[220-228]		1	0	911.495	High	Low	223.86	2.03
[K].IGGVLDLWLNPVRHIR.[A]	[169-184]		1	1	1858.08	High	Low	197.48	1.48
[R].NIANIVNSNDFSSQGVIQFAIDVLKVK.[K]	[121-147]		1	1	2933.57	High	Low	185.85	1.95

## Sheet: Proteins
Checked	Protein FDR Confidence: MS Amanda 2.0	Protein FDR Confidence: Sequest HT	Master	Accession	Description	Exp. q-value: MS Amanda 2.0	Exp. q-value: Sequest HT	Coverage [%]	Contaminant	# Peptides	# PSMs	# Unique Peptides	# AAs	MW [kDa]	calc. pI	Score MS Amanda 2.0: MS Amanda 2.0	Score Sequest HT: Sequest HT	# Peptides (by Search Engine): MS Amanda 2.0	# Peptides (by Search Engine): Sequest HT	Biological Process	Cellular Component	Molecular Function	Pfam IDs	Entrez Gene ID	Ensembl Gene ID	Gene Symbol	Chromosome	KEGG Pathways	WikiPathways	Reactome Pathways	# Protein Pathway Groups	# Protein Groups	Modifications
TRUE	High	High	Master Protein	G8B6R8	Carbonic anhydrase OS=Candida parapsilosis (strain CDC 317 / ATCC MYA-4646) OX=578454 GN=NCE103 PE=3 SV=1	0	0	69	FALSE	33	433	25	274	30.8	6.58	88349.1	666.6	33	28	regulation of biological process	cytoplasm	catalytic activity;metal ion binding	Pf00484, Pf14822		CPAR2_101880						0	1
	Checked	Confidence	Annotated Sequence	Modifications	Contaminant	# Protein Groups	# Proteins	# PSMs	Master Protein Accessions	Positions in Master Proteins	Modifications in Master Proteins	# Missed Cleavages	Theo. MH+ [Da]	Confidence (by Search Engine): MS Amanda 2.0	Confidence (by Search Engine): Sequest HT	Amanda Score (by Search Engine): MS Amanda 2.0	XCorr (by Search Engine): Sequest HT	Sequence in Protein	Positions in Proteins
	FALSE	High	[R].KLAELNVIASVIALKR.[H]		FALSE	1	1	41	G8B6R8	G8B6R8 [204-219]		2	1738.09	High	High	745.09	6.41	R.KLAELNVIASVIALKR.H	[204-219]
	FALSE	High	[K].KIIVCGHTDCGGIWASLSSKK.[I]	2xCarbamidomethyl [C5; C10]	FALSE	1	1	6	G8B6R8	G8B6R8 [148-168]		2	2317.18	High	High	626.03	5.58	K.KIIVCGHTDCGGIWASLSSKK.I	[148-168]
	FALSE	High	[K].KIIVCGHTDCGGIWASLSSK.[K]	2xCarbamidomethyl [C5; C10]	FALSE	1	1	55	G8B6R8	G8B6R8 [148-167]		1	2189.08	High	High	616.64	6.25	K.KIIVCGHTDCGGIWASLSSK.K	[148-167]
	FALSE	High	[K].IIVCGHTDCGGIWASLSSK.[K]	2xCarbamidomethyl [C4; C9]	FALSE	1	1	66	G8B6R8	G8B6R8 [149-167]		0	2060.99	High	High	575.6	4.85	K.IIVCGHTDCGGIWASLSSK.K	[149-167]
	FALSE	High	[R].KVTSHSNFPFTLSPDSTITDYLNNNKFYVDSIK.[H]		FALSE	1	1	4	G8B6R8	G8B6R8 [43-75]		2	3792.88	High	High	575.27	6.65	R.KVTSHSNFPFTLSPDSTITDYLNNNKFYVDSIK.H	[43-75]
	FALSE	High	[R].KLAELNVIASVIALK.[R]		FALSE	1	1	10	G8B6R8	G8B6R8 [204-218]		1	1581.99	High	High	568.63	5.6	R.KLAELNVIASVIALK.R	[204-218]
	FALSE	High	[R].AGEQCLATLPGEIFVHR.[N]	1xCarbamidomethyl [C5]	FALSE	2	4	39	H8X0Z1; G8B6R8	H8X0Z1 [103-119]; G8B6R8 [104-120]		0	1897.96	High	High	560.44	5.02	R.AGEQCLATLPGEIFVHR.N	[104-120]
	FALSE	High	[K].KIGGVLDLWLNPVR.[H]		FALSE	2	8	33	B9WDA1; G8B6R8	B9WDA1 [173-186]; G8B6R8 [168-181]		1	1579.93	High	High	559.1	5.48	K.KIGGVLDLWLNPVR.H	[168-181]
	FALSE	High	[K].GQSPHTLWIGCSDSR.[A]	1xCarbamidomethyl [C11]	FALSE	2	5	17	H8X0Z1; G8B6R8	H8X0Z1 [88-102]; G8B6R8 [89-103]		0	1700.78	High	High	554.41	4.46	K.GQSPHTLWIGCSDSR.A	[89-103]
	FALSE	High	[K].LAELNVIASVIALKR.[H]		FALSE	1	1	26	G8B6R8	G8B6R8 [205-219]		1	1610	High	High	552.88	5.03	K.LAELNVIASVIALKR.H	[205-219]
	FALSE	High	[K].VTSHSNFPFTLSPDSTITDYLNNNK.[F]		FALSE	1	1	10	G8B6R8	G8B6R8 [44-68]		0	2812.34	High	High	535.58	5.6	K.VTSHSNFPFTLSPDSTITDYLNNNK.F	[44-68]
	FALSE	High	[K].VTSHSNFPFTLSPDSTITDYLNNNKFYVDSIK.[H]		FALSE	1	1	5	G8B6R8	G8B6R8 [44-75]		1	3664.78	High	High	521.8	5.87	K.VTSHSNFPFTLSPDSTITDYLNNNKFYVDSIK.H	[44-75]
	FALSE	High	[R].NIANIVNSNDFSSQGVIQFAIDVLK.[V]		FALSE	2	2	14	H8X0Z1; G8B6R8	H8X0Z1 [120-144]; G8B6R8 [121-145]		0	2706.41	High	High	514.78	4.76	R.NIANIVNSNDFSSQGVIQFAIDVLK.V	[121-145]
	FALSE	High	[K].HNHGDQIFELNGK.[G]		FALSE	1	1	15	G8B6R8	G8B6R8 [76-88]		0	1508.72	High	High	495.81	4.17	K.HNHGDQIFELNGK.G	[76-88]
	FALSE	High	[K].RHPSASTALKQGK.[I]		FALSE	1	1	2	G8B6R8	G8B6R8 [219-231]		2	1380.77	High	High	465.22	5.18	K.RHPSASTALKQGK.I	[219-231]
	FALSE	High	[K].IIVCGHTDCGGIWASLSSKK.[I]	2xCarbamidomethyl [C4; C9]	FALSE	1	1	2	G8B6R8	G8B6R8 [149-168]		1	2189.08	High	High	446.52	3.81	K.IIVCGHTDCGGIWASLSSKK.I	[149-168]
	FALSE	High	[K].HNHGDQIFELNGKGQSPHTLWIGCSDSR.[A]	1xCarbamidomethyl [C24]	FALSE	1	1	4	G8B6R8	G8B6R8 [76-103]		1	3190.49	High	High	436.14	4	K.HNHGDQIFELNGKGQSPHTLWIGCSDSR.A	[76-103]
	FALSE	High	[R].HPSASTALKQGK.[I]		FALSE	1	1	2	G8B6R8	G8B6R8 [220-231]		1	1224.67	High	High	425.82	4.15	R.HPSASTALKQGK.I	[220-231]
	FALSE	High	[R].KVTSHSNFPFTLSPDSTITDYLNNNK.[F]		FALSE	1	1	8	G8B6R8	G8B6R8 [43-68]		1	2940.44	High	High	412.02	5.6	R.KVTSHSNFPFTLSPDSTITDYLNNNK.F	[43-68]
	FALSE	High	[K].FYVDSIKHNHGDQIFELNGK.[G]		FALSE	1	1	9	G8B6R8	G8B6R8 [69-88]		1	2361.16	High	High	390.58	4.45	K.FYVDSIKHNHGDQIFELNGK.G	[69-88]
	FALSE	High	[K].IGGVLDLWLNPVR.[H]		FALSE	2	8	10	B9WDA1; G8B6R8	B9WDA1 [174-186]; G8B6R8 [169-181]		0	1451.84	High	High	389.81	3.43	K.IGGVLDLWLNPVR.H	[169-181]
	FALSE	High	[K].RKVTSHSNFPFTLSPDSTITDYLNNNK.[F]		FALSE	1	1	5	G8B6R8	G8B6R8 [42-68]		2	3096.54	High	High	355.75	3.83	K.RKVTSHSNFPFTLSPDSTITDYLNNNK.F	[42-68]
	FALSE	High	[K].LAELNVIASVIALK.[R]		FALSE	1	1	6	G8B6R8	G8B6R8 [205-218]		0	1453.9	High	High	352.27	2.79	K.LAELNVIASVIALK.R	[205-218]
	FALSE	High	[K].RHPSASTALK.[Q]		FALSE	1	1	4	G8B6R8	G8B6R8 [219-228]		1	1067.6	High	High	293.3	3.13	K.RHPSASTALK.Q	[219-228]
	FALSE	High	[K].FYVDSIKHNHGDQIFELNGKGQSPHTLWIGCSDSR.[A]	1xCarbamidomethyl [C31]	FALSE	1	1	1	G8B6R8	G8B6R8 [69-103]		2	4042.93	High	Low	280.43	1.97	K.FYVDSIKHNHGDQIFELNGKGQSPHTLWIGCSDSR.A	[69-103]
	FALSE	High	[K].LAELNVIASVIALKRHPSASTALK.[Q]		FALSE	1	1	4	G8B6R8	G8B6R8 [205-228]		2	2502.48	High	High	267.97	2.87	K.LAELNVIASVIALKRHPSASTALK.Q	[205-228]
	FALSE	High	[K].LLEQYNHEPK.[L]		FALSE	1	1	15	G8B6R8	G8B6R8 [190-199]		0	1270.64	High	High	263.3	3.51	K.LLEQYNHEPK.L	[190-199]
	FALSE	High	[R].NIANIVNSNDFSSQGVIQFAIDVLKVKK.[SI]		FALSE	2	2	3	H8X0Z1; G8B6R8	H8X0Z1 [120-147]; G8B6R8 [121-148]		2	3061.67	High	Medium	254.27	2.62	R.NIANIVNSNDFSSQGVIQFAIDVLKVKK.I	[121-148]
	FALSE	High	[K].NEIEIPQFKR.[K]		FALSE	1	1	10	G8B6R8	G8B6R8 [33-42]		1	1273.69	High	High	249.69	2.7	K.NEIEIPQFKR.K	[33-42]
	FALSE	High	[K].NEIEIPQFK.[R]		FALSE	1	1	4	G8B6R8	G8B6R8 [33-41]		0	1117.59	High	High	234.03	2.58	K.NEIEIPQFK.R	[33-41]
	FALSE	High	[R].HPSASTALK.[Q]		FALSE	1	1	1	G8B6R8	G8B6R8 [220-228]		0	911.495	High	Low	223.86	2.03	R.HPSASTALK.Q	[220-228]
	FALSE	High	[K].IGGVLDLWLNPVRHIR.[A]		FALSE	2	5	1	B9WDA1; G8B6R8	B9WDA1 [174-189]; G8B6R8 [169-184]		1	1858.08	High	Low	197.48	1.48	K.IGGVLDLWLNPVRHIR.A	[169-184]
	FALSE	High	[R].NIANIVNSNDFSSQGVIQFAIDVLKVK.[K]		FALSE	2	2	1	H8X0Z1; G8B6R8	H8X0Z1 [120-146]; G8B6R8 [121-147]		1	2933.57	High	Low	185.85	1.95	R.NIANIVNSNDFSSQGVIQFAIDVLKVK.K	[121-147]
FALSE	High	High	Master Protein Rejected	A0A367XPY8	Carbonic anhydrase OS=Candida viswanathii OX=5486 GN=NCE103_1 PE=3 SV=1	0	0	23	FALSE	6	102	0	268	29.9	6.1	20337.7	151.79	6	5												0	0
	Checked	Confidence	Annotated Sequence	Modifications	Contaminant	# Protein Groups	# Proteins	# PSMs	Master Protein Accessions	Positions in Master Proteins	Modifications in Master Proteins	# Missed Cleavages	Theo. MH+ [Da]	Confidence (by Search Engine): MS Amanda 2.0	Confidence (by Search Engine): Sequest HT	Amanda Score (by Search Engine): MS Amanda 2.0	XCorr (by Search Engine): Sequest HT	Sequence in Protein	Positions in Proteins
	FALSE	High	[R].AGEQCLATLPGEIFVHR.[N]	1xCarbamidomethyl [C5]	FALSE	2	4	39	H8X0Z1; G8B6R8	H8X0Z1 [103-119]; G8B6R8 [104-120]		0	1897.96	High	High	560.44	5.02	R.AGEQCLATLPGEIFVHR.N	[99-115]
	FALSE	High	[K].KIGGVLDLWLNPVR.[H]		FALSE	2	8	33	B9WDA1; G8B6R8	B9WDA1 [173-186]; G8B6R8 [168-181]		1	1579.93	High	High	559.1	5.48	K.KIGGVLDLWLNPVR.H	[163-176]
	FALSE	High	[K].GQSPHTLWIGCSDSR.[A]	1xCarbamidomethyl [C11]	FALSE	2	5	17	H8X0Z1; G8B6R8	H8X0Z1 [88-102]; G8B6R8 [89-103]		0	1700.78	High	High	554.41	4.46	K.GQSPHTLWIGCSDSR.A	[84-98]
	FALSE	High	[K].IGGVLDLWLNPVR.[H]		FALSE	2	8	10	B9WDA1; G8B6R8	B9WDA1 [174-186]; G8B6R8 [169-181]		0	1451.84	High	High	389.81	3.43	K.IGGVLDLWLNPVR.H	[164-176]
	FALSE	High	[K].LAELNVISSVTALKR.[H]		FALSE	1	6	2	B9WDA1	B9WDA1 [210-224]		1	1613.96	High	High	273.01	2.67	K.LAELNVISSVTALKR.H	[200-214]
	FALSE	High	[KR].KLAELNVISSVTALKR.[H]		FALSE	1	6	1	B9WDA1	B9WDA1 [209-224]		2	1742.05	High	Medium	225.65	2.55	R.KLAELNVISSVTALKR.H	[199-214]
FALSE	High	High	None	C5M9L8	Carbonic anhydrase OS=Candida tropicalis (strain ATCC MYA-3404 / T1) OX=294747 GN=CTRG_02180 PE=3 SV=1	0	0	11	FALSE	3	82	0	270	30.2	6.1	16117.8	126.49	3	3			catalytic activity;metal ion binding	Pf00484	8296314	CTRG_02180	CTRG_02180		Nitrogen metabolism			1	1
	Checked	Confidence	Annotated Sequence	Modifications	Contaminant	# Protein Groups	# Proteins	# PSMs	Master Protein Accessions	Positions in Master Proteins	Modifications in Master Proteins	# Missed Cleavages	Theo. MH+ [Da]	Confidence (by Search Engine): MS Amanda 2.0	Confidence (by Search Engine): Sequest HT	Amanda Score (by Search Engine): MS Amanda 2.0	XCorr (by Search Engine): Sequest HT	Sequence in Protein	Positions in Proteins
	FALSE	High	[R].AGEQCLATLPGEIFVHR.[N]	1xCarbamidomethyl [C5]	FALSE	2	4	39	H8X0Z1; G8B6R8	H8X0Z1 [103-119]; G8B6R8 [104-120]		0	1897.96	High	High	560.44	5.02	R.AGEQCLATLPGEIFVHR.N	[101-117]
	FALSE	High	[K].KIGGVLDLWLNPVR.[H]		FALSE	2	8	33	B9WDA1; G8B6R8	B9WDA1 [173-186]; G8B6R8 [168-181]		1	1579.93	High	High	559.1	5.48	K.KIGGVLDLWLNPVR.H	[165-178]
	FALSE	High	[K].IGGVLDLWLNPVR.[H]		FALSE	2	8	10	B9WDA1; G8B6R8	B9WDA1 [174-186]; G8B6R8 [169-181]		0	1451.84	High	High	389.81	3.43	K.IGGVLDLWLNPVR.H	[166-178]
FALSE	High	High	Master Protein	000134	rf|NP_006112.2| keratin 1 [Homo sapiens (contaminant)]	0	0	52	TRUE	33	82	31	644	66	8.12	14634.3	102.31	32	26												0	1
	Checked	Confidence	Annotated Sequence	Modifications	Contaminant	# Protein Groups	# Proteins	# PSMs	Master Protein Accessions	Positions in Master Proteins	Modifications in Master Proteins	# Missed Cleavages	Theo. MH+ [Da]	Confidence (by Search Engine): MS Amanda 2.0	Confidence (by Search Engine): Sequest HT	Amanda Score (by Search Engine): MS Amanda 2.0	XCorr (by Search Engine): Sequest HT	Sequence in Protein	Positions in Proteins
	FALSE	High	[R].MSGECAPNVSVSVSTSHTTISGGGSR.[G]	1xCarbamidomethyl [C5]	TRUE	1	3	2	000134	000134 [493-518]		0	2565.17	High	High	574.73	5.4	R.MSGECAPNVSVSVSTSHTTISGGGSR.G	[493-518]
	FALSE	High	[K].NKLNDLEDALQQAKEDLAR.[L]		TRUE	1	3	2	000134	000134 [442-460]		2	2184.13	High	High	467.07	4.08	K.NKLNDLEDALQQAKEDLAR.L	[442-460]
	FALSE	High	[R].THNLEPYFESFINNLR.[R]		TRUE	1	3	6	000134	000134 [224-239]		0	1993.98	High	High	433.11	4.43	R.THNLEPYFESFINNLR.R	[224-239]
	FALSE	High	[R].FLEQQNQVLQTK.[W]		TRUE	2	9	2	P35908; 000134	P35908 [198-209]; 000134 [200-211]		0	1475.79	High	High	420.11	3.42	R.FLEQQNQVLQTK.W	[200-211]
	FALSE	High	[K].SKAEAESLYQSK.[Y]		TRUE	1	3	4	000134	000134 [365-376]		1	1340.67	High	High	407.59	3.62	K.SKAEAESLYQSK.Y	[365-376]
	FALSE	High	[R].FSSCGGGGGSFGAGGGFGSR.[S]	1xCarbamidomethyl [C4]	TRUE	1	3	2	000134	000134 [46-65]		0	1765.73	High	High	384.5	3.85	R.FSSCGGGGGSFGAGGGFGSR.S	[46-65]
	FALSE	High	[R].GGGGGGYGSGGSSYGSGGGSYGSGGGGGGGR.[G]		TRUE	1	3	4	000134	000134 [519-549]		0	2383.95	High	High	369.12	4.34	R.GGGGGGYGSGGSSYGSGGGSYGSGGGGGGGR.G	[519-549]
	FALSE	High	[K].SKAEAESLYQSKYEELQITAGR.[H]		TRUE	1	3	3	000134	000134 [365-386]		2	2501.25	High	High	361.52	2.94	K.SKAEAESLYQSKYEELQITAGR.H	[365-386]
	FALSE	High	[R].SLDLDSIIAEVK.[A]		TRUE	1	7	3	000134	000134 [344-355]		0	1302.72	High	High	352.92	2.99	R.SLDLDSIIAEVK.A	[344-355]
	FALSE	High	[K].QISNLQQSISDAEQR.[G]		TRUE	1	3	4	000134	000134 [418-432]		0	1716.85	High	High	331.82	3.25	K.QISNLQQSISDAEQR.G	[418-432]
	FALSE	High	[K].LNDLEDALQQAKEDLAR.[L]		TRUE	1	3	2	000134	000134 [444-460]		1	1941.99	High	High	331.53	3.3	K.LNDLEDALQQAKEDLAR.L	[444-460]
	FALSE	High	[K].NKLNDLEDALQQAK.[E]		TRUE	1	3	2	000134	000134 [442-455]		1	1599.83	High	High	324.37	3.29	K.NKLNDLEDALQQAK.E	[442-455]
	FALSE	High	[K].SLNNQFASFIDKVR.[F]		TRUE	1	3	4	000134	000134 [186-199]		1	1638.86	High	High	322.22	2.91	K.SLNNQFASFIDKVR.F	[186-199]
	FALSE	High	[K].LALDIEIATYR.[KT]		TRUE	1	9	6	000134	000134 [473-483]		0	1277.71	High	High	321.51	2.93	K.LALDLEIATYR.T	[473-483]
	FALSE	High	[R].SLVNLGGSKSISISVAR.[G]		TRUE	1	3	2	000134	000134 [66-82]		1	1687.97	High	High	319.04	3.38	R.SLVNLGGSKSISISVAR.G	[66-82]
	FALSE	High	[K].SLNNQFASFIDK.[V]		TRUE	1	3	2	000134	000134 [186-197]		0	1383.69	High	High	317.05	3.3	K.SLNNQFASFIDK.V	[186-197]
	FALSE	High	[R].TNAENEFVTIKK.[D]		TRUE	1	3	3	000134	000134 [278-289]		1	1393.73	High	High	316.36	3.13	R.TNAENEFVTIKK.D	[278-289]
	FALSE	High	[R].SGGGFSSGSAGIINYQR.[R]		TRUE	1	3	2	000134	000134 [13-29]		0	1657.79	High	High	307.51	2.94	R.SGGGFSSGSAGIINYQR.R	[13-29]
	FALSE	High	[K].YEELQITAGR.[H]		TRUE	1	4	2	000134	000134 [377-386]		0	1179.6	High	High	299.79	2.55	K.YEELQITAGR.H	[377-386]
	FALSE	High	[K].AEAESLYQSKYEELQITAGR.[H]		TRUE	1	3	1	000134	000134 [367-386]		1	2286.12	High	Medium	297.76	2.46	K.AEAESLYQSKYEELQITAGR.H	[367-386]
	FALSE	High	[K].AEAESLYQSK.[Y]		TRUE	1	3	2	000134	000134 [367-376]		0	1125.54	High	High	275.82	2.68	K.AEAESLYQSK.Y	[367-376]
	FALSE	High	[KR].NKYEDEINKR.[T]		TRUE	3	16	1	000125; P13647; 000134	000125 [250-259]; P13647 [256-265]; 000134 [268-277]		2	1308.65	High	Medium	269.17	2.54	R.NKYEDEINKR.T	[268-277]
	FALSE	High	[R].LRSEIDNVKK.[Q]		TRUE	1	5	4	000134	000134 [408-417]		2	1201.69	High	High	266.68	2.65	R.LRSEIDNVKK.Q	[408-417]
	FALSE	High	[K].QISNLQQSISDAEQRGENALKDAK.[N]		TRUE	1	3	2	000134	000134 [418-441]		2	2643.33	High	High	266.06	3.37	K.QISNLQQSISDAEQRGENALKDAK.N	[418-441]
	FALSE	High	[R].FLEQQNQVLQTKWELLQQVDTSTR.[T]		TRUE	1	3	2	000134	000134 [200-223]		1	2932.52	High	High	265.32	3.11	R.FLEQQNQVLQTKWELLQQVDTSTR.T	[200-223]
	FALSE	High	[R].THNLEPYFESFINNLRR.[R]		TRUE	1	3	4	000134	000134 [224-240]		1	2150.08	High	High	262.5	2.76	R.THNLEPYFESFINNLRR.R	[224-240]
	FALSE	High	[R].LDSELKNMQDMVEDYR.[N]		TRUE	1	3	1	000134	000134 [252-267]		1	1985.89	High	Low	256.85	1.83	R.LDSELKNMQDMVEDYR.N	[252-267]
	FALSE	High	[R].NSKIEISELNR.[V]		TRUE	1	3	2	000134	000134 [393-403]		1	1302.7	High	Medium	256.54	2.3	R.NSKIEISELNR.V	[393-403]
	FALSE	High	[R].LLRDYQELMNTK.[L]		TRUE	1	4	3	000134	000134 [461-472]		1	1523.79	High	High	249.5	2.66	R.LLRDYQELMNTK.L	[461-472]
	FALSE	High	[K].NMQDMVEDYR.[N]		TRUE	1	3	3	000134	000134 [258-267]		0	1300.53	High	High	241.68	2.53	K.NMQDMVEDYR.N	[258-267]
	FALSE	High	[R].TNAENEFVTIK.[K]		TRUE	1	3	1	000134	000134 [278-288]		0	1265.64	High	Low	224.39	1.96	R.TNAENEFVTIK.K	[278-288]
	FALSE	High	[K].SISISVAR.[G]		TRUE	1	3	1	000134	000134 [75-82]		0	832.489	High	Low	187.38	1.62	K.SISISVAR.G	[75-82]
	FALSE	High	[K].AQYEDIAQK.[S]		TRUE	1	2	1	000134	000134 [356-364]		0	1065.52	High	Low	185.67	1.7	K.AQYEDIAQK.S	[356-364]
FALSE	High	High	Master Protein Candidate	000135	cra|hCP1609934.2| keratin 1 (epidermolytic hyperkeratosis) [Homo sapiens (contaminant)]	0	0	52	TRUE	33	82	31	644	66	8.12	14634.3	102.31	32	26												0	1
	Checked	Confidence	Annotated Sequence	Modifications	Contaminant	# Protein Groups	# Proteins	# PSMs	Master Protein Accessions	Positions in Master Proteins	Modifications in Master Proteins	# Missed Cleavages	Theo. MH+ [Da]	Confidence (by Search Engine): MS Amanda 2.0	Confidence (by Search Engine): Sequest HT	Amanda Score (by Search Engine): MS Amanda 2.0	XCorr (by Search Engine): Sequest HT	Sequence in Protein	Positions in Proteins
	FALSE	High	[R].MSGECAPNVSVSVSTSHTTISGGGSR.[G]	1xCarbamidomethyl [C5]	TRUE	1	3	2	000134	000134 [493-518]		0	2565.17	High	High	574.73	5.4	R.MSGECAPNVSVSVSTSHTTISGGGSR.G	[493-518]
	FALSE	High	[K].NKLNDLEDALQQAKEDLAR.[L]		TRUE	1	3	2	000134	000134 [442-460]		2	2184.13	High	High	467.07	4.08	K.NKLNDLEDALQQAKEDLAR.L	[442-460]
	FALSE	High	[R].THNLEPYFESFINNLR.[R]		TRUE	1	3	6	000134	000134 [224-239]		0	1993.98	High	High	433.11	4.43	R.THNLEPYFESFINNLR.R	[224-239]
	FALSE	High	[R].FLEQQNQVLQTK.[W]		TRUE	2	9	2	P35908; 000134	P35908 [198-209]; 000134 [200-211]		0	1475.79	High	High	420.11	3.42	R.FLEQQNQVLQTK.W	[200-211]
	FALSE	High	[K].SKAEAESLYQSK.[Y]		TRUE	1	3	4	000134	000134 [365-376]		1	1340.67	High	High	407.59	3.62	K.SKAEAESLYQSK.Y	[365-376]
	FALSE	High	[R].FSSCGGGGGSFGAGGGFGSR.[S]	1xCarbamidomethyl [C4]	TRUE	1	3	2	000134	000134 [46-65]		0	1765.73	High	High	384.5	3.85	R.FSSCGGGGGSFGAGGGFGSR.S	[46-65]
	FALSE	High	[R].GGGGGGYGSGGSSYGSGGGSYGSGGGGGGGR.[G]		TRUE	1	3	4	000134	000134 [519-549]		0	2383.95	High	High	369.12	4.34	R.GGGGGGYGSGGSSYGSGGGSYGSGGGGGGGR.G	[519-549]
	FALSE	High	[K].SKAEAESLYQSKYEELQITAGR.[H]		TRUE	1	3	3	000134	000134 [365-386]		2	2501.25	High	High	361.52	2.94	K.SKAEAESLYQSKYEELQITAGR.H	[365-386]
	FALSE	High	[R].SLDLDSIIAEVK.[A]		TRUE	1	7	3	000134	000134 [344-355]		0	1302.72	High	High	352.92	2.99	R.SLDLDSIIAEVK.A	[344-355]
	FALSE	High	[K].QISNLQQSISDAEQR.[G]		TRUE	1	3	4	000134	000134 [418-432]		0	1716.85	High	High	331.82	3.25	K.QISNLQQSISDAEQR.G	[418-432]
	FALSE	High	[K].LNDLEDALQQAKEDLAR.[L]		TRUE	1	3	2	000134	000134 [444-460]		1	1941.99	High	High	331.53	3.3	K.LNDLEDALQQAKEDLAR.L	[444-460]
	FALSE	High	[K].NKLNDLEDALQQAK.[E]		TRUE	1	3	2	000134	000134 [442-455]		1	1599.83	High	High	324.37	3.29	K.NKLNDLEDALQQAK.E	[442-455]
	FALSE	High	[K].SLNNQFASFIDKVR.[F]		TRUE	1	3	4	000134	000134 [186-199]		1	1638.86	High	High	322.22	2.91	K.SLNNQFASFIDKVR.F	[186-199]
	FALSE	High	[K].LALDIEIATYR.[KT]		TRUE	1	9	6	000134	000134 [473-483]		0	1277.71	High	High	321.51	2.93	K.LALDLEIATYR.T	[473-483]
	FALSE	High	[R].SLVNLGGSKSISISVAR.[G]		TRUE	1	3	2	000134	000134 [66-82]		1	1687.97	High	High	319.04	3.38	R.SLVNLGGSKSISISVAR.G	[66-82]
	FALSE	High	[K].SLNNQFASFIDK.[V]		TRUE	1	3	2	000134	000134 [186-197]		0	1383.69	High	High	317.05	3.3	K.SLNNQFASFIDK.V	[186-197]
	FALSE	High	[R].TNAENEFVTIKK.[D]		TRUE	1	3	3	000134	000134 [278-289]		1	1393.73	High	High	316.36	3.13	R.TNAENEFVTIKK.D	[278-289]
	FALSE	High	[R].SGGGFSSGSAGIINYQR.[R]		TRUE	1	3	2	000134	000134 [13-29]		0	1657.79	High	High	307.51	2.94	R.SGGGFSSGSAGIINYQR.R	[13-29]
	FALSE	High	[K].YEELQITAGR.[H]		TRUE	1	4	2	000134	000134 [377-386]		0	1179.6	High	High	299.79	2.55	K.YEELQITAGR.H	[377-386]
	FALSE	High	[K].AEAESLYQSKYEELQITAGR.[H]		TRUE	1	3	1	000134	000134 [367-386]		1	2286.12	High	Medium	297.76	2.46	K.AEAESLYQSKYEELQITAGR.H	[367-386]
	FALSE	High	[K].AEAESLYQSK.[Y]		TRUE	1	3	2	000134	000134 [367-376]		0	1125.54	High	High	275.82	2.68	K.AEAESLYQSK.Y	[367-376]
	FALSE	High	[KR].NKYEDEINKR.[T]		TRUE	3	16	1	000125; P13647; 000134	000125 [250-259]; P13647 [256-265]; 000134 [268-277]		2	1308.65	High	Medium	269.17	2.54	R.NKYEDEINKR.T	[268-277]
	FALSE	High	[R].LRSEIDNVKK.[Q]		TRUE	1	5	4	000134	000134 [408-417]		2	1201.69	High	High	266.68	2.65	R.LRSEIDNVKK.Q	[408-417]
	FALSE	High	[K].QISNLQQSISDAEQRGENALKDAK.[N]		TRUE	1	3	2	000134	000134 [418-441]		2	2643.33	High	High	266.06	3.37	K.QISNLQQSISDAEQRGENALKDAK.N	[418-441]
	FALSE	High	[R].FLEQQNQVLQTKWELLQQVDTSTR.[T]		TRUE	1	3	2	000134	000134 [200-223]		1	2932.52	High	High	265.32	3.11	R.FLEQQNQVLQTKWELLQQVDTSTR.T	[200-223]
	FALSE	High	[R].THNLEPYFESFINNLRR.[R]		TRUE	1	3	4	000134	000134 [224-240]		1	2150.08	High	High	262.5	2.76	R.THNLEPYFESFINNLRR.R	[224-240]
	FALSE	High	[R].LDSELKNMQDMVEDYR.[N]		TRUE	1	3	1	000134	000134 [252-267]		1	1985.89	High	Low	256.85	1.83	R.LDSELKNMQDMVEDYR.N	[252-267]
	FALSE	High	[R].NSKIEISELNR.[V]		TRUE	1	3	2	000134	000134 [393-403]		1	1302.7	High	Medium	256.54	2.3	R.NSKIEISELNR.V	[393-403]
	FALSE	High	[R].LLRDYQELMNTK.[L]		TRUE	1	4	3	000134	000134 [461-472]		1	1523.79	High	High	249.5	2.66	R.LLRDYQELMNTK.L	[461-472]
	FALSE	High	[K].NMQDMVEDYR.[N]		TRUE	1	3	3	000134	000134 [258-267]		0	1300.53	High	High	241.68	2.53	K.NMQDMVEDYR.N	[258-267]
	FALSE	High	[R].TNAENEFVTIK.[K]		TRUE	1	3	1	000134	000134 [278-288]		0	1265.64	High	Low	224.39	1.96	R.TNAENEFVTIK.K	[278-288]
	FALSE	High	[K].SISISVAR.[G]		TRUE	1	3	1	000134	000134 [75-82]		0	832.489	High	Low	187.38	1.62	K.SISISVAR.G	[75-82]
	FALSE	High	[K].AQYEDIAQK.[S]		TRUE	1	2	1	000134	000134 [356-364]		0	1065.52	High	Low	185.67	1.7	K.AQYEDIAQK.S	[356-364]
FALSE	High	High	None	000132	sp|P04264| K2C1_HUMAN Keratin, type II cytoskeletal 1 (Cytokeratin 1) (K1) (CK 1) (67 kDa cytokeratin) (Hair alpha protein) [Homo sapiens (contaminant)]	0	0	50	TRUE	32	81	30	644	66	8.12	14448.7	102.31	31	26												0	1
	Checked	Confidence	Annotated Sequence	Modifications	Contaminant	# Protein Groups	# Proteins	# PSMs	Master Protein Accessions	Positions in Master Proteins	Modifications in Master Proteins	# Missed Cleavages	Theo. MH+ [Da]	Confidence (by Search Engine): MS Amanda 2.0	Confidence (by Search Engine): Sequest HT	Amanda Score (by Search Engine): MS Amanda 2.0	XCorr (by Search Engine): Sequest HT	Sequence in Protein	Positions in Proteins
	FALSE	High	[R].MSGECAPNVSVSVSTSHTTISGGGSR.[G]	1xCarbamidomethyl [C5]	TRUE	1	3	2	000134	000134 [493-518]		0	2565.17	High	High	574.73	5.4	R.MSGECAPNVSVSVSTSHTTISGGGSR.G	[493-518]
	FALSE	High	[K].NKLNDLEDALQQAKEDLAR.[L]		TRUE	1	3	2	000134	000134 [442-460]		2	2184.13	High	High	467.07	4.08	K.NKLNDLEDALQQAKEDLAR.L	[442-460]
	FALSE	High	[R].THNLEPYFESFINNLR.[R]		TRUE	1	3	6	000134	000134 [224-239]		0	1993.98	High	High	433.11	4.43	R.THNLEPYFESFINNLR.R	[224-239]
	FALSE	High	[R].FLEQQNQVLQTK.[W]		TRUE	2	9	2	P35908; 000134	P35908 [198-209]; 000134 [200-211]		0	1475.79	High	High	420.11	3.42	R.FLEQQNQVLQTK.W	[200-211]
	FALSE	High	[K].SKAEAESLYQSK.[Y]		TRUE	1	3	4	000134	000134 [365-376]		1	1340.67	High	High	407.59	3.62	K.SKAEAESLYQSK.Y	[365-376]
	FALSE	High	[R].FSSCGGGGGSFGAGGGFGSR.[S]	1xCarbamidomethyl [C4]	TRUE	1	3	2	000134	000134 [46-65]		0	1765.73	High	High	384.5	3.85	R.FSSCGGGGGSFGAGGGFGSR.S	[46-65]
	FALSE	High	[R].GGGGGGYGSGGSSYGSGGGSYGSGGGGGGGR.[G]		TRUE	1	3	4	000134	000134 [519-549]		0	2383.95	High	High	369.12	4.34	R.GGGGGGYGSGGSSYGSGGGSYGSGGGGGGGR.G	[519-549]
	FALSE	High	[K].SKAEAESLYQSKYEELQITAGR.[H]		TRUE	1	3	3	000134	000134 [365-386]		2	2501.25	High	High	361.52	2.94	K.SKAEAESLYQSKYEELQITAGR.H	[365-386]
	FALSE	High	[R].SLDLDSIIAEVK.[A]		TRUE	1	7	3	000134	000134 [344-355]		0	1302.72	High	High	352.92	2.99	R.SLDLDSIIAEVK.A	[344-355]
	FALSE	High	[K].QISNLQQSISDAEQR.[G]		TRUE	1	3	4	000134	000134 [418-432]		0	1716.85	High	High	331.82	3.25	K.QISNLQQSISDAEQR.G	[418-432]
	FALSE	High	[K].LNDLEDALQQAKEDLAR.[L]		TRUE	1	3	2	000134	000134 [444-460]		1	1941.99	High	High	331.53	3.3	K.LNDLEDALQQAKEDLAR.L	[444-460]
	FALSE	High	[K].NKLNDLEDALQQAK.[E]		TRUE	1	3	2	000134	000134 [442-455]		1	1599.83	High	High	324.37	3.29	K.NKLNDLEDALQQAK.E	[442-455]
	FALSE	High	[K].SLNNQFASFIDKVR.[F]		TRUE	1	3	4	000134	000134 [186-199]		1	1638.86	High	High	322.22	2.91	K.SLNNQFASFIDKVR.F	[186-199]
	FALSE	High	[K].LALDIEIATYR.[KT]		TRUE	1	9	6	000134	000134 [473-483]		0	1277.71	High	High	321.51	2.93	K.LALDLEIATYR.T	[473-483]
	FALSE	High	[R].SLVNLGGSKSISISVAR.[G]		TRUE	1	3	2	000134	000134 [66-82]		1	1687.97	High	High	319.04	3.38	R.SLVNLGGSKSISISVAR.G	[66-82]
	FALSE	High	[K].SLNNQFASFIDK.[V]		TRUE	1	3	2	000134	000134 [186-197]		0	1383.69	High	High	317.05	3.3	K.SLNNQFASFIDK.V	[186-197]
	FALSE	High	[R].TNAENEFVTIKK.[D]		TRUE	1	3	3	000134	000134 [278-289]		1	1393.73	High	High	316.36	3.13	R.TNAENEFVTIKK.D	[278-289]
	FALSE	High	[R].SGGGFSSGSAGIINYQR.[R]		TRUE	1	3	2	000134	000134 [13-29]		0	1657.79	High	High	307.51	2.94	R.SGGGFSSGSAGIINYQR.R	[13-29]
	FALSE	High	[K].YEELQITAGR.[H]		TRUE	1	4	2	000134	000134 [377-386]		0	1179.6	High	High	299.79	2.55	K.YEELQITAGR.H	[377-386]
	FALSE	High	[K].AEAESLYQSKYEELQITAGR.[H]		TRUE	1	3	1	000134	000134 [367-386]		1	2286.12	High	Medium	297.76	2.46	K.AEAESLYQSKYEELQITAGR.H	[367-386]
	FALSE	High	[K].AEAESLYQSK.[Y]		TRUE	1	3	2	000134	000134 [367-376]		0	1125.54	High	High	275.82	2.68	K.AEAESLYQSK.Y	[367-376]
	FALSE	High	[KR].NKYEDEINKR.[T]		TRUE	3	16	1	000125; P13647; 000134	000125 [250-259]; P13647 [256-265]; 000134 [268-277]		2	1308.65	High	Medium	269.17	2.54	R.NKYEDEINKR.T	[268-277]
	FALSE	High	[R].LRSEIDNVKK.[Q]		TRUE	1	5	4	000134	000134 [408-417]		2	1201.69	High	High	266.68	2.65	R.LRSEIDNVKK.Q	[408-417]
	FALSE	High	[K].QISNLQQSISDAEQRGENALKDAK.[N]		TRUE	1	3	2	000134	000134 [418-441]		2	2643.33	High	High	266.06	3.37	K.QISNLQQSISDAEQRGENALKDAK.N	[418-441]
	FALSE	High	[R].FLEQQNQVLQTKWELLQQVDTSTR.[T]		TRUE	1	3	2	000134	000134 [200-223]		1	2932.52	High	High	265.32	3.11	R.FLEQQNQVLQTKWELLQQVDTSTR.T	[200-223]
	FALSE	High	[R].THNLEPYFESFINNLRR.[R]		TRUE	1	3	4	000134	000134 [224-240]		1	2150.08	High	High	262.5	2.76	R.THNLEPYFESFINNLRR.R	[224-240]
	FALSE	High	[R].LDSELKNMQDMVEDYR.[N]		TRUE	1	3	1	000134	000134 [252-267]		1	1985.89	High	Low	256.85	1.83	R.LDSELKNMQDMVEDYR.N	[252-267]
	FALSE	High	[R].NSKIEISELNR.[V]		TRUE	1	3	2	000134	000134 [393-403]		1	1302.7	High	Medium	256.54	2.3	R.NSKIEISELNR.V	[393-403]
	FALSE	High	[R].LLRDYQELMNTK.[L]		TRUE	1	4	3	000134	000134 [461-472]		1	1523.79	High	High	249.5	2.66	R.LLRDYQELMNTK.L	[461-472]
	FALSE	High	[K].NMQDMVEDYR.[N]		TRUE	1	3	3	000134	000134 [258-267]		0	1300.53	High	High	241.68	2.53	K.NMQDMVEDYR.N	[258-267]
	FALSE	High	[R].TNAENEFVTIK.[K]		TRUE	1	3	1	000134	000134 [278-288]		0	1265.64	High	Low	224.39	1.96	R.TNAENEFVTIK.K	[278-288]
	FALSE	High	[K].SISISVAR.[G]		TRUE	1	3	1	000134	000134 [75-82]		0	832.489	High	Low	187.38	1.62	K.SISISVAR.G	[75-82]
FALSE	High	High	Master Protein	H8X0Z1	Carbonic anhydrase OS=Candida orthopsilosis (strain 90-125) OX=1136231 GN=CORT_0B03200 PE=3 SV=1	0	0	46	FALSE	6	75	1	148	16.7	6.19	16114.1	110.27	6	3	regulation of biological process	cytoplasm	catalytic activity;metal ion binding	Pf00484, Pf14822	14538210	CORT_0B03200	CORT_0B03200	2	Nitrogen metabolism			1	1
	Checked	Confidence	Annotated Sequence	Modifications	Contaminant	# Protein Groups	# Proteins	# PSMs	Master Protein Accessions	Positions in Master Proteins	Modifications in Master Proteins	# Missed Cleavages	Theo. MH+ [Da]	Confidence (by Search Engine): MS Amanda 2.0	Confidence (by Search Engine): Sequest HT	Amanda Score (by Search Engine): MS Amanda 2.0	XCorr (by Search Engine): Sequest HT	Sequence in Protein	Positions in Proteins
	FALSE	High	[R].AGEQCLATLPGEIFVHR.[N]	1xCarbamidomethyl [C5]	FALSE	2	4	39	H8X0Z1; G8B6R8	H8X0Z1 [103-119]; G8B6R8 [104-120]		0	1897.96	High	High	560.44	5.02	R.AGEQCLATLPGEIFVHR.N	[103-119]
	FALSE	High	[K].GQSPHTLWIGCSDSR.[A]	1xCarbamidomethyl [C11]	FALSE	2	5	17	H8X0Z1; G8B6R8	H8X0Z1 [88-102]; G8B6R8 [89-103]		0	1700.78	High	High	554.41	4.46	K.GQSPHTLWIGCSDSR.A	[88-102]
	FALSE	High	[R].NIANIVNSNDFSSQGVIQFAIDVLK.[V]		FALSE	2	2	14	H8X0Z1; G8B6R8	H8X0Z1 [120-144]; G8B6R8 [121-145]		0	2706.41	High	High	514.78	4.76	R.NIANIVNSNDFSSQGVIQFAIDVLK.V	[120-144]
	FALSE	High	[R].NIANIVNSNDFSSQGVIQFAIDVLKVKK.[SI]		FALSE	2	2	3	H8X0Z1; G8B6R8	H8X0Z1 [120-147]; G8B6R8 [121-148]		2	3061.67	High	Medium	254.27	2.62	R.NIANIVNSNDFSSQGVIQFAIDVLKVKK.S	[120-147]
	FALSE	High	[R].NIANIVNSNDFSSQGVIQFAIDVLKVK.[K]		FALSE	2	2	1	H8X0Z1; G8B6R8	H8X0Z1 [120-146]; G8B6R8 [121-147]		1	2933.57	High	Low	185.85	1.95	R.NIANIVNSNDFSSQGVIQFAIDVLKVK.K	[120-146]
	FALSE	High	[K].EIEIPQFK.[R]		FALSE	1	1	1	H8X0Z1	H8X0Z1 [33-40]		0	1003.55	High	Medium	182.08	2.25	K.EIEIPQFK.R	[33-40]
FALSE	High	High	Master Protein Rejected	M3JCI2	Carbonic anhydrase OS=Candida maltosa (strain Xu316) OX=1245528 GN=G210_5192 PE=3 SV=1	0	0	18	FALSE	6	64	0	270	30.1	6.37	12323.8	88.6	6	4			catalytic activity;metal ion binding	Pf00484		G210_5192						0	0
	Checked	Confidence	Annotated Sequence	Modifications	Contaminant	# Protein Groups	# Proteins	# PSMs	Master Protein Accessions	Positions in Master Proteins	Modifications in Master Proteins	# Missed Cleavages	Theo. MH+ [Da]	Confidence (by Search Engine): MS Amanda 2.0	Confidence (by Search Engine): Sequest HT	Amanda Score (by Search Engine): MS Amanda 2.0	XCorr (by Search Engine): Sequest HT	Sequence in Protein	Positions in Proteins
	FALSE	High	[K].KIGGVLDLWLNPVR.[H]		FALSE	2	8	33	B9WDA1; G8B6R8	B9WDA1 [173-186]; G8B6R8 [168-181]		1	1579.93	High	High	559.1	5.48	K.KIGGVLDLWLNPVR.H	[164-177]
	FALSE	High	[K].GQSPHTLWIGCSDSR.[A]	1xCarbamidomethyl [C11]	FALSE	2	5	17	H8X0Z1; G8B6R8	H8X0Z1 [88-102]; G8B6R8 [89-103]		0	1700.78	High	High	554.41	4.46	K.GQSPHTLWIGCSDSR.A	[85-99]
	FALSE	High	[K].IGGVLDLWLNPVR.[H]		FALSE	2	8	10	B9WDA1; G8B6R8	B9WDA1 [174-186]; G8B6R8 [169-181]		0	1451.84	High	High	389.81	3.43	K.IGGVLDLWLNPVR.H	[165-177]
	FALSE	High	[K].LAELNVISSVTALKR.[H]		FALSE	1	6	2	B9WDA1	B9WDA1 [210-224]		1	1613.96	High	High	273.01	2.67	K.LAELNVISSVTALKR.H	[201-215]
	FALSE	High	[KR].KLAELNVISSVTALKR.[H]		FALSE	1	6	1	B9WDA1	B9WDA1 [209-224]		2	1742.05	High	Medium	225.65	2.55	R.KLAELNVISSVTALKR.H	[200-215]
	FALSE	High	[K].IGGVLDLWLNPVRHIR.[A]		FALSE	2	5	1	B9WDA1; G8B6R8	B9WDA1 [174-189]; G8B6R8 [169-184]		1	1858.08	High	Low	197.48	1.48	K.IGGVLDLWLNPVRHIR.A	[165-180]
FALSE	High	High	None	A0A367YRT4	Carbonic anhydrase OS=Candida viswanathii OX=5486 GN=NCE103_0 PE=3 SV=1	0	0	17	FALSE	5	63	0	268	29.9	6	12126.3	88.6	5	4												0	0
	Checked	Confidence	Annotated Sequence	Modifications	Contaminant	# Protein Groups	# Proteins	# PSMs	Master Protein Accessions	Positions in Master Proteins	Modifications in Master Proteins	# Missed Cleavages	Theo. MH+ [Da]	Confidence (by Search Engine): MS Amanda 2.0	Confidence (by Search Engine): Sequest HT	Amanda Score (by Search Engine): MS Amanda 2.0	XCorr (by Search Engine): Sequest HT	Sequence in Protein	Positions in Proteins
	FALSE	High	[K].KIGGVLDLWLNPVR.[H]		FALSE	2	8	33	B9WDA1; G8B6R8	B9WDA1 [173-186]; G8B6R8 [168-181]		1	1579.93	High	High	559.1	5.48	K.KIGGVLDLWLNPVR.H	[163-176]
	FALSE	High	[K].GQSPHTLWIGCSDSR.[A]	1xCarbamidomethyl [C11]	FALSE	2	5	17	H8X0Z1; G8B6R8	H8X0Z1 [88-102]; G8B6R8 [89-103]		0	1700.78	High	High	554.41	4.46	K.GQSPHTLWIGCSDSR.A	[84-98]
	FALSE	High	[K].IGGVLDLWLNPVR.[H]		FALSE	2	8	10	B9WDA1; G8B6R8	B9WDA1 [174-186]; G8B6R8 [169-181]		0	1451.84	High	High	389.81	3.43	K.IGGVLDLWLNPVR.H	[164-176]
	FALSE	High	[K].LAELNVISSVTALKR.[H]		FALSE	1	6	2	B9WDA1	B9WDA1 [210-224]		1	1613.96	High	High	273.01	2.67	K.LAELNVISSVTALKR.H	[200-214]
	FALSE	High	[KR].KLAELNVISSVTALKR.[H]		FALSE	1	6	1	B9WDA1	B9WDA1 [209-224]		2	1742.05	High	Medium	225.65	2.55	R.KLAELNVISSVTALKR.H	[199-214]
FALSE	High	High	Master Protein	G8B7R3	ATP synthase subunit alpha OS=Candida parapsilosis (strain CDC 317 / ATCC MYA-4646) OX=578454 GN=ATP1 PE=3 SV=1	0	0	50	FALSE	25	58	15	547	58.9	8.47	10084.6	70.46	25	17	metabolic process;transport	cell surface	catalytic activity;nucleotide binding;transporter activity	Pf00006, Pf00306, Pf02874		CPAR2_105340						0	1
	Checked	Confidence	Annotated Sequence	Modifications	Contaminant	# Protein Groups	# Proteins	# PSMs	Master Protein Accessions	Positions in Master Proteins	Modifications in Master Proteins	# Missed Cleavages	Theo. MH+ [Da]	Confidence (by Search Engine): MS Amanda 2.0	Confidence (by Search Engine): Sequest HT	Amanda Score (by Search Engine): MS Amanda 2.0	XCorr (by Search Engine): Sequest HT	Sequence in Protein	Positions in Proteins
	FALSE	High	[RK].HALICFDDLSK.[Q]	1xCarbamidomethyl [C5]	FALSE	1	2	5	G8B7R3	G8B7R3 [301-311]		0	1318.65	High	High	471.32	4.11	K.HALICFDDLSK.Q	[301-311]
	FALSE	High	[R].VVDGLGNPIDGKGPINASGHSR.[A]		FALSE	1	2	2	G8B7R3	G8B7R3 [145-166]		1	2160.12	High	High	439.96	3.32	R.VVDGLGNPIDGKGPINASGHSR.A	[145-166]
	FALSE	High	[R].TSVHEPMQTGLK.[A]		FALSE	1	2	4	G8B7R3	G8B7R3 [178-189]		0	1327.67	High	High	414.13	3.57	R.TSVHEPMQTGLK.A	[178-189]
	FALSE	High	[R].STVAQLVQTLEQNDALK.[Y]		FALSE	1	6	4	G8B7R3	G8B7R3 [249-265]		0	1857.99	High	High	364.15	3.59	R.STVAQLVQTLEQNDALK.Y	[249-265]
	FALSE	High	[K].GIRPAINVGLSVSR.[V]		FALSE	2	9	5	A0A1D8PDC4; G8B7R3	A0A1D8PDC4 [398-411]; G8B7R3 [398-411]		0	1438.85	High	High	354.76	3.37	K.GIRPAINVGLSVSR.V	[398-411]
	FALSE	High	[R].IKGVSDEANLNETGK.[V]		FALSE	1	2	2	G8B7R3	G8B7R3 [54-68]		1	1574.8	High	High	342.04	3.66	R.IKGVSDEANLNETGK.V	[54-68]
	FALSE	High	[K].TAVALDAMLNQKR.[W]		FALSE	1	2	4	G8B7R3	G8B7R3 [214-226]		1	1430.78	High	High	341.96	2.78	K.TAVALDAMLNQKR.W	[214-226]
	FALSE	High	[K].GELSKEQLDQLHK.[I]		FALSE	1	1	2	G8B7R3	G8B7R3 [525-537]		1	1524.8	High	High	331.77	3.3	K.GELSKEQLDQLHK.I	[525-537]
	FALSE	High	[K].TAVALDAMLNQK.[R]		FALSE	1	2	2	G8B7R3	G8B7R3 [214-225]		0	1274.68	High	High	326.82	2.88	K.TAVALDAMLNQK.R	[214-225]
	FALSE	High	[K].SIQEKGELSKEQLDQLHK.[I]		FALSE	1	1	2	G8B7R3	G8B7R3 [520-537]		2	2110.11	High	High	314.1	2.65	K.SIQEKGELSKEQLDQLHK.I	[520-537]
	FALSE	High	[R].EVAAFAQFGSDLDASTK.[Q]		FALSE	2	9	2	A0A1D8PDC4; G8B7R3	A0A1D8PDC4 [437-453]; G8B7R3 [437-453]		0	1756.84	High	High	297.62	3.46	R.EVAAFAQFGSDLDASTK.Q	[437-453]
	FALSE	High	[R].EAYPGDVFYLHSR.[L]		FALSE	2	9	4	A0A1D8PDC4; G8B7R3	A0A1D8PDC4 [330-342]; G8B7R3 [330-342]		0	1553.74	High	High	296.14	2.87	R.EAYPGDVFYLHSR.L	[330-342]
	FALSE	High	[R].IYGLNNIQAEELVEFASGAK.[G]		FALSE	1	2	2	G8B7R3	G8B7R3 [79-98]		0	2166.11	High	High	278	3.12	R.IYGLNNIQAEELVEFASGAK.G	[79-98]
	FALSE	High	[R].VVDGLGNPIDGK.[G]		FALSE	2	7	3	A0A1D8PDC4; G8B7R3	A0A1D8PDC4 [145-156]; G8B7R3 [145-156]		0	1183.63	High	High	274.83	2.58	R.VVDGLGNPIDGK.G	[145-156]
	FALSE	High	[K].AAPTEVSAILEER.[I]		FALSE	1	2	3	G8B7R3	G8B7R3 [41-53]		0	1385.73	High	High	272.56	2.71	K.AAPTEVSAILEER.I	[41-53]
	FALSE	High	[K].VGEFEEAFVAHLK.[S]		FALSE	1	2	1	G8B7R3	G8B7R3 [499-511]		0	1475.75	High	Medium	272.09	2.6	K.VGEFEEAFVAHLK.S	[499-511]
	FALSE	High	[R].AQVKAPGILPR.[RT]		FALSE	2	9	1	A0A1D8PDC4; G8B7R3	A0A1D8PDC4 [167-177]; G8B7R3 [167-177]		1	1149.71	High	Low	246.95	2.15	R.AQVKAPGILPR.T	[167-177]
	FALSE	High	[K].AVDALVPIGR.[G]		FALSE	1	2	2	G8B7R3	G8B7R3 [190-199]		0	1010.6	High	High	241.74	2.5	K.AVDALVPIGR.G	[190-199]
	FALSE	High	[R].SGEIVSVPVGPELLGR.[V]		FALSE	1	2	1	G8B7R3	G8B7R3 [129-144]		0	1608.9	High	Low	227.89	2.15	R.SGEIVSVPVGPELLGR.V	[129-144]
	FALSE	High	[K].LYCVYVAVGQK.[R]	1xCarbamidomethyl [C3]	FALSE	2	9	1	A0A1D8PDC4; G8B7R3	A0A1D8PDC4 [237-247]; G8B7R3 [237-247]		0	1299.68	High	Medium	223.7	2.33	K.LYCVYVAVGQK.R	[237-247]
	FALSE	High	[K].LFLAQYR.[E]		FALSE	2	9	1	A0A1D8PDC4; G8B7R3	A0A1D8PDC4 [430-436]; G8B7R3 [430-436]		0	910.515	High	Low	202.28	1.77	K.LFLAQYR.E	[430-436]
	FALSE	High	[R].SGEIVSVPVGPELLGRVVDGLGNPIDGKGPINASGHSR.[A]		FALSE	1	2	2	G8B7R3	G8B7R3 [129-166]		2	3749.99	High	High	200.57	2.83	R.SGEIVSVPVGPELLGRVVDGLGNPIDGKGPINASGHSR.A	[129-166]
	FALSE	High	[R].ELIIGDRQTGK.[T]		FALSE	2	9	1	A0A1D8PDC4; G8B7R3	A0A1D8PDC4 [203-213]; G8B7R3 [203-213]		1	1229.68	High	Low	193.5	1.57	R.ELIIGDRQTGK.T	[203-213]
	FALSE	High	[K].APGILPR.[RT]		FALSE	2	9	1	A0A1D8PDC4; G8B7R3	A0A1D8PDC4 [171-177]; G8B7R3 [171-177]		0	723.451	High	Low	191.7	1.6	K.APGILPR.T	[171-177]
	FALSE	High	[RK].VLSVGDGIAR.[I]		FALSE	2	6	1	A0A1D8PDC4; G8B7R3	A0A1D8PDC4 [69-78]; G8B7R3 [69-78]		0	986.563	High	Low	179.05	1.86	K.VLSVGDGIAR.I	[69-78]
FALSE	High	High	None	H8X019	ATP synthase subunit alpha OS=Candida orthopsilosis (strain 90-125) OX=1136231 GN=CORT_0B06550 PE=3 SV=1	0	0	47	FALSE	23	54	13	547	58.9	8.48	9438.77	64.51	23	15	metabolic process;transport		catalytic activity;nucleotide binding;transporter activity	Pf00006, Pf00306, Pf02874	14538485	CORT_0B06550	CORT_0B06550	2	Metabolic pathways; Oxidative phosphorylation			2	1
	Checked	Confidence	Annotated Sequence	Modifications	Contaminant	# Protein Groups	# Proteins	# PSMs	Master Protein Accessions	Positions in Master Proteins	Modifications in Master Proteins	# Missed Cleavages	Theo. MH+ [Da]	Confidence (by Search Engine): MS Amanda 2.0	Confidence (by Search Engine): Sequest HT	Amanda Score (by Search Engine): MS Amanda 2.0	XCorr (by Search Engine): Sequest HT	Sequence in Protein	Positions in Proteins
	FALSE	High	[RK].HALICFDDLSK.[Q]	1xCarbamidomethyl [C5]	FALSE	1	2	5	G8B7R3	G8B7R3 [301-311]		0	1318.65	High	High	471.32	4.11	R.HALICFDDLSK.Q	[301-311]
	FALSE	High	[R].VVDGLGNPIDGKGPINASGHSR.[A]		FALSE	1	2	2	G8B7R3	G8B7R3 [145-166]		1	2160.12	High	High	439.96	3.32	R.VVDGLGNPIDGKGPINASGHSR.A	[145-166]
	FALSE	High	[R].TSVHEPMQTGLK.[A]		FALSE	1	2	4	G8B7R3	G8B7R3 [178-189]		0	1327.67	High	High	414.13	3.57	R.TSVHEPMQTGLK.A	[178-189]
	FALSE	High	[R].STVAQLVQTLEQNDALK.[Y]		FALSE	1	6	4	G8B7R3	G8B7R3 [249-265]		0	1857.99	High	High	364.15	3.59	R.STVAQLVQTLEQNDALK.Y	[249-265]
	FALSE	High	[K].GIRPAINVGLSVSR.[V]		FALSE	2	9	5	A0A1D8PDC4; G8B7R3	A0A1D8PDC4 [398-411]; G8B7R3 [398-411]		0	1438.85	High	High	354.76	3.37	K.GIRPAINVGLSVSR.V	[398-411]
	FALSE	High	[R].IKGVSDEANLNETGK.[V]		FALSE	1	2	2	G8B7R3	G8B7R3 [54-68]		1	1574.8	High	High	342.04	3.66	R.IKGVSDEANLNETGK.V	[54-68]
	FALSE	High	[K].TAVALDAMLNQKR.[W]		FALSE	1	2	4	G8B7R3	G8B7R3 [214-226]		1	1430.78	High	High	341.96	2.78	K.TAVALDAMLNQKR.W	[214-226]
	FALSE	High	[K].TAVALDAMLNQK.[R]		FALSE	1	2	2	G8B7R3	G8B7R3 [214-225]		0	1274.68	High	High	326.82	2.88	K.TAVALDAMLNQK.R	[214-225]
	FALSE	High	[R].EVAAFAQFGSDLDASTK.[Q]		FALSE	2	9	2	A0A1D8PDC4; G8B7R3	A0A1D8PDC4 [437-453]; G8B7R3 [437-453]		0	1756.84	High	High	297.62	3.46	R.EVAAFAQFGSDLDASTK.Q	[437-453]
	FALSE	High	[R].EAYPGDVFYLHSR.[L]		FALSE	2	9	4	A0A1D8PDC4; G8B7R3	A0A1D8PDC4 [330-342]; G8B7R3 [330-342]		0	1553.74	High	High	296.14	2.87	R.EAYPGDVFYLHSR.L	[330-342]
	FALSE	High	[R].IYGLNNIQAEELVEFASGAK.[G]		FALSE	1	2	2	G8B7R3	G8B7R3 [79-98]		0	2166.11	High	High	278	3.12	R.IYGLNNIQAEELVEFASGAK.G	[79-98]
	FALSE	High	[R].VVDGLGNPIDGK.[G]		FALSE	2	7	3	A0A1D8PDC4; G8B7R3	A0A1D8PDC4 [145-156]; G8B7R3 [145-156]		0	1183.63	High	High	274.83	2.58	R.VVDGLGNPIDGK.G	[145-156]
	FALSE	High	[K].AAPTEVSAILEER.[I]		FALSE	1	2	3	G8B7R3	G8B7R3 [41-53]		0	1385.73	High	High	272.56	2.71	K.AAPTEVSAILEER.I	[41-53]
	FALSE	High	[K].VGEFEEAFVAHLK.[S]		FALSE	1	2	1	G8B7R3	G8B7R3 [499-511]		0	1475.75	High	Medium	272.09	2.6	K.VGEFEEAFVAHLK.S	[499-511]
	FALSE	High	[R].AQVKAPGILPR.[RT]		FALSE	2	9	1	A0A1D8PDC4; G8B7R3	A0A1D8PDC4 [167-177]; G8B7R3 [167-177]		1	1149.71	High	Low	246.95	2.15	R.AQVKAPGILPR.T	[167-177]
	FALSE	High	[K].AVDALVPIGR.[G]		FALSE	1	2	2	G8B7R3	G8B7R3 [190-199]		0	1010.6	High	High	241.74	2.5	K.AVDALVPIGR.G	[190-199]
	FALSE	High	[R].SGEIVSVPVGPELLGR.[V]		FALSE	1	2	1	G8B7R3	G8B7R3 [129-144]		0	1608.9	High	Low	227.89	2.15	R.SGEIVSVPVGPELLGR.V	[129-144]
	FALSE	High	[K].LYCVYVAVGQK.[R]	1xCarbamidomethyl [C3]	FALSE	2	9	1	A0A1D8PDC4; G8B7R3	A0A1D8PDC4 [237-247]; G8B7R3 [237-247]		0	1299.68	High	Medium	223.7	2.33	K.LYCVYVAVGQK.R	[237-247]
	FALSE	High	[K].LFLAQYR.[E]		FALSE	2	9	1	A0A1D8PDC4; G8B7R3	A0A1D8PDC4 [430-436]; G8B7R3 [430-436]		0	910.515	High	Low	202.28	1.77	K.LFLAQYR.E	[430-436]
	FALSE	High	[R].SGEIVSVPVGPELLGRVVDGLGNPIDGKGPINASGHSR.[A]		FALSE	1	2	2	G8B7R3	G8B7R3 [129-166]		2	3749.99	High	High	200.57	2.83	R.SGEIVSVPVGPELLGRVVDGLGNPIDGKGPINASGHSR.A	[129-166]
	FALSE	High	[R].ELIIGDRQTGK.[T]		FALSE	2	9	1	A0A1D8PDC4; G8B7R3	A0A1D8PDC4 [203-213]; G8B7R3 [203-213]		1	1229.68	High	Low	193.5	1.57	R.ELIIGDRQTGK.T	[203-213]
	FALSE	High	[K].APGILPR.[RT]		FALSE	2	9	1	A0A1D8PDC4; G8B7R3	A0A1D8PDC4 [171-177]; G8B7R3 [171-177]		0	723.451	High	Low	191.7	1.6	K.APGILPR.T	[171-177]
	FALSE	High	[RK].VLSVGDGIAR.[I]		FALSE	2	6	1	A0A1D8PDC4; G8B7R3	A0A1D8PDC4 [69-78]; G8B7R3 [69-78]		0	986.563	High	Low	179.05	1.86	K.VLSVGDGIAR.I	[69-78]
FALSE	High	High	Master Protein Candidate	G8BH54	Pyruvate dehydrogenase E1 component subunit alpha OS=Candida parapsilosis (strain CDC 317 / ATCC MYA-4646) OX=578454 GN=PDA1 PE=4 SV=1	0	0	59	FALSE	24	50	17	421	46.4	7.77	9132	55.15	24	15	cell growth;metabolic process	mitochondrion	catalytic activity	Pf00676		CPAR2_500040						0	1
	Checked	Confidence	Annotated Sequence	Modifications	Contaminant	# Protein Groups	# Proteins	# PSMs	Master Protein Accessions	Positions in Master Proteins	Modifications in Master Proteins	# Missed Cleavages	Theo. MH+ [Da]	Confidence (by Search Engine): MS Amanda 2.0	Confidence (by Search Engine): Sequest HT	Amanda Score (by Search Engine): MS Amanda 2.0	XCorr (by Search Engine): Sequest HT	Sequence in Protein	Positions in Proteins
	FALSE	High	[K].AVLLDKNIATEDEVKAYDK.[A]		FALSE	1	2	2	H8WZ68	H8WZ68 [341-359]		2	2135.12	High	High	554.27	4.61	K.AVLLDKNIATEDEVKAYDK.A	[342-360]
	FALSE	High	[R].KYVDEQVAAAEADAPPEAR.[M]		FALSE	1	2	3	H8WZ68	H8WZ68 [363-381]		1	2029.98	High	High	447.02	4.59	R.KYVDEQVAAAEADAPPEAR.M	[364-382]
	FALSE	High	[K].GFYGGNGIVGAQVPLGAGLAFAQK.[Y]		FALSE	1	2	3	H8WZ68	H8WZ68 [178-201]		0	2292.21	High	High	428.72	3.65	K.GFYGGNGIVGAQVPLGAGLAFAQK.Y	[179-202]
	FALSE	High	[R].GFCHLSVGQEAVAVGIENAINHQDTVITSYR.[C]	1xCarbamidomethyl [C3]	FALSE	1	2	2	H8WZ68	H8WZ68 [108-138]		0	3385.66	High	High	391.99	3.24	R.GFCHLSVGQEAVAVGIENAINHQDTVITSYR.C	[109-139]
	FALSE	High	[K].DWASQGNGPLVLEYETYR.[Y]		FALSE	2	6	4	H8WZ68; A0A3F2VZ48	H8WZ68 [290-307]; A0A3F2VZ48 [271-288]		0	2097.99	High	High	383.15	3.47	K.DWASQGNGPLVLEYETYR.Y	[291-308]
	FALSE	High	[K].NIATEDEVKAYDK.[A]		FALSE	1	2	2	H8WZ68	H8WZ68 [347-359]		1	1495.73	High	High	344.35	3.29	K.NIATEDEVKAYDK.A	[348-360]
	FALSE	High	[R].SSAMTEYYKR.[G]		FALSE	2	6	3	H8WZ68; A0A3F2VZ48	H8WZ68 [255-264]; A0A3F2VZ48 [236-245]		1	1235.57	High	High	325.69	3.16	R.SSAMTEYYKR.G	[256-265]
	FALSE	High	[R].YGGHSMSDPGTTYR.[T]		FALSE	2	7	3	H8WZ68; A0A3F2VZ48	H8WZ68 [308-321]; A0A3F2VZ48 [289-302]		0	1528.65	High	High	303.28	3.27	R.YGGHSMSDPGTTYR.T	[309-322]
	FALSE	High	[R].ISDDSWDFKKNDFLNK.[V]		FALSE	1	2	3	H8WZ68	H8WZ68 [403-418]		2	1971.94	High	High	293.62	2.98	R.ISDDSWDFKKNDFLNK.V	[404-419]
	FALSE	High	[K].INGMDVLASYQGAK.[F]		FALSE	1	2	2	H8WZ68	H8WZ68 [273-286]		0	1466.73	High	High	290.95	3.04	K.INGMDVLASYQGAK.F	[274-287]
	FALSE	High	[R].SRNDPIAGLK.[A]		FALSE	2	7	4	H8WZ68; A0A3F2VZ48	H8WZ68 [331-340]; A0A3F2VZ48 [312-321]		1	1070.6	High	High	287.44	3	R.SRNDPIAGLK.A	[332-341]
	FALSE	High	[R].MDILFEDVYVK.[G]		FALSE	1	2	2	H8WZ68	H8WZ68 [382-392]		0	1371.69	High	High	286.78	2.95	R.MDILFEDVYVK.G	[383-393]
	FALSE	High	[K].GGSMHMFTK.[G]		FALSE	1	3	2	H8WZ68	H8WZ68 [169-177]		0	995.444	High	High	265.07	2.78	K.GGSMHMFTK.G	[170-178]
	FALSE	High	[R].ISDDSWDFKK.[NK]		FALSE	1	3	3	H8WZ68	H8WZ68 [403-412]		1	1240.58	High	High	261.99	2.73	R.ISDDSWDFKK.N	[404-413]
	FALSE	High	[K].LWNLPVIFVCENNK.[Y]	1xCarbamidomethyl [C10]	FALSE	1	2	2	H8WZ68	H8WZ68 [232-245]		0	1745.9	High	Low	250.91	2.21	K.LWNLPVIFVCENNK.Y	[233-246]
	FALSE	High	[K].SILAELMGR.[R]		FALSE	1	4	1	H8WZ68	H8WZ68 [152-160]		0	989.545	High	Low	245.54	1.85	K.SILAELMGR.R	[153-161]
	FALSE	High	[R].RMEMAADALYK.[AS]		FALSE	2	6	1	H8WZ68; A0A3F2VZ48	H8WZ68 [92-102]; A0A3F2VZ48 [73-83]		1	1298.62	High	Medium	235.91	2.36	R.RMEMAADALYK.A	[93-103]
	FALSE	High	[K].RGQYIPGLK.[IV]		FALSE	2	7	1	H8WZ68; A0A3F2VZ48	H8WZ68 [264-272]; A0A3F2VZ48 [245-253]		1	1031.6	High	Medium	225.09	2.28	K.RGQYIPGLK.I	[265-273]
	FALSE	High	[K].AVLLDKNIATEDEVK.[A]		FALSE	1	2	1	H8WZ68	H8WZ68 [341-355]		1	1657.9	High	Low	217.75	2.18	K.AVLLDKNIATEDEVK.A	[342-356]
	FALSE	High	[R].SSAMTEYYK.[R]		FALSE	2	6	2	H8WZ68; A0A3F2VZ48	H8WZ68 [255-263]; A0A3F2VZ48 [236-244]		0	1079.47	High	High	215.14	2.48	R.SSAMTEYYK.R	[256-264]
	FALSE	High	[K].YGMGTAAAR.[S]		FALSE	1	4	1	H8WZ68	H8WZ68 [246-254]		0	897.425	High	Medium	209.1	2.23	K.YGMGTAAAR.S	[247-255]
	FALSE	High	[K].SILAELMGRR.[S]		FALSE	1	4	1	H8WZ68	H8WZ68 [152-161]		1	1145.65	High	Low	204.43	1.46	K.SILAELMGRR.S	[153-162]
	FALSE	High	[K].NDFLNKVY.[-]		FALSE	1	2	1	H8WZ68	H8WZ68 [413-420]		1	1012.51	High	Low	187.54	1.52	K.NDFLNKVY.-	[414-421]
	FALSE	High	[K].KNDFLNKVY.[-]		FALSE	1	2	1	H8WZ68	H8WZ68 [412-420]		2	1140.6	High	Low	185.22	1.45	K.KNDFLNKVY.-	[413-421]
FALSE	High	High	Master Protein	H8WZ68	Pyruvate dehydrogenase E1 component subunit alpha OS=Candida orthopsilosis (strain 90-125) OX=1136231 GN=CORT_0B00130 PE=4 SV=1	0	0	59	FALSE	24	50	17	420	46.2	7.44	9132	55.15	24	15	cell growth;metabolic process	mitochondrion	catalytic activity	Pf00676	14538135	CORT_0B00130	CORT_0B00130	2	Biosynthesis of secondary metabolites; Carbon metabolism; Pyruvate metabolism; Biosynthesis of antibiotics; Metabolic pathways; Citrate cycle (TCA cycle); Glycolysis / Gluconeogenesis			7	1
	Checked	Confidence	Annotated Sequence	Modifications	Contaminant	# Protein Groups	# Proteins	# PSMs	Master Protein Accessions	Positions in Master Proteins	Modifications in Master Proteins	# Missed Cleavages	Theo. MH+ [Da]	Confidence (by Search Engine): MS Amanda 2.0	Confidence (by Search Engine): Sequest HT	Amanda Score (by Search Engine): MS Amanda 2.0	XCorr (by Search Engine): Sequest HT	Sequence in Protein	Positions in Proteins
	FALSE	High	[K].AVLLDKNIATEDEVKAYDK.[A]		FALSE	1	2	2	H8WZ68	H8WZ68 [341-359]		2	2135.12	High	High	554.27	4.61	K.AVLLDKNIATEDEVKAYDK.A	[341-359]
	FALSE	High	[R].KYVDEQVAAAEADAPPEAR.[M]		FALSE	1	2	3	H8WZ68	H8WZ68 [363-381]		1	2029.98	High	High	447.02	4.59	R.KYVDEQVAAAEADAPPEAR.M	[363-381]
	FALSE	High	[K].GFYGGNGIVGAQVPLGAGLAFAQK.[Y]		FALSE	1	2	3	H8WZ68	H8WZ68 [178-201]		0	2292.21	High	High	428.72	3.65	K.GFYGGNGIVGAQVPLGAGLAFAQK.Y	[178-201]
	FALSE	High	[R].GFCHLSVGQEAVAVGIENAINHQDTVITSYR.[C]	1xCarbamidomethyl [C3]	FALSE	1	2	2	H8WZ68	H8WZ68 [108-138]		0	3385.66	High	High	391.99	3.24	R.GFCHLSVGQEAVAVGIENAINHQDTVITSYR.C	[108-138]
	FALSE	High	[K].DWASQGNGPLVLEYETYR.[Y]		FALSE	2	6	4	H8WZ68; A0A3F2VZ48	H8WZ68 [290-307]; A0A3F2VZ48 [271-288]		0	2097.99	High	High	383.15	3.47	K.DWASQGNGPLVLEYETYR.Y	[290-307]
	FALSE	High	[K].NIATEDEVKAYDK.[A]		FALSE	1	2	2	H8WZ68	H8WZ68 [347-359]		1	1495.73	High	High	344.35	3.29	K.NIATEDEVKAYDK.A	[347-359]
	FALSE	High	[R].SSAMTEYYKR.[G]		FALSE	2	6	3	H8WZ68; A0A3F2VZ48	H8WZ68 [255-264]; A0A3F2VZ48 [236-245]		1	1235.57	High	High	325.69	3.16	R.SSAMTEYYKR.G	[255-264]
	FALSE	High	[R].YGGHSMSDPGTTYR.[T]		FALSE	2	7	3	H8WZ68; A0A3F2VZ48	H8WZ68 [308-321]; A0A3F2VZ48 [289-302]		0	1528.65	High	High	303.28	3.27	R.YGGHSMSDPGTTYR.T	[308-321]
	FALSE	High	[R].ISDDSWDFKKNDFLNK.[V]		FALSE	1	2	3	H8WZ68	H8WZ68 [403-418]		2	1971.94	High	High	293.62	2.98	R.ISDDSWDFKKNDFLNK.V	[403-418]
	FALSE	High	[K].INGMDVLASYQGAK.[F]		FALSE	1	2	2	H8WZ68	H8WZ68 [273-286]		0	1466.73	High	High	290.95	3.04	K.INGMDVLASYQGAK.F	[273-286]
	FALSE	High	[R].SRNDPIAGLK.[A]		FALSE	2	7	4	H8WZ68; A0A3F2VZ48	H8WZ68 [331-340]; A0A3F2VZ48 [312-321]		1	1070.6	High	High	287.44	3	R.SRNDPIAGLK.A	[331-340]
	FALSE	High	[R].MDILFEDVYVK.[G]		FALSE	1	2	2	H8WZ68	H8WZ68 [382-392]		0	1371.69	High	High	286.78	2.95	R.MDILFEDVYVK.G	[382-392]
	FALSE	High	[K].GGSMHMFTK.[G]		FALSE	1	3	2	H8WZ68	H8WZ68 [169-177]		0	995.444	High	High	265.07	2.78	K.GGSMHMFTK.G	[169-177]
	FALSE	High	[R].ISDDSWDFKK.[NK]		FALSE	1	3	3	H8WZ68	H8WZ68 [403-412]		1	1240.58	High	High	261.99	2.73	R.ISDDSWDFKK.N	[403-412]
	FALSE	High	[K].LWNLPVIFVCENNK.[Y]	1xCarbamidomethyl [C10]	FALSE	1	2	2	H8WZ68	H8WZ68 [232-245]		0	1745.9	High	Low	250.91	2.21	K.LWNLPVIFVCENNK.Y	[232-245]
	FALSE	High	[K].SILAELMGR.[R]		FALSE	1	4	1	H8WZ68	H8WZ68 [152-160]		0	989.545	High	Low	245.54	1.85	K.SILAELMGR.R	[152-160]
	FALSE	High	[R].RMEMAADALYK.[AS]		FALSE	2	6	1	H8WZ68; A0A3F2VZ48	H8WZ68 [92-102]; A0A3F2VZ48 [73-83]		1	1298.62	High	Medium	235.91	2.36	R.RMEMAADALYK.A	[92-102]
	FALSE	High	[K].RGQYIPGLK.[IV]		FALSE	2	7	1	H8WZ68; A0A3F2VZ48	H8WZ68 [264-272]; A0A3F2VZ48 [245-253]		1	1031.6	High	Medium	225.09	2.28	K.RGQYIPGLK.I	[264-272]
	FALSE	High	[K].AVLLDKNIATEDEVK.[A]		FALSE	1	2	1	H8WZ68	H8WZ68 [341-355]		1	1657.9	High	Low	217.75	2.18	K.AVLLDKNIATEDEVK.A	[341-355]
	FALSE	High	[R].SSAMTEYYK.[R]		FALSE	2	6	2	H8WZ68; A0A3F2VZ48	H8WZ68 [255-263]; A0A3F2VZ48 [236-244]		0	1079.47	High	High	215.14	2.48	R.SSAMTEYYK.R	[255-263]
	FALSE	High	[K].YGMGTAAAR.[S]		FALSE	1	4	1	H8WZ68	H8WZ68 [246-254]		0	897.425	High	Medium	209.1	2.23	K.YGMGTAAAR.S	[246-254]
	FALSE	High	[K].SILAELMGRR.[S]		FALSE	1	4	1	H8WZ68	H8WZ68 [152-161]		1	1145.65	High	Low	204.43	1.46	K.SILAELMGRR.S	[152-161]
	FALSE	High	[K].NDFLNKVY.[-]		FALSE	1	2	1	H8WZ68	H8WZ68 [413-420]		1	1012.51	High	Low	187.54	1.52	K.NDFLNKVY.-	[413-420]
	FALSE	High	[K].KNDFLNKVY.[-]		FALSE	1	2	1	H8WZ68	H8WZ68 [412-420]		2	1140.6	High	Low	185.22	1.45	K.KNDFLNKVY.-	[412-420]
FALSE	High	High	Master Protein Candidate	CaNce103	CaNce103	0	0	18	FALSE	6	48	3	281	31.6	6.15	8867.85	65.97	6	3												0	1
	Checked	Confidence	Annotated Sequence	Modifications	Contaminant	# Protein Groups	# Proteins	# PSMs	Master Protein Accessions	Positions in Master Proteins	Modifications in Master Proteins	# Missed Cleavages	Theo. MH+ [Da]	Confidence (by Search Engine): MS Amanda 2.0	Confidence (by Search Engine): Sequest HT	Amanda Score (by Search Engine): MS Amanda 2.0	XCorr (by Search Engine): Sequest HT	Sequence in Protein	Positions in Proteins
	FALSE	High	[K].KIGGVLDLWLNPVR.[H]		FALSE	2	8	33	B9WDA1; G8B6R8	B9WDA1 [173-186]; G8B6R8 [168-181]		1	1579.93	High	High	559.1	5.48	K.KIGGVLDLWLNPVR.H	[175-188]
	FALSE	High	[K].IGGVLDLWLNPVR.[H]		FALSE	2	8	10	B9WDA1; G8B6R8	B9WDA1 [174-186]; G8B6R8 [169-181]		0	1451.84	High	High	389.81	3.43	K.IGGVLDLWLNPVR.H	[176-188]
	FALSE	High	[K].LAELNVISSVTALKR.[H]		FALSE	1	6	2	B9WDA1	B9WDA1 [210-224]		1	1613.96	High	High	273.01	2.67	K.LAELNVISSVTALKR.H	[212-226]
	FALSE	High	[R].AGDQCLATLPGEIFVHR.[N]	1xCarbamidomethyl [C5]	FALSE	1	3	1	B9WDA1	B9WDA1 [109-125]		0	1883.94	High	Low	265.32	1.8	R.AGDQCLATLPGEIFVHR.N	[111-127]
	FALSE	High	[KR].KLAELNVISSVTALKR.[H]		FALSE	1	6	1	B9WDA1	B9WDA1 [209-224]		2	1742.05	High	Medium	225.65	2.55	K.KLAELNVISSVTALKR.H	[211-226]
	FALSE	High	[K].IGGVLDLWLNPVRHIR.[A]		FALSE	2	5	1	B9WDA1; G8B6R8	B9WDA1 [174-189]; G8B6R8 [169-184]		1	1858.08	High	Low	197.48	1.48	K.IGGVLDLWLNPVRHIR.A	[176-191]
FALSE	High	High	Master Protein	B9WDA1	Carbonic anhydrase OS=Candida dubliniensis (strain CD36 / ATCC MYA-646 / CBS 7987 / NCPF 3949 / NRRL Y-17841) OX=573826 GN=Cd36_81230 PE=3 SV=1	0	0	18	FALSE	6	48	3	279	31.4	6.32	8867.85	65.97	6	3			catalytic activity;metal ion binding	Pf00484	8047012	CD36_81230	CD36_81230	3	Nitrogen metabolism			1	1
	Checked	Confidence	Annotated Sequence	Modifications	Contaminant	# Protein Groups	# Proteins	# PSMs	Master Protein Accessions	Positions in Master Proteins	Modifications in Master Proteins	# Missed Cleavages	Theo. MH+ [Da]	Confidence (by Search Engine): MS Amanda 2.0	Confidence (by Search Engine): Sequest HT	Amanda Score (by Search Engine): MS Amanda 2.0	XCorr (by Search Engine): Sequest HT	Sequence in Protein	Positions in Proteins
	FALSE	High	[K].KIGGVLDLWLNPVR.[H]		FALSE	2	8	33	B9WDA1; G8B6R8	B9WDA1 [173-186]; G8B6R8 [168-181]		1	1579.93	High	High	559.1	5.48	K.KIGGVLDLWLNPVR.H	[173-186]
	FALSE	High	[K].IGGVLDLWLNPVR.[H]		FALSE	2	8	10	B9WDA1; G8B6R8	B9WDA1 [174-186]; G8B6R8 [169-181]		0	1451.84	High	High	389.81	3.43	K.IGGVLDLWLNPVR.H	[174-186]
	FALSE	High	[K].LAELNVISSVTALKR.[H]		FALSE	1	6	2	B9WDA1	B9WDA1 [210-224]		1	1613.96	High	High	273.01	2.67	K.LAELNVISSVTALKR.H	[210-224]
	FALSE	High	[R].AGDQCLATLPGEIFVHR.[N]	1xCarbamidomethyl [C5]	FALSE	1	3	1	B9WDA1	B9WDA1 [109-125]		0	1883.94	High	Low	265.32	1.8	R.AGDQCLATLPGEIFVHR.N	[109-125]
	FALSE	High	[KR].KLAELNVISSVTALKR.[H]		FALSE	1	6	1	B9WDA1	B9WDA1 [209-224]		2	1742.05	High	Medium	225.65	2.55	K.KLAELNVISSVTALKR.H	[209-224]
	FALSE	High	[K].IGGVLDLWLNPVRHIR.[A]		FALSE	2	5	1	B9WDA1; G8B6R8	B9WDA1 [174-189]; G8B6R8 [169-184]		1	1858.08	High	Low	197.48	1.48	K.IGGVLDLWLNPVRHIR.A	[174-189]
FALSE	High	High	Master Protein Candidate	A0A3F2VVD3	Uncharacterized protein (Fragment) OS=Candida albicans Ca529L OX=1325634 GN=L150_02561 PE=4 SV=1	0	0	16	FALSE	6	48	3	311	34.8	6.8	8867.85	65.97	6	3												0	1
	Checked	Confidence	Annotated Sequence	Modifications	Contaminant	# Protein Groups	# Proteins	# PSMs	Master Protein Accessions	Positions in Master Proteins	Modifications in Master Proteins	# Missed Cleavages	Theo. MH+ [Da]	Confidence (by Search Engine): MS Amanda 2.0	Confidence (by Search Engine): Sequest HT	Amanda Score (by Search Engine): MS Amanda 2.0	XCorr (by Search Engine): Sequest HT	Sequence in Protein	Positions in Proteins
	FALSE	High	[K].KIGGVLDLWLNPVR.[H]		FALSE	2	8	33	B9WDA1; G8B6R8	B9WDA1 [173-186]; G8B6R8 [168-181]		1	1579.93	High	High	559.1	5.48	K.KIGGVLDLWLNPVR.H	[205-218]
	FALSE	High	[K].IGGVLDLWLNPVR.[H]		FALSE	2	8	10	B9WDA1; G8B6R8	B9WDA1 [174-186]; G8B6R8 [169-181]		0	1451.84	High	High	389.81	3.43	K.IGGVLDLWLNPVR.H	[206-218]
	FALSE	High	[K].LAELNVISSVTALKR.[H]		FALSE	1	6	2	B9WDA1	B9WDA1 [210-224]		1	1613.96	High	High	273.01	2.67	K.LAELNVISSVTALKR.H	[242-256]
	FALSE	High	[R].AGDQCLATLPGEIFVHR.[N]	1xCarbamidomethyl [C5]	FALSE	1	3	1	B9WDA1	B9WDA1 [109-125]		0	1883.94	High	Low	265.32	1.8	R.AGDQCLATLPGEIFVHR.N	[141-157]
	FALSE	High	[KR].KLAELNVISSVTALKR.[H]		FALSE	1	6	1	B9WDA1	B9WDA1 [209-224]		2	1742.05	High	Medium	225.65	2.55	K.KLAELNVISSVTALKR.H	[241-256]
	FALSE	High	[K].IGGVLDLWLNPVRHIR.[A]		FALSE	2	5	1	B9WDA1; G8B6R8	B9WDA1 [174-189]; G8B6R8 [169-184]		1	1858.08	High	Low	197.48	1.48	K.IGGVLDLWLNPVRHIR.A	[206-221]
FALSE	High	High	Master Protein	G8B4U3	Serine hydroxymethyltransferase OS=Candida parapsilosis (strain CDC 317 / ATCC MYA-4646) OX=578454 GN=CPAR2_600480 PE=3 SV=1	0	0	56	FALSE	21	47	21	470	52.1	7.11	8117.47	57.63	21	15	metabolic process	cytoplasm	catalytic activity	Pf00155, Pf00266, Pf00464		CPAR2_600480						0	1
	Checked	Confidence	Annotated Sequence	Modifications	Contaminant	# Protein Groups	# Proteins	# PSMs	Master Protein Accessions	Positions in Master Proteins	Modifications in Master Proteins	# Missed Cleavages	Theo. MH+ [Da]	Confidence (by Search Engine): MS Amanda 2.0	Confidence (by Search Engine): Sequest HT	Amanda Score (by Search Engine): MS Amanda 2.0	XCorr (by Search Engine): Sequest HT	Sequence in Protein	Positions in Proteins
	FALSE	High	[K].AFHLSPDKWGVNVQTLSGSPANLQVYQAIMKPHDR.[L]		FALSE	1	1	4	G8B4U3	G8B4U3 [94-128]		1	3904.99	High	High	496.71	4.48	K.AFHLSPDKWGVNVQTLSGSPANLQVYQAIMKPHDR.L	[94-128]
	FALSE	High	[K].LVSDGTDSHMVLVSLK.[D]		FALSE	1	7	2	G8B4U3	G8B4U3 [340-355]		0	1700.89	High	High	385.75	3.57	K.LVSDGTDSHMVLVSLK.D	[340-355]
	FALSE	High	[R].VDLETGLIDYDMLEK.[T]		FALSE	1	7	2	G8B4U3	G8B4U3 [165-179]		0	1753.86	High	High	338.75	3.46	R.VDLETGLIDYDMLEK.T	[165-179]
	FALSE	High	[R].LMGLDLPHGGHLSHGYQTDTR.[K]		FALSE	1	1	4	G8B4U3	G8B4U3 [129-149]		0	2305.11	High	High	321.32	3.08	R.LMGLDLPHGGHLSHGYQTDTR.K	[129-149]
	FALSE	High	[R].YYGGNEHIDR.[M]		FALSE	1	7	3	G8B4U3	G8B4U3 [73-82]		0	1223.54	High	High	318.23	2.99	R.YYGGNEHIDR.M	[73-82]
	FALSE	High	[K].QADTQEFKDYQQQVVK.[N]		FALSE	1	2	4	G8B4U3	G8B4U3 [309-324]		1	1954.95	High	High	306.76	3.74	K.QADTQEFKDYQQQVVK.N	[309-324]
	FALSE	High	[K].RIVDYIDFAVNYAK.[E]		FALSE	1	1	2	G8B4U3	G8B4U3 [411-424]		1	1686.88	High	High	306.01	2.97	K.RIVDYIDFAVNYAK.E	[411-424]
	FALSE	High	[R].IVDYIDFAVNYAK.[E]		FALSE	1	1	4	G8B4U3	G8B4U3 [412-424]		0	1530.78	High	High	286.33	2.98	R.IVDYIDFAVNYAK.E	[412-424]
	FALSE	High	[K].ISAVSTYFETMPYR.[V]		FALSE	1	7	2	G8B4U3	G8B4U3 [151-164]		0	1664.8	High	High	278.95	2.9	K.ISAVSTYFETMPYR.V	[151-164]
	FALSE	High	[K].TAVLYRPK.[V]		FALSE	1	3	1	G8B4U3	G8B4U3 [180-187]		0	947.567	High	Medium	273.68	2.22	K.TAVLYRPK.V	[180-187]
	FALSE	High	[K].VLVAGTSAYCR.[L]	1xCarbamidomethyl [C10]	FALSE	1	7	2	G8B4U3	G8B4U3 [188-198]		0	1196.61	High	High	269.36	2.82	K.VLVAGTSAYCR.L	[188-198]
	FALSE	High	[K].NSIPGDKSALVPGGVR.[I]		FALSE	1	7	3	G8B4U3	G8B4U3 [378-393]		1	1566.86	High	High	251.38	2.77	K.NSIPGDKSALVPGGVR.I	[378-393]
	FALSE	High	[K].LVSDGTDSHMVLVSLKDK.[Q]		FALSE	1	7	1	G8B4U3	G8B4U3 [340-357]		1	1944.01	High	Low	249.76	2.21	K.LVSDGTDSHMVLVSLKDK.Q	[340-357]
	FALSE	High	[R].KISAVSTYFETMPYR.[V]		FALSE	1	7	2	G8B4U3	G8B4U3 [150-164]		1	1792.89	High	High	246.89	3.1	R.KISAVSTYFETMPYR.V	[150-164]
	FALSE	High	[K].TGQEIMYDLENPINFSVFPGHQGGPHNHTIAALATALK.[Q]		FALSE	1	1	2	G8B4U3	G8B4U3 [271-308]		0	4089.03	High	High	244.95	2.98	K.TGQEIMYDLENPINFSVFPGHQGGPHNHTIAALATALK.Q	[271-308]
	FALSE	High	[R].YYGGNEHIDRMETLCQQR.[A]	1xCarbamidomethyl [C15]	FALSE	1	2	2	G8B4U3	G8B4U3 [73-90]		1	2270.01	High	Low	241.33	2.2	R.YYGGNEHIDRMETLCQQR.A	[73-90]
	FALSE	High	[K].NKVLHGQDEKLDAVK.[A]		FALSE	1	1	1	G8B4U3	G8B4U3 [442-456]		2	1693.92	High	Low	238.85	2.2	K.NKVLHGQDEKLDAVK.A	[442-456]
	FALSE	High	[R].IGAPAMTTR.[G]		FALSE	1	7	2	G8B4U3	G8B4U3 [394-402]		0	917.487	High	High	219.53	2.49	R.IGAPAMTTR.G	[394-402]
	FALSE	High	[R].GLGEEDFKR.[I]		FALSE	1	2	1	G8B4U3	G8B4U3 [403-411]		1	1050.52	High	Low	193.27	2.03	R.GLGEEDFKR.I	[403-411]
	FALSE	High	[K].WGVNVQTLSGSPANLQVYQAIMKPHDR.[L]		FALSE	1	2	2	G8B4U3	G8B4U3 [102-128]		0	3009.54	High	High	191.23	3.04	K.WGVNVQTLSGSPANLQVYQAIMKPHDR.L	[102-128]
	FALSE	High	[RK].INIALNK.[N]		FALSE	1	5	1	G8B4U3	G8B4U3 [371-377]		0	785.488	High	Low	178.36	1.69	R.INIALNK.N	[371-377]
FALSE	High	High	Master Protein	G8BE80	Uncharacterized protein OS=Candida parapsilosis (strain CDC 317 / ATCC MYA-4646) OX=578454 GN=ALD5 PE=3 SV=1	0	0	57	FALSE	21	44	21	497	53.6	5.97	7435.98	52.72	21	14	metabolic process		catalytic activity	Pf00171		CPAR2_212210						0	1
	Checked	Confidence	Annotated Sequence	Modifications	Contaminant	# Protein Groups	# Proteins	# PSMs	Master Protein Accessions	Positions in Master Proteins	Modifications in Master Proteins	# Missed Cleavages	Theo. MH+ [Da]	Confidence (by Search Engine): MS Amanda 2.0	Confidence (by Search Engine): Sequest HT	Amanda Score (by Search Engine): MS Amanda 2.0	XCorr (by Search Engine): Sequest HT	Sequence in Protein	Positions in Proteins
	FALSE	High	[K].NADTLAQIETLDNGK.[S]		FALSE	1	1	3	G8BE80	G8BE80 [98-112]		0	1602.8	High	High	466.33	4.29	K.NADTLAQIETLDNGK.S	[98-112]
	FALSE	High	[K].ILGSVINTGGTHFNYTER.[V]		FALSE	1	1	4	G8BE80	G8BE80 [138-155]		0	1979	High	High	395.22	3.86	K.ILGSVINTGGTHFNYTER.V	[138-155]
	FALSE	High	[K].SPNIVFDDADVDNTIK.[N]		FALSE	1	1	2	G8BE80	G8BE80 [271-286]		0	1762.85	High	High	356.83	3.21	K.SPNIVFDDADVDNTIK.N	[271-286]
	FALSE	High	[K].LGPVLASGSTTVLK.[T]		FALSE	1	2	2	G8BE80	G8BE80 [177-190]		0	1342.79	High	High	354.55	3.17	K.LGPVLASGSTTVLK.T	[177-190]
	FALSE	High	[R].VLIQSGVYDEVVKK.[L]		FALSE	1	2	2	G8BE80	G8BE80 [306-319]		1	1576.89	High	High	350.78	3.19	R.VLIQSGVYDEVVKK.L	[306-319]
	FALSE	High	[K].TAGAAIASHMK.[L]		FALSE	1	1	3	G8BE80	G8BE80 [225-235]		0	1057.55	High	High	346.37	3.16	K.TAGAAIASHMK.L	[225-235]
	FALSE	High	[K].AGTIWVNTYNDFHPMVPFGGFSASGIGR.[E]		FALSE	1	2	2	G8BE80	G8BE80 [446-473]		0	2998.43	High	High	319.47	3.72	K.AGTIWVNTYNDFHPMVPFGGFSASGIGR.E	[446-473]
	FALSE	High	[K].KVTLELGGK.[S]		FALSE	1	11	2	G8BE80	G8BE80 [262-270]		1	944.578	High	High	309.48	2.75	K.KVTLELGGK.S	[262-270]
	FALSE	High	[K].TAGAAIASHMKLEK.[V]		FALSE	1	1	1	G8BE80	G8BE80 [225-238]		1	1427.77	High	Medium	302.1	2.54	K.TAGAAIASHMKLEK.V	[225-238]
	FALSE	High	[K].NIIAGIFYNSGEVCCAGSR.[V]	2xCarbamidomethyl [C14; C15]	FALSE	1	1	2	G8BE80	G8BE80 [287-305]		0	2087.96	High	High	295.57	3.24	K.NIIAGIFYNSGEVCCAGSR.V	[287-305]
	FALSE	High	[R].VLIQSGVYDEVVK.[K]		FALSE	1	2	2	G8BE80	G8BE80 [306-318]		0	1448.8	High	High	280.96	2.57	R.VLIQSGVYDEVVK.K	[306-318]
	FALSE	High	[R].EMGEEVFHEYTQTK.[A]		FALSE	1	2	4	G8BE80	G8BE80 [474-487]		0	1727.76	High	High	274.43	3.18	R.EMGEEVFHEYTQTK.A	[474-487]
	FALSE	High	[K].GYFVKPTIFGDVAGHMK.[I]		FALSE	1	2	1	G8BE80	G8BE80 [376-392]		0	1866.96	High	Low	273.19	2.47	K.GYFVKPTIFGDVAGHMK.I	[376-392]
	FALSE	High	[K].GDVQLVANYFR.[S]		FALSE	1	1	4	G8BE80	G8BE80 [119-129]		0	1281.66	High	High	254.69	2.78	K.GDVQLVANYFR.S	[119-129]
	FALSE	High	[K].ILQYIESGKEQGAK.[I]		FALSE	1	2	2	G8BE80	G8BE80 [351-364]		1	1563.84	High	Medium	233.98	2.32	K.ILQYIESGKEQGAK.I	[351-364]
	FALSE	High	[K].VAFTGSTLVGK.[T]		FALSE	1	2	1	G8BE80	G8BE80 [239-249]		0	1079.61	High	Medium	229.6	2.18	K.VAFTGSTLVGK.T	[239-249]
	FALSE	High	[K].QPTGLFINNEFTYPK.[Q]		FALSE	1	1	2	G8BE80	G8BE80 [21-35]		0	1768.89	High	High	227.48	2.65	K.QPTGLFINNEFTYPK.Q	[21-35]
	FALSE	High	[K].SISNAKGDVQLVANYFR.[S]		FALSE	1	1	1	G8BE80	G8BE80 [113-129]		1	1881.98	High	Low	222.26	2.33	K.SISNAKGDVQLVANYFR.S	[113-129]
	FALSE	High	[K].IVKEEIFGPVVTLIK.[F]		FALSE	1	2	1	G8BE80	G8BE80 [393-407]		1	1685.02	High	Medium	216.34	2.47	K.IVKEEIFGPVVTLIK.F	[393-407]
	FALSE	High	[K].IVKEEIFGPVVTLIKFDTVDEAIELANNTEYGLAAGVHSR.[D]		FALSE	1	1	2	G8BE80	G8BE80 [393-432]		2	4358.29	High	High	193.56	2.87	K.IVKEEIFGPVVTLIKFDTVDEAIELANNTEYGLAAGVHSR.D	[393-432]
	FALSE	High	[K].LLVEAGLPK.[G]		FALSE	1	1	1	G8BE80	G8BE80 [205-213]		0	939.587	High	Low	179.51	1.59	K.LLVEAGLPK.G	[205-213]
FALSE	High	High	Master Protein	G8BG06	Uncharacterized protein OS=Candida parapsilosis (strain CDC 317 / ATCC MYA-4646) OX=578454 GN=CPAR2_204330 PE=4 SV=1	0	0	33	FALSE	21	38	21	896	99.8	5.33	6348.98	42.23	21	11	metabolic process;regulation of biological process		catalytic activity;nucleotide binding;protein binding	Pf00004, Pf02861, Pf07724, Pf07728, Pf10431, Pf13191, Pf13401		CPAR2_204330						0	1
	Checked	Confidence	Annotated Sequence	Modifications	Contaminant	# Protein Groups	# Proteins	# PSMs	Master Protein Accessions	Positions in Master Proteins	Modifications in Master Proteins	# Missed Cleavages	Theo. MH+ [Da]	Confidence (by Search Engine): MS Amanda 2.0	Confidence (by Search Engine): Sequest HT	Amanda Score (by Search Engine): MS Amanda 2.0	XCorr (by Search Engine): Sequest HT	Sequence in Protein	Positions in Proteins
	FALSE	High	[R].ITLHLDDDAMNYLIK.[N]		FALSE	1	2	2	G8BG06	G8BG06 [800-814]		0	1774.9	High	High	515.24	4.27	R.ITLHLDDDAMNYLIK.N	[800-814]
	FALSE	High	[K].LINLESELSSVVVGQSEAVK.[A]		FALSE	1	1	2	G8BG06	G8BG06 [568-587]		0	2101.14	High	High	378.25	4.14	K.LINLESELSSVVVGQSEAVK.A	[568-587]
	FALSE	High	[K].LLGSNAGFVGYGEGNILAEPLIR.[R]		FALSE	1	2	4	G8BG06	G8BG06 [653-675]		0	2360.26	High	High	330.15	3.67	K.LLGSNAGFVGYGEGNILAEPLIR.R	[653-675]
	FALSE	High	[K].NAVGPDQICETAAR.[L]	1xCarbamidomethyl [C9]	FALSE	1	2	2	G8BG06	G8BG06 [538-551]		0	1501.71	High	High	325.3	2.93	K.NAVGPDQICETAAR.L	[538-551]
	FALSE	High	[R].IVDGDVPNVLSNAR.[L]		FALSE	1	2	2	G8BG06	G8BG06 [229-242]		0	1468.78	High	High	304.29	2.53	R.IVDGDVPNVLSNAR.L	[229-242]
	FALSE	High	[R].LFSLDMGALTAGAK.[Y]		FALSE	1	2	2	G8BG06	G8BG06 [243-256]		0	1394.73	High	High	289.87	2.64	R.LFSLDMGALTAGAK.Y	[243-256]
	FALSE	High	[R].RPYSVVLFDEVEK.[A]		FALSE	1	2	4	G8BG06	G8BG06 [676-688]		0	1580.83	High	High	285.18	2.79	R.RPYSVVLFDEVEK.A	[676-688]
	FALSE	High	[K].IDASTKEHVMGAVR.[A]		FALSE	1	1	1	G8BG06	G8BG06 [740-753]		1	1513.78	High	Medium	276.32	2.74	K.IDASTKEHVMGAVR.A	[740-753]
	FALSE	High	[R].IIQNATNLCK.[E]	1xCarbamidomethyl [C9]	FALSE	1	2	1	G8BG06	G8BG06 [13-22]		0	1174.62	High	Medium	264.88	2.43	R.IIQNATNLCK.E	[13-22]
	FALSE	High	[R].SGLSNPNQPPSFLFLGLSGSGK.[T]		FALSE	1	4	2	G8BG06	G8BG06 [598-619]		0	2204.13	High	High	262.8	2.96	R.SGLSNPNQPPSFLFLGLSGSGK.T	[598-619]
	FALSE	High	[K].DKETVNIVVGEK.[G]		FALSE	1	2	1	G8BG06	G8BG06 [849-860]		1	1330.72	High	Medium	260.59	2.24	K.DKETVNIVVGEK.G	[849-860]
	FALSE	High	[K].TSIVEGVAQR.[I]		FALSE	1	11	2	G8BG06	G8BG06 [219-228]		0	1059.58	High	High	247.21	2.48	K.TSIVEGVAQR.I	[219-228]
	FALSE	High	[R].ILDSALVTAAQLASR.[Y]		FALSE	1	10	4	G8BG06	G8BG06 [367-381]		0	1528.87	High	High	246.62	3.02	R.ILDSALVTAAQLASR.Y	[367-381]
	FALSE	High	[R].LPSQNPPPDDVRPSYQLGQVLQNAAK.[I]		FALSE	1	1	2	G8BG06	G8BG06 [76-101]		0	2832.46	High	High	227.25	2.63	R.LPSQNPPPDDVRPSYQLGQVLQNAAK.I	[76-101]
	FALSE	High	[R].IDCSELDKWSTSK.[L]	1xCarbamidomethyl [C3]	FALSE	1	2	1	G8BG06	G8BG06 [640-652]		1	1568.73	High	Low	226.13	2.29	R.IDCSELDKWSTSK.L	[640-652]
	FALSE	High	[KR].VAEEEASNLDSLLK.[N]		FALSE	1	6	1	G8BG06	G8BG06 [524-537]		0	1517.77	High	Low	223.21	1.88	R.VAEEEASNLDSLLK.N	[524-537]
	FALSE	High	[R].LIQNEILNK.[L]		FALSE	1	3	1	G8BG06	G8BG06 [829-837]		0	1084.64	High	Low	218.34	2	R.LIQNEILNK.L	[829-837]
	FALSE	High	[K].LAIYILK.[G]		FALSE	1	1	1	G8BG06	G8BG06 [838-844]		0	833.549	High	Low	216.8	1.86	K.LAIYILK.G	[838-844]
	FALSE	High	[R].KLDELEVK.[A]		FALSE	1	5	1	G8BG06	G8BG06 [482-489]		1	973.556	High	Low	198.1	2.09	R.KLDELEVK.A	[482-489]
	FALSE	High	[K].SDAANLLKPMLAR.[G]		FALSE	1	9	1	G8BG06	G8BG06 [295-307]		0	1399.77	High	Low	195.95	2.06	K.SDAANLLKPMLAR.G	[295-307]
	FALSE	High	[R].ISNIVIFNR.[L]		FALSE	1	2	1	G8BG06	G8BG06 [764-772]		0	1075.63	High	Low	186.54	2.09	R.ISNIVIFNR.L	[764-772]
FALSE	High	High	Master Protein	G8BAV5	Uncharacterized protein OS=Candida parapsilosis (strain CDC 317 / ATCC MYA-4646) OX=578454 GN=CPAR2_807280 PE=4 SV=1	0	0	59	FALSE	15	33	7	258	27.9	10.07	6299.72	37.85	15	9				Pf01248		CPAR2_807280						0	1
	Checked	Confidence	Annotated Sequence	Modifications	Contaminant	# Protein Groups	# Proteins	# PSMs	Master Protein Accessions	Positions in Master Proteins	Modifications in Master Proteins	# Missed Cleavages	Theo. MH+ [Da]	Confidence (by Search Engine): MS Amanda 2.0	Confidence (by Search Engine): Sequest HT	Amanda Score (by Search Engine): MS Amanda 2.0	XCorr (by Search Engine): Sequest HT	Sequence in Protein	Positions in Proteins
	FALSE	High	[R].LKVPPSIAQFNQTLDKNTAAQAFK.[L]		FALSE	1	2	5	G8BAV5	G8BAV5 [70-93]		2	2630.43	High	High	546.93	5.17	R.LKVPPSIAQFNQTLDKNTAAQAFK.L	[70-93]
	FALSE	High	[K].TSSVAALTEVASADEGELSK.[L]		FALSE	1	2	3	G8BAV5	G8BAV5 [195-214]		0	1964.97	High	High	497.85	4.48	K.TSSVAALTEVASADEGELSK.L	[195-214]
	FALSE	High	[K].YGLNHVVSLIENK.[K]		FALSE	3	14	4	A0A1D8PF11; G8BAV5; G8BDE3	A0A1D8PF11 [134-146]; G8BAV5 [135-147]; G8BDE3 [134-146]		0	1485.81	High	High	408.23	3.72	K.YGLNHVVSLIENK.K	[135-147]
	FALSE	High	[K].KTSSVAALTEVASADEGELSK.[L]		FALSE	1	2	2	G8BAV5	G8BAV5 [194-214]		1	2093.06	High	High	372.16	4.33	K.KTSSVAALTEVASADEGELSK.L	[194-214]
	FALSE	High	[K].LISTIDANYLQK.[Y]		FALSE	1	2	2	G8BAV5	G8BAV5 [215-226]		0	1378.76	High	High	340.33	3.25	K.LISTIDANYLQK.Y	[215-226]
	FALSE	High	[K].SAESKNPLLESTPK.[N]		FALSE	1	2	1	G8BAV5	G8BAV5 [20-33]		1	1500.79	High	Low	314.18	2.31	K.SAESKNPLLESTPK.N	[20-33]
	FALSE	High	[R].LKVPPSIAQFNQTLDK.[N]		FALSE	1	2	3	G8BAV5	G8BAV5 [70-85]		1	1799.01	High	High	277.89	2.97	R.LKVPPSIAQFNQTLDK.N	[70-85]
	FALSE	High	[K].KMGVPYAIVK.[G]		FALSE	3	17	2	A0A1D8PF11; G8BAV5; G8BDE3	A0A1D8PF11 [172-181]; G8BAV5 [173-182]; G8BDE3 [172-181]		1	1105.64	High	High	274.68	2.47	K.KMGVPYAIVK.G	[173-182]
	FALSE	High	[K].DASPKPVVVK.[Y]		FALSE	2	5	2	G8BAV5; G8BDE3	G8BAV5 [125-134]; G8BDE3 [124-133]		0	1039.61	High	High	257.48	2.49	K.DASPKPVVVK.Y	[125-134]
	FALSE	High	[K].LVLIANDVDPIELVVFLPALCKK.[M]	1xCarbamidomethyl [C21]	FALSE	3	10	2	A0A1D8PF11; G8BAV5; G8BDE3	A0A1D8PF11 [150-172]; G8BAV5 [151-173]; G8BDE3 [150-172]		1	2579.49	High	High	255.86	3.1	K.LVLIANDVDPIELVVFLPALCKK.M	[151-173]
	FALSE	High	[K].YGLNHVVSLIENKK.[A]		FALSE	3	14	2	A0A1D8PF11; G8BAV5; G8BDE3	A0A1D8PF11 [134-147]; G8BAV5 [135-148]; G8BDE3 [134-147]		1	1613.9	High	Low	254.97	2.25	K.YGLNHVVSLIENKK.A	[135-148]
	FALSE	High	[K].MGVPYAIVK.[G]		FALSE	3	17	1	A0A1D8PF11; G8BAV5; G8BDE3	A0A1D8PF11 [173-181]; G8BAV5 [174-182]; G8BDE3 [173-181]		0	977.549	High	Low	222.37	2.12	K.MGVPYAIVK.G	[174-182]
	FALSE	High	[K].LISTIDANYLQKYEENKK.[H]		FALSE	1	2	2	G8BAV5	G8BAV5 [215-232]		2	2170.14	High	Low	212.84	1.41	K.LISTIDANYLQKYEENKK.H	[215-232]
	FALSE	High	[R].FVKWPEYVR.[L]		FALSE	3	11	1	A0A1D8PF11; G8BAV5; G8BDE3	A0A1D8PF11 [49-57]; G8BAV5 [50-58]; G8BDE3 [49-57]		1	1223.66	High	Low	193.83	2.11	R.FVKWPEYVR.L	[50-58]
	FALSE	High	[K].NFGIGQSIQPK.[R]		FALSE	3	12	1	A0A1D8PF11; G8BAV5; G8BDE3	A0A1D8PF11 [33-43]; G8BAV5 [34-44]; G8BDE3 [33-43]		0	1188.64	High	Low	192.46	1.92	K.NFGIGQSIQPK.R	[34-44]
FALSE	High	High	Master Protein Rejected	G8B874	Uncharacterized protein OS=Candida parapsilosis (strain CDC 317 / ATCC MYA-4646) OX=578454 GN=SSA2 PE=3 SV=1	0	0	27	FALSE	16	33	0	646	69.7	5.14	5824.05	50.26	16	15	cell organization and biogenesis;metabolic process;regulation of biological process;transport	cytoplasm;cytosol;membrane;mitochondrion	nucleotide binding;protein binding;RNA binding	Pf00012, Pf06723		CPAR2_106940						0	0
	Checked	Confidence	Annotated Sequence	Modifications	Contaminant	# Protein Groups	# Proteins	# PSMs	Master Protein Accessions	Positions in Master Proteins	Modifications in Master Proteins	# Missed Cleavages	Theo. MH+ [Da]	Confidence (by Search Engine): MS Amanda 2.0	Confidence (by Search Engine): Sequest HT	Amanda Score (by Search Engine): MS Amanda 2.0	XCorr (by Search Engine): Sequest HT	Sequence in Protein	Positions in Proteins
	FALSE	High	[R].IINEPTAAAIAYGLDKK.[GS]		FALSE	3	16	2	G9BX82; H8X1W4; H8X9S4	G9BX82 [170-186]; H8X1W4 [170-186]; H8X9S4 [170-186]		1	1787.99	High	High	518.33	4.12	R.IINEPTAAAIAYGLDKK.G	[170-186]
	FALSE	High	[K].NQAAINPANTVFDAKR.[L]		FALSE	2	4	2	H8X1W4; H8X9S4	H8X1W4 [55-70]; H8X9S4 [55-70]		1	1729.9	High	High	444.51	4.57	K.NQAAINPANTVFDAKR.L	[55-70]
	FALSE	High	[K].NQAAINPANTVFDAK.[R]		FALSE	2	4	2	H8X1W4; H8X9S4	H8X1W4 [55-69]; H8X9S4 [55-69]		0	1573.8	High	High	425.82	4	K.NQAAINPANTVFDAK.R	[55-69]
	FALSE	High	[K].IDKSQVEEIVLVGGSTR.[I]		FALSE	2	11	2	G9BX82; H8X5G1	G9BX82 [325-341]; H8X5G1 [329-345]		1	1830	High	High	411.62	3.29	K.IDKSQVEEIVLVGGSTR.I	[325-341]
	FALSE	High	[K].SQVEEIVLVGGSTR.[I]		FALSE	2	11	2	G9BX82; H8X5G1	G9BX82 [328-341]; H8X5G1 [332-345]		0	1473.79	High	High	381.14	3	K.SQVEEIVLVGGSTR.I	[328-341]
	FALSE	High	[K].DAGLIAGLNVLR.[I]		FALSE	2	6	2	H8X1W4; H8X9S4	H8X1W4 [158-169]; H8X9S4 [158-169]		0	1211.71	High	High	331.18	3.48	K.DAGLIAGLNVLR.I	[158-169]
	FALSE	High	[R].IINEPTAAAIAYGLDK.[K]		FALSE	3	16	2	G9BX82; H8X1W4; H8X9S4	G9BX82 [170-185]; H8X1W4 [170-185]; H8X9S4 [170-185]		0	1659.9	High	High	330.31	3.85	R.IINEPTAAAIAYGLDK.K	[170-185]
	FALSE	High	[R].ARFEELCADLFR.[S]	1xCarbamidomethyl [C7]	FALSE	2	17	3	G9BX82; H8X5G1	G9BX82 [299-310]; H8X5G1 [303-314]		1	1526.74	High	High	325.75	3.18	R.ARFEELCADLFR.S	[299-310]
	FALSE	High	[K].KSETFSTYADNQPGVLIQVFEGER.[AT]		FALSE	1	16	2	G9BX82	G9BX82 [423-446]		1	2715.33	High	High	321.37	3.49	K.KSETFSTYADNQPGVLIQVFEGER.A	[423-446]
	FALSE	High	[K].DAVVTVPAYFNDSQR.[Q]		FALSE	3	16	3	G9BX82; H8X1W4; H8X9S4	G9BX82 [139-153]; H8X1W4 [139-153]; H8X9S4 [139-153]		0	1681.82	High	High	299.21	2.64	K.DAVVTVPAYFNDSQR.Q	[139-153]
	FALSE	High	[K].ATAGDTHLGGEDFDNR.[L]		FALSE	1	15	2	G9BX82	G9BX82 [220-235]		0	1675.73	High	High	292.94	3.09	K.ATAGDTHLGGEDFDNR.L	[220-235]
	FALSE	High	[K].NQLESYAYSLK.[N]		FALSE	1	13	2	G9BX82	G9BX82 [539-549]		0	1315.65	High	High	268.53	3.1	K.NQLESYAYSLK.N	[539-549]
	FALSE	High	[R].LVNFFIQEFKR.[K]		FALSE	1	15	2	G9BX82	G9BX82 [236-246]		1	1440.8	High	High	266.6	2.64	R.LVNFFIQEFKR.K	[236-246]
	FALSE	High	[R].TTPSFVAFTDTER.[L]		FALSE	3	17	2	G9BX82; H8X1W4; H8X9S4	G9BX82 [35-47]; H8X1W4 [35-47]; H8X9S4 [35-47]		0	1471.71	High	High	254.16	2.85	R.TTPSFVAFTDTER.L	[35-47]
	FALSE	High	[K].LVSDFFNGKELNK.[S]		FALSE	1	9	2	G9BX82	G9BX82 [348-360]		1	1510.79	High	High	251.51	2.97	K.LVSDFFNGKELNK.S	[348-360]
	FALSE	High	[R].LVNFFIQEFK.[R]		FALSE	1	15	1	G9BX82	G9BX82 [236-245]		0	1284.7	High	Medium	196.75	2.29	R.LVNFFIQEFK.R	[236-245]
FALSE	High	High	None	H8X2L6	Rpl8b predicted ribosomal protein OS=Candida orthopsilosis (strain 90-125) OX=1136231 GN=CORT_0C01870 PE=4 SV=1	0	0	54	FALSE	14	32	6	258	28	10.04	5985.55	37.85	14	9		ribosome		Pf01248	14539436	CORT_0C01870	CORT_0C01870	3	Ribosome			1	1
	Checked	Confidence	Annotated Sequence	Modifications	Contaminant	# Protein Groups	# Proteins	# PSMs	Master Protein Accessions	Positions in Master Proteins	Modifications in Master Proteins	# Missed Cleavages	Theo. MH+ [Da]	Confidence (by Search Engine): MS Amanda 2.0	Confidence (by Search Engine): Sequest HT	Amanda Score (by Search Engine): MS Amanda 2.0	XCorr (by Search Engine): Sequest HT	Sequence in Protein	Positions in Proteins
	FALSE	High	[R].LKVPPSIAQFNQTLDKNTAAQAFK.[L]		FALSE	1	2	5	G8BAV5	G8BAV5 [70-93]		2	2630.43	High	High	546.93	5.17	R.LKVPPSIAQFNQTLDKNTAAQAFK.L	[70-93]
	FALSE	High	[K].TSSVAALTEVASADEGELSK.[L]		FALSE	1	2	3	G8BAV5	G8BAV5 [195-214]		0	1964.97	High	High	497.85	4.48	K.TSSVAALTEVASADEGELSK.L	[195-214]
	FALSE	High	[K].YGLNHVVSLIENK.[K]		FALSE	3	14	4	A0A1D8PF11; G8BAV5; G8BDE3	A0A1D8PF11 [134-146]; G8BAV5 [135-147]; G8BDE3 [134-146]		0	1485.81	High	High	408.23	3.72	K.YGLNHVVSLIENK.K	[135-147]
	FALSE	High	[K].KTSSVAALTEVASADEGELSK.[L]		FALSE	1	2	2	G8BAV5	G8BAV5 [194-214]		1	2093.06	High	High	372.16	4.33	K.KTSSVAALTEVASADEGELSK.L	[194-214]
	FALSE	High	[K].LISTIDANYLQK.[Y]		FALSE	1	2	2	G8BAV5	G8BAV5 [215-226]		0	1378.76	High	High	340.33	3.25	K.LISTIDANYLQK.Y	[215-226]
	FALSE	High	[R].LKVPPSIAQFNQTLDK.[N]		FALSE	1	2	3	G8BAV5	G8BAV5 [70-85]		1	1799.01	High	High	277.89	2.97	R.LKVPPSIAQFNQTLDK.N	[70-85]
	FALSE	High	[K].KMGVPYAIVK.[G]		FALSE	3	17	2	A0A1D8PF11; G8BAV5; G8BDE3	A0A1D8PF11 [172-181]; G8BAV5 [173-182]; G8BDE3 [172-181]		1	1105.64	High	High	274.68	2.47	K.KMGVPYAIVK.G	[173-182]
	FALSE	High	[K].DASPKPVVVK.[Y]		FALSE	2	5	2	G8BAV5; G8BDE3	G8BAV5 [125-134]; G8BDE3 [124-133]		0	1039.61	High	High	257.48	2.49	K.DASPKPVVVK.Y	[125-134]
	FALSE	High	[K].LVLIANDVDPIELVVFLPALCKK.[M]	1xCarbamidomethyl [C21]	FALSE	3	10	2	A0A1D8PF11; G8BAV5; G8BDE3	A0A1D8PF11 [150-172]; G8BAV5 [151-173]; G8BDE3 [150-172]		1	2579.49	High	High	255.86	3.1	K.LVLIANDVDPIELVVFLPALCKK.M	[151-173]
	FALSE	High	[K].YGLNHVVSLIENKK.[A]		FALSE	3	14	2	A0A1D8PF11; G8BAV5; G8BDE3	A0A1D8PF11 [134-147]; G8BAV5 [135-148]; G8BDE3 [134-147]		1	1613.9	High	Low	254.97	2.25	K.YGLNHVVSLIENKK.A	[135-148]
	FALSE	High	[K].MGVPYAIVK.[G]		FALSE	3	17	1	A0A1D8PF11; G8BAV5; G8BDE3	A0A1D8PF11 [173-181]; G8BAV5 [174-182]; G8BDE3 [173-181]		0	977.549	High	Low	222.37	2.12	K.MGVPYAIVK.G	[174-182]
	FALSE	High	[K].LISTIDANYLQKYEENKK.[H]		FALSE	1	2	2	G8BAV5	G8BAV5 [215-232]		2	2170.14	High	Low	212.84	1.41	K.LISTIDANYLQKYEENKK.H	[215-232]
	FALSE	High	[R].FVKWPEYVR.[L]		FALSE	3	11	1	A0A1D8PF11; G8BAV5; G8BDE3	A0A1D8PF11 [49-57]; G8BAV5 [50-58]; G8BDE3 [49-57]		1	1223.66	High	Low	193.83	2.11	R.FVKWPEYVR.L	[50-58]
	FALSE	High	[K].NFGIGQSIQPK.[R]		FALSE	3	12	1	A0A1D8PF11; G8BAV5; G8BDE3	A0A1D8PF11 [33-43]; G8BAV5 [34-44]; G8BDE3 [33-43]		0	1188.64	High	Low	192.46	1.92	K.NFGIGQSIQPK.R	[34-44]
FALSE	High	High	None	H8X634	Hsp104 heat-shock protein OS=Candida orthopsilosis (strain 90-125) OX=1136231 GN=CORT_0D04420 PE=4 SV=1	0	0	24	FALSE	16	31	16	896	99.9	5.33	5032.03	35.47	16	9	metabolic process;regulation of biological process		catalytic activity;nucleotide binding;protein binding	Pf00004, Pf02861, Pf07724, Pf07728, Pf10431, Pf13191, Pf13401	14540382	CORT_0D04420	CORT_0D04420	4	Longevity regulating pathway - multiple species			1	1
	Checked	Confidence	Annotated Sequence	Modifications	Contaminant	# Protein Groups	# Proteins	# PSMs	Master Protein Accessions	Positions in Master Proteins	Modifications in Master Proteins	# Missed Cleavages	Theo. MH+ [Da]	Confidence (by Search Engine): MS Amanda 2.0	Confidence (by Search Engine): Sequest HT	Amanda Score (by Search Engine): MS Amanda 2.0	XCorr (by Search Engine): Sequest HT	Sequence in Protein	Positions in Proteins
	FALSE	High	[R].ITLHLDDDAMNYLIK.[N]		FALSE	1	2	2	G8BG06	G8BG06 [800-814]		0	1774.9	High	High	515.24	4.27	R.ITLHLDDDAMNYLIK.N	[800-814]
	FALSE	High	[K].LLGSNAGFVGYGEGNILAEPLIR.[R]		FALSE	1	2	4	G8BG06	G8BG06 [653-675]		0	2360.26	High	High	330.15	3.67	K.LLGSNAGFVGYGEGNILAEPLIR.R	[653-675]
	FALSE	High	[K].NAVGPDQICETAAR.[L]	1xCarbamidomethyl [C9]	FALSE	1	2	2	G8BG06	G8BG06 [538-551]		0	1501.71	High	High	325.3	2.93	K.NAVGPDQICETAAR.L	[538-551]
	FALSE	High	[R].IVDGDVPNVLSNAR.[L]		FALSE	1	2	2	G8BG06	G8BG06 [229-242]		0	1468.78	High	High	304.29	2.53	R.IVDGDVPNVLSNAR.L	[229-242]
	FALSE	High	[R].LFSLDMGALTAGAK.[Y]		FALSE	1	2	2	G8BG06	G8BG06 [243-256]		0	1394.73	High	High	289.87	2.64	R.LFSLDMGALTAGAK.Y	[243-256]
	FALSE	High	[R].RPYSVVLFDEVEK.[A]		FALSE	1	2	4	G8BG06	G8BG06 [676-688]		0	1580.83	High	High	285.18	2.79	R.RPYSVVLFDEVEK.A	[676-688]
	FALSE	High	[R].IIQNATNLCK.[E]	1xCarbamidomethyl [C9]	FALSE	1	2	1	G8BG06	G8BG06 [13-22]		0	1174.62	High	Medium	264.88	2.43	R.IIQNATNLCK.E	[13-22]
	FALSE	High	[R].SGLSNPNQPPSFLFLGLSGSGK.[T]		FALSE	1	4	2	G8BG06	G8BG06 [598-619]		0	2204.13	High	High	262.8	2.96	R.SGLSNPNQPPSFLFLGLSGSGK.T	[598-619]
	FALSE	High	[K].DKETVNIVVGEK.[G]		FALSE	1	2	1	G8BG06	G8BG06 [849-860]		1	1330.72	High	Medium	260.59	2.24	K.DKETVNIVVGEK.G	[849-860]
	FALSE	High	[K].TSIVEGVAQR.[I]		FALSE	1	11	2	G8BG06	G8BG06 [219-228]		0	1059.58	High	High	247.21	2.48	K.TSIVEGVAQR.I	[219-228]
	FALSE	High	[R].ILDSALVTAAQLASR.[Y]		FALSE	1	10	4	G8BG06	G8BG06 [367-381]		0	1528.87	High	High	246.62	3.02	R.ILDSALVTAAQLASR.Y	[367-381]
	FALSE	High	[R].IDCSELDKWSTSK.[L]	1xCarbamidomethyl [C3]	FALSE	1	2	1	G8BG06	G8BG06 [640-652]		1	1568.73	High	Low	226.13	2.29	R.IDCSELDKWSTSK.L	[640-652]
	FALSE	High	[KR].VAEEEASNLDSLLK.[N]		FALSE	1	6	1	G8BG06	G8BG06 [524-537]		0	1517.77	High	Low	223.21	1.88	R.VAEEEASNLDSLLK.N	[524-537]
	FALSE	High	[R].KLDELEVK.[A]		FALSE	1	5	1	G8BG06	G8BG06 [482-489]		1	973.556	High	Low	198.1	2.09	R.KLDELEVK.A	[482-489]
	FALSE	High	[K].SDAANLLKPMLAR.[G]		FALSE	1	9	1	G8BG06	G8BG06 [295-307]		0	1399.77	High	Low	195.95	2.06	K.SDAANLLKPMLAR.G	[295-307]
	FALSE	High	[R].ISNIVIFNR.[L]		FALSE	1	2	1	G8BG06	G8BG06 [764-772]		0	1075.63	High	Low	186.54	2.09	R.ISNIVIFNR.L	[764-772]
FALSE	High	High	Master Protein	000136	cra|hCP1812051| keratin 10 (epidermolytic hyperkeratosis; keratosis palmaris et plantaris) [Homo sapiens (contaminant)]	0	0	24	FALSE	14	30	13	624	63.3	5.21	5432.47	31.15	14	8												0	1
	Checked	Confidence	Annotated Sequence	Modifications	Contaminant	# Protein Groups	# Proteins	# PSMs	Master Protein Accessions	Positions in Master Proteins	Modifications in Master Proteins	# Missed Cleavages	Theo. MH+ [Da]	Confidence (by Search Engine): MS Amanda 2.0	Confidence (by Search Engine): Sequest HT	Amanda Score (by Search Engine): MS Amanda 2.0	XCorr (by Search Engine): Sequest HT	Sequence in Protein	Positions in Proteins
	FALSE	High	[R].SGGGGGGGGCGGGGGVSSLR.[I]	1xCarbamidomethyl [C10]	TRUE	1	5	4	000136	000136 [16-35]		0	1549.68	High	High	382.47	3.77	R.SGGGGGGGGCGGGGGVSSLR.I	[16-35]
	FALSE	High	[K].GSLGGGFSSGGFSGGSFSR.[G]		TRUE	1	5	2	000136	000136 [41-59]		0	1707.77	High	High	349.22	4.19	K.GSLGGGFSSGGFSGGSFSR.G	[41-59]
	FALSE	High	[R].SQYEQLAEQNRK.[D]		TRUE	1	7	4	000136	000136 [323-334]		1	1493.73	High	High	342.86	3	R.SQYEQLAEQNRK.D	[323-334]
	FALSE	High	[K].IRLENEIQTYR.[SG]		TRUE	1	7	3	000136	000136 [440-450]		1	1434.77	High	High	314.31	2.88	K.IRLENEIQTYR.S	[440-450]
	FALSE	High	[R].SLLEGEGSSGGGGR.[G]		TRUE	1	5	1	000136	000136 [451-464]		0	1262.6	High	Medium	313.52	2.42	R.SLLEGEGSSGGGGR.G	[451-464]
	FALSE	High	[K].NHEEEMKDLR.[N]		TRUE	1	7	2	000136	000136 [286-295]		1	1300.6	High	Medium	301.2	2.61	K.NHEEEMKDLR.N	[286-295]
	FALSE	High	[R].ALEESNYELEGK.[I]		TRUE	1	6	2	000136	000136 [166-177]		0	1381.65	High	High	286.11	3.11	R.ALEESNYELEGK.I	[166-177]
	FALSE	High	[R].LENEIQTYR.[SG]		TRUE	1	7	2	000136	000136 [442-450]		0	1165.58	High	High	271.52	2.91	R.LENEIQTYR.S	[442-450]
	FALSE	High	[R].SQYEQLAEQNR.[K]		TRUE	1	7	2	000136	000136 [323-333]		0	1365.64	High	High	269.93	2.63	R.SQYEQLAEQNR.K	[323-333]
	FALSE	High	[R].LKYENEVALR.[Q]		TRUE	1	7	3	000136	000136 [236-245]		1	1234.68	High	High	262.66	2.67	R.LKYENEVALR.Q	[236-245]
	FALSE	High	[R].LASYLDKVR.[A]		TRUE	3	14	2	000136; P02533; P08779	000136 [157-165]; P02533 [126-134]; P08779 [128-136]		1	1064.61	High	Low	214.44	2.08	R.LASYLDKVR.A	[157-165]
	FALSE	High	[KR].DAEAWFNEK.[S]		TRUE	1	10	1	000136	000136 [335-343]		0	1109.49	High	Low	182.53	2.01	K.DAEAWFNEK.S	[335-343]
	FALSE	High	[K].IKEWYEK.[H]		TRUE	1	6	1	000136	000136 [178-184]		1	995.52	High	Low	182.11	1.71	K.IKEWYEK.H	[178-184]
	FALSE	High	[R].NVQALEIELQSQLALK.[Q]		TRUE	1	6	1	000136	000136 [371-386]		0	1797.01	High	Low	176.08	1.96	R.NVQALEIELQSQLALK.Q	[371-386]
FALSE	High	High	Master Protein Candidate	000129	trm|Q8N175| Keratin 10 [Homo sapiens (contaminant)]	0	0	26	FALSE	14	30	13	584	58.8	5.16	5432.47	31.15	14	8												0	1
	Checked	Confidence	Annotated Sequence	Modifications	Contaminant	# Protein Groups	# Proteins	# PSMs	Master Protein Accessions	Positions in Master Proteins	Modifications in Master Proteins	# Missed Cleavages	Theo. MH+ [Da]	Confidence (by Search Engine): MS Amanda 2.0	Confidence (by Search Engine): Sequest HT	Amanda Score (by Search Engine): MS Amanda 2.0	XCorr (by Search Engine): Sequest HT	Sequence in Protein	Positions in Proteins
	FALSE	High	[R].SGGGGGGGGCGGGGGVSSLR.[I]	1xCarbamidomethyl [C10]	TRUE	1	5	4	000136	000136 [16-35]		0	1549.68	High	High	382.47	3.77	R.SGGGGGGGGCGGGGGVSSLR.I	[16-35]
	FALSE	High	[K].GSLGGGFSSGGFSGGSFSR.[G]		TRUE	1	5	2	000136	000136 [41-59]		0	1707.77	High	High	349.22	4.19	K.GSLGGGFSSGGFSGGSFSR.G	[41-59]
	FALSE	High	[R].SQYEQLAEQNRK.[D]		TRUE	1	7	4	000136	000136 [323-334]		1	1493.73	High	High	342.86	3	R.SQYEQLAEQNRK.D	[323-334]
	FALSE	High	[K].IRLENEIQTYR.[SG]		TRUE	1	7	3	000136	000136 [440-450]		1	1434.77	High	High	314.31	2.88	K.IRLENEIQTYR.S	[440-450]
	FALSE	High	[R].SLLEGEGSSGGGGR.[G]		TRUE	1	5	1	000136	000136 [451-464]		0	1262.6	High	Medium	313.52	2.42	R.SLLEGEGSSGGGGR.G	[451-464]
	FALSE	High	[K].NHEEEMKDLR.[N]		TRUE	1	7	2	000136	000136 [286-295]		1	1300.6	High	Medium	301.2	2.61	K.NHEEEMKDLR.N	[286-295]
	FALSE	High	[R].ALEESNYELEGK.[I]		TRUE	1	6	2	000136	000136 [166-177]		0	1381.65	High	High	286.11	3.11	R.ALEESNYELEGK.I	[166-177]
	FALSE	High	[R].LENEIQTYR.[SG]		TRUE	1	7	2	000136	000136 [442-450]		0	1165.58	High	High	271.52	2.91	R.LENEIQTYR.S	[442-450]
	FALSE	High	[R].SQYEQLAEQNR.[K]		TRUE	1	7	2	000136	000136 [323-333]		0	1365.64	High	High	269.93	2.63	R.SQYEQLAEQNR.K	[323-333]
	FALSE	High	[R].LKYENEVALR.[Q]		TRUE	1	7	3	000136	000136 [236-245]		1	1234.68	High	High	262.66	2.67	R.LKYENEVALR.Q	[236-245]
	FALSE	High	[R].LASYLDKVR.[A]		TRUE	3	14	2	000136; P02533; P08779	000136 [157-165]; P02533 [126-134]; P08779 [128-136]		1	1064.61	High	Low	214.44	2.08	R.LASYLDKVR.A	[157-165]
	FALSE	High	[KR].DAEAWFNEK.[S]		TRUE	1	10	1	000136	000136 [335-343]		0	1109.49	High	Low	182.53	2.01	K.DAEAWFNEK.S	[335-343]
	FALSE	High	[K].IKEWYEK.[H]		TRUE	1	6	1	000136	000136 [178-184]		1	995.52	High	Low	182.11	1.71	K.IKEWYEK.H	[178-184]
	FALSE	High	[R].NVQALEIELQSQLALK.[Q]		TRUE	1	6	1	000136	000136 [371-386]		0	1797.01	High	Low	176.08	1.96	R.NVQALEIELQSQLALK.Q	[371-386]
FALSE	High	High	Master Protein	G8BJG3	Acetyl-coenzyme A synthetase OS=Candida parapsilosis (strain CDC 317 / ATCC MYA-4646) OX=578454 GN=CPAR2_405810 PE=3 SV=1	0	0	41	FALSE	20	30	5	677	74.9	5.96	5606.04	26.7	20	9	cell organization and biogenesis;metabolic process	cytosol	catalytic activity;nucleotide binding	Pf00501, Pf13193		CPAR2_405810						0	1
	Checked	Confidence	Annotated Sequence	Modifications	Contaminant	# Protein Groups	# Proteins	# PSMs	Master Protein Accessions	Positions in Master Proteins	Modifications in Master Proteins	# Missed Cleavages	Theo. MH+ [Da]	Confidence (by Search Engine): MS Amanda 2.0	Confidence (by Search Engine): Sequest HT	Amanda Score (by Search Engine): MS Amanda 2.0	XCorr (by Search Engine): Sequest HT	Sequence in Protein	Positions in Proteins
	FALSE	High	[R].FIDTYLAPYPNHYFTGDGAAR.[D]		FALSE	2	2	2	G8BJG3; H8X336	G8BJG3 [506-526]; H8X336 [505-525]		0	2389.12	High	High	392.34	3.34	R.FIDTYLAPYPNHYFTGDGAAR.D	[506-526]
	FALSE	High	[K].AHIVDTYWQTESGSHLLTPLAGVTPTKPGSASLPFFGIDPK.[I]		FALSE	1	1	2	G8BJG3	G8BJG3 [427-467]		0	4336.23	High	High	366.11	3.5	K.AHIVDTYWQTESGSHLLTPLAGVTPTKPGSASLPFFGIDPK.I	[427-467]
	FALSE	High	[R].VLGSVGEPIASEVWHWYNDNIGR.[G]		FALSE	1	1	2	G8BJG3	G8BJG3 [402-424]		0	2598.27	High	High	338.02	2.71	R.VLGSVGEPIASEVWHWYNDNIGR.G	[402-424]
	FALSE	High	[R].VDDVVNVSGHR.[L]		FALSE	2	18	3	G8BJG3; H8X336	G8BJG3 [538-548]; H8X336 [537-547]		0	1196.6	High	High	323.36	2.61	R.VDDVVNVSGHR.L	[538-548]
	FALSE	High	[R].IITYGELLKEVSK.[L]		FALSE	2	4	1	G8BJG3; H8X336	G8BJG3 [128-140]; H8X336 [127-139]		1	1492.86	High	Medium	320.19	2.44	R.IITYGELLKEVSK.L	[128-140]
	FALSE	High	[K].GVQHTTAGYLLGALLTTK.[Y]		FALSE	2	2	1	G8BJG3; H8X336	G8BJG3 [293-310]; H8X336 [292-309]		0	1844.03	High	Medium	313.72	2.54	K.GVQHTTAGYLLGALLTTK.Y	[293-310]
	FALSE	High	[KR].QSIENPNEFFGEQAK.[Q]		FALSE	2	2	2	G8BJG3; H8X336	G8BJG3 [46-60]; H8X336 [45-59]		0	1737.81	High	High	303.48	3.51	K.QSIENPNEFFGEQAK.Q	[46-60]
	FALSE	High	[K].ILDPTTGEELNGNDVEGVLAVK.[S]		FALSE	1	1	2	G8BJG3	G8BJG3 [468-489]		0	2283.17	High	High	286.39	2.97	K.ILDPTTGEELNGNDVEGVLAVK.S	[468-489]
	FALSE	High	[R].IVITADESKR.[G]		FALSE	2	9	2	G8BJG3; H8X336	G8BJG3 [203-212]; H8X336 [202-211]		1	1131.64	High	High	274.19	2.76	R.IVITADESKR.G	[203-212]
	FALSE	High	[K].GRDLWWHEELAK.[Y]		FALSE	2	2	1	G8BJG3; H8X336	G8BJG3 [252-263]; H8X336 [251-262]		1	1539.77	High	Low	269.33	1.95	K.GRDLWWHEELAK.Y	[252-263]
	FALSE	High	[RK].IVDDALKECPDVR.[N]	1xCarbamidomethyl [C9]	FALSE	2	3	1	G8BJG3; H8X336	G8BJG3 [222-234]; H8X336 [221-233]		1	1529.76	High	Medium	262.11	2.44	R.IVDDALKECPDVR.N	[222-234]
	FALSE	High	[K].NPNKPAIIYEADEVNEGR.[I]		FALSE	2	2	2	G8BJG3; H8X336	G8BJG3 [110-127]; H8X336 [109-126]		0	2029	High	High	259.02	2.82	K.NPNKPAIIYEADEVNEGR.I	[110-127]
	FALSE	High	[R].SKTKPNLADFATYQK.[M]		FALSE	1	1	1	G8BJG3	G8BJG3 [28-42]		1	1711.9	High	Low	253.5	2.17	R.SKTKPNLADFATYQK.M	[28-42]
	FALSE	High	[K].LILLVDDLPK.[T]		FALSE	2	6	2	G8BJG3; H8X336	G8BJG3 [621-630]; H8X336 [620-629]		0	1138.71	High	High	246.99	2.48	K.LILLVDDLPK.T	[621-630]
	FALSE	High	[K].TKPNLADFATYQK.[M]		FALSE	1	1	1	G8BJG3	G8BJG3 [30-42]		0	1496.77	High	Low	221.97	2.1	K.TKPNLADFATYQK.M	[30-42]
	FALSE	High	[R].IVITADESK.[R]		FALSE	2	9	1	G8BJG3; H8X336	G8BJG3 [203-211]; H8X336 [202-210]		0	975.536	High	Low	207.93	1.49	R.IVITADESK.R	[203-211]
	FALSE	High	[K].LAQALVK.[QLS]		FALSE	2	6	1	G8BJG3; H8X336	G8BJG3 [141-147]; H8X336 [140-146]		0	742.482	High	Low	204.57	1.78	K.LAQALVK.L	[141-147]
	FALSE	High	[R].YWEIVDKYK.[V]		FALSE	2	7	1	G8BJG3; H8X336	G8BJG3 [362-370]; H8X336 [361-369]		1	1243.64	High	Low	187.67	2	R.YWEIVDKYK.V	[362-370]
	FALSE	High	[K].QFLDWYKPFDLAR.[LF]		FALSE	2	2	1	G8BJG3; H8X336	G8BJG3 [61-73]; H8X336 [60-72]		0	1698.86	High	Low	187.07	1.83	K.QFLDWYKPFDLAR.L	[61-73]
	FALSE	High	[R].GIFNDYNR.[F]		FALSE	2	2	1	G8BJG3; H8X336	G8BJG3 [498-505]; H8X336 [497-504]		0	998.469	High	Low	175.43	1.89	R.GIFNDYNR.F	[498-505]
FALSE	High	High	Master Protein Candidate	000122	spt|P13645| Keratin, type I cytoskeletal 10 (Cytokeratin 10) (K10) (CK 10) [Homo sapiens (contaminant)]	0	0	25	FALSE	14	30	13	593	59.5	5.21	5432.47	31.15	14	8												0	1
	Checked	Confidence	Annotated Sequence	Modifications	Contaminant	# Protein Groups	# Proteins	# PSMs	Master Protein Accessions	Positions in Master Proteins	Modifications in Master Proteins	# Missed Cleavages	Theo. MH+ [Da]	Confidence (by Search Engine): MS Amanda 2.0	Confidence (by Search Engine): Sequest HT	Amanda Score (by Search Engine): MS Amanda 2.0	XCorr (by Search Engine): Sequest HT	Sequence in Protein	Positions in Proteins
	FALSE	High	[R].SGGGGGGGGCGGGGGVSSLR.[I]	1xCarbamidomethyl [C10]	TRUE	1	5	4	000136	000136 [16-35]		0	1549.68	High	High	382.47	3.77	R.SGGGGGGGGCGGGGGVSSLR.I	[16-35]
	FALSE	High	[K].GSLGGGFSSGGFSGGSFSR.[G]		TRUE	1	5	2	000136	000136 [41-59]		0	1707.77	High	High	349.22	4.19	K.GSLGGGFSSGGFSGGSFSR.G	[41-59]
	FALSE	High	[R].SQYEQLAEQNRK.[D]		TRUE	1	7	4	000136	000136 [323-334]		1	1493.73	High	High	342.86	3	R.SQYEQLAEQNRK.D	[323-334]
	FALSE	High	[K].IRLENEIQTYR.[SG]		TRUE	1	7	3	000136	000136 [440-450]		1	1434.77	High	High	314.31	2.88	K.IRLENEIQTYR.S	[440-450]
	FALSE	High	[R].SLLEGEGSSGGGGR.[G]		TRUE	1	5	1	000136	000136 [451-464]		0	1262.6	High	Medium	313.52	2.42	R.SLLEGEGSSGGGGR.G	[451-464]
	FALSE	High	[K].NHEEEMKDLR.[N]		TRUE	1	7	2	000136	000136 [286-295]		1	1300.6	High	Medium	301.2	2.61	K.NHEEEMKDLR.N	[286-295]
	FALSE	High	[R].ALEESNYELEGK.[I]		TRUE	1	6	2	000136	000136 [166-177]		0	1381.65	High	High	286.11	3.11	R.ALEESNYELEGK.I	[166-177]
	FALSE	High	[R].LENEIQTYR.[SG]		TRUE	1	7	2	000136	000136 [442-450]		0	1165.58	High	High	271.52	2.91	R.LENEIQTYR.S	[442-450]
	FALSE	High	[R].SQYEQLAEQNR.[K]		TRUE	1	7	2	000136	000136 [323-333]		0	1365.64	High	High	269.93	2.63	R.SQYEQLAEQNR.K	[323-333]
	FALSE	High	[R].LKYENEVALR.[Q]		TRUE	1	7	3	000136	000136 [236-245]		1	1234.68	High	High	262.66	2.67	R.LKYENEVALR.Q	[236-245]
	FALSE	High	[R].LASYLDKVR.[A]		TRUE	3	14	2	000136; P02533; P08779	000136 [157-165]; P02533 [126-134]; P08779 [128-136]		1	1064.61	High	Low	214.44	2.08	R.LASYLDKVR.A	[157-165]
	FALSE	High	[KR].DAEAWFNEK.[S]		TRUE	1	10	1	000136	000136 [335-343]		0	1109.49	High	Low	182.53	2.01	K.DAEAWFNEK.S	[335-343]
	FALSE	High	[K].IKEWYEK.[H]		TRUE	1	6	1	000136	000136 [178-184]		1	995.52	High	Low	182.11	1.71	K.IKEWYEK.H	[178-184]
	FALSE	High	[R].NVQALEIELQSQLALK.[Q]		TRUE	1	6	1	000136	000136 [371-386]		0	1797.01	High	Low	176.08	1.96	R.NVQALEIELQSQLALK.Q	[371-386]
FALSE	High	High	None	H8XB94	Serine hydroxymethyltransferase (Fragment) OS=Candida orthopsilosis (strain 90-125) OX=1136231 GN=CORT_0H02330 PE=3 SV=1	0	0	37	FALSE	15	30	15	459	50.9	7.21	4954.75	33.96	15	10	metabolic process	cytoplasm	catalytic activity	Pf00155, Pf00266, Pf00464	14542421	CORT_0H02330	CORT_0H02330	8	One carbon pool by folate; Biosynthesis of secondary metabolites; Carbon metabolism; Metabolic pathways; Biosynthesis of amino acids; Glycine, serine and threonine metabolism; Methane metabolism; Biosynthesis of antibiotics; Cyanoamino acid metabolism; Glyoxylate and dicarboxylate metabolism			10	1
	Checked	Confidence	Annotated Sequence	Modifications	Contaminant	# Protein Groups	# Proteins	# PSMs	Master Protein Accessions	Positions in Master Proteins	Modifications in Master Proteins	# Missed Cleavages	Theo. MH+ [Da]	Confidence (by Search Engine): MS Amanda 2.0	Confidence (by Search Engine): Sequest HT	Amanda Score (by Search Engine): MS Amanda 2.0	XCorr (by Search Engine): Sequest HT	Sequence in Protein	Positions in Proteins
	FALSE	High	[K].LVSDGTDSHMVLVSLK.[D]		FALSE	1	7	2	G8B4U3	G8B4U3 [340-355]		0	1700.89	High	High	385.75	3.57	K.LVSDGTDSHMVLVSLK.D	[329-344]
	FALSE	High	[R].VDLETGLIDYDMLEK.[T]		FALSE	1	7	2	G8B4U3	G8B4U3 [165-179]		0	1753.86	High	High	338.75	3.46	R.VDLETGLIDYDMLEK.T	[154-168]
	FALSE	High	[R].YYGGNEHIDR.[M]		FALSE	1	7	3	G8B4U3	G8B4U3 [73-82]		0	1223.54	High	High	318.23	2.99	R.YYGGNEHIDR.M	[62-71]
	FALSE	High	[K].QADTQEFKDYQQQVVK.[N]		FALSE	1	2	4	G8B4U3	G8B4U3 [309-324]		1	1954.95	High	High	306.76	3.74	K.QADTQEFKDYQQQVVK.N	[298-313]
	FALSE	High	[K].ISAVSTYFETMPYR.[V]		FALSE	1	7	2	G8B4U3	G8B4U3 [151-164]		0	1664.8	High	High	278.95	2.9	K.ISAVSTYFETMPYR.V	[140-153]
	FALSE	High	[K].TAVLYRPK.[V]		FALSE	1	3	1	G8B4U3	G8B4U3 [180-187]		0	947.567	High	Medium	273.68	2.22	K.TAVLYRPK.V	[169-176]
	FALSE	High	[K].VLVAGTSAYCR.[L]	1xCarbamidomethyl [C10]	FALSE	1	7	2	G8B4U3	G8B4U3 [188-198]		0	1196.61	High	High	269.36	2.82	K.VLVAGTSAYCR.L	[177-187]
	FALSE	High	[K].NSIPGDKSALVPGGVR.[I]		FALSE	1	7	3	G8B4U3	G8B4U3 [378-393]		1	1566.86	High	High	251.38	2.77	K.NSIPGDKSALVPGGVR.I	[367-382]
	FALSE	High	[K].LVSDGTDSHMVLVSLKDK.[Q]		FALSE	1	7	1	G8B4U3	G8B4U3 [340-357]		1	1944.01	High	Low	249.76	2.21	K.LVSDGTDSHMVLVSLKDK.Q	[329-346]
	FALSE	High	[R].KISAVSTYFETMPYR.[V]		FALSE	1	7	2	G8B4U3	G8B4U3 [150-164]		1	1792.89	High	High	246.89	3.1	R.KISAVSTYFETMPYR.V	[139-153]
	FALSE	High	[R].YYGGNEHIDRMETLCQQR.[A]	1xCarbamidomethyl [C15]	FALSE	1	2	2	G8B4U3	G8B4U3 [73-90]		1	2270.01	High	Low	241.33	2.2	R.YYGGNEHIDRMETLCQQR.A	[62-79]
	FALSE	High	[R].IGAPAMTTR.[G]		FALSE	1	7	2	G8B4U3	G8B4U3 [394-402]		0	917.487	High	High	219.53	2.49	R.IGAPAMTTR.G	[383-391]
	FALSE	High	[R].GLGEEDFKR.[I]		FALSE	1	2	1	G8B4U3	G8B4U3 [403-411]		1	1050.52	High	Low	193.27	2.03	R.GLGEEDFKR.I	[392-400]
	FALSE	High	[K].WGVNVQTLSGSPANLQVYQAIMKPHDR.[L]		FALSE	1	2	2	G8B4U3	G8B4U3 [102-128]		0	3009.54	High	High	191.23	3.04	K.WGVNVQTLSGSPANLQVYQAIMKPHDR.L	[91-117]
	FALSE	High	[RK].INIALNK.[N]		FALSE	1	5	1	G8B4U3	G8B4U3 [371-377]		0	785.488	High	Low	178.36	1.69	R.INIALNK.N	[360-366]
FALSE	High	High	Master Protein Candidate	000133	pir|KRHU0| keratin 10, type I, cytoskeletal - human [Homo sapiens (contaminant)]	0	0	25	FALSE	14	30	13	593	59.5	5.26	5432.47	31.15	14	8												0	1
	Checked	Confidence	Annotated Sequence	Modifications	Contaminant	# Protein Groups	# Proteins	# PSMs	Master Protein Accessions	Positions in Master Proteins	Modifications in Master Proteins	# Missed Cleavages	Theo. MH+ [Da]	Confidence (by Search Engine): MS Amanda 2.0	Confidence (by Search Engine): Sequest HT	Amanda Score (by Search Engine): MS Amanda 2.0	XCorr (by Search Engine): Sequest HT	Sequence in Protein	Positions in Proteins
	FALSE	High	[R].SGGGGGGGGCGGGGGVSSLR.[I]	1xCarbamidomethyl [C10]	TRUE	1	5	4	000136	000136 [16-35]		0	1549.68	High	High	382.47	3.77	R.SGGGGGGGGCGGGGGVSSLR.I	[16-35]
	FALSE	High	[K].GSLGGGFSSGGFSGGSFSR.[G]		TRUE	1	5	2	000136	000136 [41-59]		0	1707.77	High	High	349.22	4.19	K.GSLGGGFSSGGFSGGSFSR.G	[41-59]
	FALSE	High	[R].SQYEQLAEQNRK.[D]		TRUE	1	7	4	000136	000136 [323-334]		1	1493.73	High	High	342.86	3	R.SQYEQLAEQNRK.D	[323-334]
	FALSE	High	[K].IRLENEIQTYR.[SG]		TRUE	1	7	3	000136	000136 [440-450]		1	1434.77	High	High	314.31	2.88	K.IRLENEIQTYR.S	[440-450]
	FALSE	High	[R].SLLEGEGSSGGGGR.[G]		TRUE	1	5	1	000136	000136 [451-464]		0	1262.6	High	Medium	313.52	2.42	R.SLLEGEGSSGGGGR.G	[451-464]
	FALSE	High	[K].NHEEEMKDLR.[N]		TRUE	1	7	2	000136	000136 [286-295]		1	1300.6	High	Medium	301.2	2.61	K.NHEEEMKDLR.N	[286-295]
	FALSE	High	[R].ALEESNYELEGK.[I]		TRUE	1	6	2	000136	000136 [166-177]		0	1381.65	High	High	286.11	3.11	R.ALEESNYELEGK.I	[166-177]
	FALSE	High	[R].LENEIQTYR.[SG]		TRUE	1	7	2	000136	000136 [442-450]		0	1165.58	High	High	271.52	2.91	R.LENEIQTYR.S	[442-450]
	FALSE	High	[R].SQYEQLAEQNR.[K]		TRUE	1	7	2	000136	000136 [323-333]		0	1365.64	High	High	269.93	2.63	R.SQYEQLAEQNR.K	[323-333]
	FALSE	High	[R].LKYENEVALR.[Q]		TRUE	1	7	3	000136	000136 [236-245]		1	1234.68	High	High	262.66	2.67	R.LKYENEVALR.Q	[236-245]
	FALSE	High	[R].LASYLDKVR.[A]		TRUE	3	14	2	000136; P02533; P08779	000136 [157-165]; P02533 [126-134]; P08779 [128-136]		1	1064.61	High	Low	214.44	2.08	R.LASYLDKVR.A	[157-165]
	FALSE	High	[KR].DAEAWFNEK.[S]		TRUE	1	10	1	000136	000136 [335-343]		0	1109.49	High	Low	182.53	2.01	K.DAEAWFNEK.S	[335-343]
	FALSE	High	[K].IKEWYEK.[H]		TRUE	1	6	1	000136	000136 [178-184]		1	995.52	High	Low	182.11	1.71	K.IKEWYEK.H	[178-184]
	FALSE	High	[R].NVQALEIELQSQLALK.[Q]		TRUE	1	6	1	000136	000136 [371-386]		0	1797.01	High	Low	176.08	1.96	R.NVQALEIELQSQLALK.Q	[371-386]
FALSE	High	High	None	A0A367YC62	Heat shock protein SSA1 OS=Candida viswanathii OX=5486 GN=SSA1_0 PE=3 SV=1	0	0	25	FALSE	14	29	0	648	69.8	5.17	4953.71	41.69	14	13												0	0
	Checked	Confidence	Annotated Sequence	Modifications	Contaminant	# Protein Groups	# Proteins	# PSMs	Master Protein Accessions	Positions in Master Proteins	Modifications in Master Proteins	# Missed Cleavages	Theo. MH+ [Da]	Confidence (by Search Engine): MS Amanda 2.0	Confidence (by Search Engine): Sequest HT	Amanda Score (by Search Engine): MS Amanda 2.0	XCorr (by Search Engine): Sequest HT	Sequence in Protein	Positions in Proteins
	FALSE	High	[R].IINEPTAAAIAYGLDKK.[GS]		FALSE	3	16	2	G9BX82; H8X1W4; H8X9S4	G9BX82 [170-186]; H8X1W4 [170-186]; H8X9S4 [170-186]		1	1787.99	High	High	518.33	4.12	R.IINEPTAAAIAYGLDKK.G	[170-186]
	FALSE	High	[K].IDKSQVEEIVLVGGSTR.[I]		FALSE	2	11	2	G9BX82; H8X5G1	G9BX82 [325-341]; H8X5G1 [329-345]		1	1830	High	High	411.62	3.29	K.IDKSQVEEIVLVGGSTR.I	[325-341]
	FALSE	High	[K].SQVEEIVLVGGSTR.[I]		FALSE	2	11	2	G9BX82; H8X5G1	G9BX82 [328-341]; H8X5G1 [332-345]		0	1473.79	High	High	381.14	3	K.SQVEEIVLVGGSTR.I	[328-341]
	FALSE	High	[K].DAGLIAGLNVLR.[I]		FALSE	2	6	2	H8X1W4; H8X9S4	H8X1W4 [158-169]; H8X9S4 [158-169]		0	1211.71	High	High	331.18	3.48	K.DAGLIAGLNVLR.I	[158-169]
	FALSE	High	[R].IINEPTAAAIAYGLDK.[K]		FALSE	3	16	2	G9BX82; H8X1W4; H8X9S4	G9BX82 [170-185]; H8X1W4 [170-185]; H8X9S4 [170-185]		0	1659.9	High	High	330.31	3.85	R.IINEPTAAAIAYGLDK.K	[170-185]
	FALSE	High	[R].ARFEELCADLFR.[S]	1xCarbamidomethyl [C7]	FALSE	2	17	3	G9BX82; H8X5G1	G9BX82 [299-310]; H8X5G1 [303-314]		1	1526.74	High	High	325.75	3.18	R.ARFEELCADLFR.S	[299-310]
	FALSE	High	[K].KSETFSTYADNQPGVLIQVFEGER.[AT]		FALSE	1	16	2	G9BX82	G9BX82 [423-446]		1	2715.33	High	High	321.37	3.49	K.KSETFSTYADNQPGVLIQVFEGER.A	[423-446]
	FALSE	High	[K].DAVVTVPAYFNDSQR.[Q]		FALSE	3	16	3	G9BX82; H8X1W4; H8X9S4	G9BX82 [139-153]; H8X1W4 [139-153]; H8X9S4 [139-153]		0	1681.82	High	High	299.21	2.64	K.DAVVTVPAYFNDSQR.Q	[139-153]
	FALSE	High	[K].ATAGDTHLGGEDFDNR.[L]		FALSE	1	15	2	G9BX82	G9BX82 [220-235]		0	1675.73	High	High	292.94	3.09	K.ATAGDTHLGGEDFDNR.L	[220-235]
	FALSE	High	[K].NQLESYAYSLK.[N]		FALSE	1	13	2	G9BX82	G9BX82 [539-549]		0	1315.65	High	High	268.53	3.1	K.NQLESYAYSLK.N	[539-549]
	FALSE	High	[R].LVNFFIQEFKR.[K]		FALSE	1	15	2	G9BX82	G9BX82 [236-246]		1	1440.8	High	High	266.6	2.64	R.LVNFFIQEFKR.K	[236-246]
	FALSE	High	[R].TTPSFVAFTDTER.[L]		FALSE	3	17	2	G9BX82; H8X1W4; H8X9S4	G9BX82 [35-47]; H8X1W4 [35-47]; H8X9S4 [35-47]		0	1471.71	High	High	254.16	2.85	R.TTPSFVAFTDTER.L	[35-47]
	FALSE	High	[K].LVSDFFNGKELNK.[S]		FALSE	1	9	2	G9BX82	G9BX82 [348-360]		1	1510.79	High	High	251.51	2.97	K.LVSDFFNGKELNK.S	[348-360]
	FALSE	High	[R].LVNFFIQEFK.[R]		FALSE	1	15	1	G9BX82	G9BX82 [236-245]		0	1284.7	High	Medium	196.75	2.29	R.LVNFFIQEFK.R	[236-245]
FALSE	High	High	Master Protein	G8B664	60S ribosomal protein L6 OS=Candida parapsilosis (strain CDC 317 / ATCC MYA-4646) OX=578454 GN=CPAR2_110310 PE=3 SV=1	0	0	62	FALSE	14	29	14	176	19.7	10.15	5058.72	41.13	14	10	metabolic process	cytosol;nucleus;ribosome	structural molecule activity	Pf01159		CPAR2_110310						0	1
	Checked	Confidence	Annotated Sequence	Modifications	Contaminant	# Protein Groups	# Proteins	# PSMs	Master Protein Accessions	Positions in Master Proteins	Modifications in Master Proteins	# Missed Cleavages	Theo. MH+ [Da]	Confidence (by Search Engine): MS Amanda 2.0	Confidence (by Search Engine): Sequest HT	Amanda Score (by Search Engine): MS Amanda 2.0	XCorr (by Search Engine): Sequest HT	Sequence in Protein	Positions in Proteins
	FALSE	High	[K].VNVEGVDVSKFNVEYFAR.[E]		FALSE	1	1	4	G8B664	G8B664 [90-107]		1	2072.04	High	High	518.41	4.86	K.VNVEGVDVSKFNVEYFAR.E	[90-107]
	FALSE	High	[K].KSEAEFFEEAPAKK.[E]		FALSE	1	1	2	G8B664	G8B664 [115-128]		2	1610.81	High	High	503.05	4.73	K.KSEAEFFEEAPAKK.E	[115-128]
	FALSE	High	[K].NLEDNTLLVSGPFK.[V]		FALSE	1	4	2	G8B664	G8B664 [56-69]		0	1546.81	High	High	354.37	3.63	K.NLEDNTLLVSGPFK.V	[56-69]
	FALSE	High	[K].TVDAALLSEIKKTPLLK.[Q]		FALSE	1	3	2	G8B664	G8B664 [140-156]		2	1840.12	High	High	347.15	3	K.TVDAALLSEIKKTPLLK.Q	[140-156]
	FALSE	High	[K].TVDAALLSEIK.[K]		FALSE	1	3	3	G8B664	G8B664 [140-150]		0	1159.66	High	High	318.45	3.38	K.TVDAALLSEIK.K	[140-150]
	FALSE	High	[K].TVDAALLSEIKK.[T]		FALSE	1	3	4	G8B664	G8B664 [140-151]		1	1287.75	High	High	304.88	3.06	K.TVDAALLSEIKK.T	[140-151]
	FALSE	High	[R].ASLVPGTVLILLAGR.[F]		FALSE	1	4	2	G8B664	G8B664 [31-45]		0	1479.93	High	High	282.11	2.88	R.ASLVPGTVLILLAGR.F	[31-45]
	FALSE	High	[K].WYQSQDAAVPK.[Q]		FALSE	1	1	2	G8B664	G8B664 [8-18]		0	1292.63	High	High	258.84	2.7	K.WYQSQDAAVPK.Q	[8-18]
	FALSE	High	[K].VNVEGVDVSK.[F]		FALSE	1	1	2	G8B664	G8B664 [90-99]		0	1045.55	High	High	244.51	2.62	K.VNVEGVDVSK.F	[90-99]
	FALSE	High	[K].LRASLVPGTVLILLAGR.[F]		FALSE	1	4	2	G8B664	G8B664 [29-45]		1	1749.11	High	High	224.07	2.84	K.LRASLVPGTVLILLAGR.F	[29-45]
	FALSE	High	[R].YVIATSTK.[V]		FALSE	1	4	1	G8B664	G8B664 [82-89]		0	882.493	High	Low	214.55	1.93	R.YVIATSTK.V	[82-89]
	FALSE	High	[K].QYLAASFSLK.[N]		FALSE	1	4	1	G8B664	G8B664 [157-166]		0	1127.61	High	Medium	211.89	2.39	K.QYLAASFSLK.N	[157-166]
	FALSE	High	[K].SEAEFFEEAPAKK.[E]		FALSE	1	1	1	G8B664	G8B664 [116-128]		1	1482.71	High	Medium	205.69	2.51	K.SEAEFFEEAPAKK.E	[116-128]
	FALSE	High	[K].FNVEYFAR.[E]		FALSE	1	2	1	G8B664	G8B664 [100-107]		0	1045.51	High	Low	184.82	2.16	K.FNVEYFAR.E	[100-107]
FALSE	High	High	None	C5MC56	Heat shock protein SSA1 OS=Candida tropicalis (strain ATCC MYA-3404 / T1) OX=294747 GN=CTRG_03648 PE=3 SV=1	0	0	25	FALSE	14	29	0	648	69.8	5.17	4953.71	41.69	14	13	cell organization and biogenesis;metabolic process;response to stimulus;transport	cytoplasm;nucleus	nucleotide binding;protein binding	Pf00012, Pf06723	8297782	CTRG_03648	CTRG_03648		Protein processing in endoplasmic reticulum; Longevity regulating pathway - multiple species; Endocytosis; Spliceosome			4	0
	Checked	Confidence	Annotated Sequence	Modifications	Contaminant	# Protein Groups	# Proteins	# PSMs	Master Protein Accessions	Positions in Master Proteins	Modifications in Master Proteins	# Missed Cleavages	Theo. MH+ [Da]	Confidence (by Search Engine): MS Amanda 2.0	Confidence (by Search Engine): Sequest HT	Amanda Score (by Search Engine): MS Amanda 2.0	XCorr (by Search Engine): Sequest HT	Sequence in Protein	Positions in Proteins
	FALSE	High	[R].IINEPTAAAIAYGLDKK.[GS]		FALSE	3	16	2	G9BX82; H8X1W4; H8X9S4	G9BX82 [170-186]; H8X1W4 [170-186]; H8X9S4 [170-186]		1	1787.99	High	High	518.33	4.12	R.IINEPTAAAIAYGLDKK.G	[170-186]
	FALSE	High	[K].IDKSQVEEIVLVGGSTR.[I]		FALSE	2	11	2	G9BX82; H8X5G1	G9BX82 [325-341]; H8X5G1 [329-345]		1	1830	High	High	411.62	3.29	K.IDKSQVEEIVLVGGSTR.I	[325-341]
	FALSE	High	[K].SQVEEIVLVGGSTR.[I]		FALSE	2	11	2	G9BX82; H8X5G1	G9BX82 [328-341]; H8X5G1 [332-345]		0	1473.79	High	High	381.14	3	K.SQVEEIVLVGGSTR.I	[328-341]
	FALSE	High	[K].DAGLIAGLNVLR.[I]		FALSE	2	6	2	H8X1W4; H8X9S4	H8X1W4 [158-169]; H8X9S4 [158-169]		0	1211.71	High	High	331.18	3.48	K.DAGLIAGLNVLR.I	[158-169]
	FALSE	High	[R].IINEPTAAAIAYGLDK.[K]		FALSE	3	16	2	G9BX82; H8X1W4; H8X9S4	G9BX82 [170-185]; H8X1W4 [170-185]; H8X9S4 [170-185]		0	1659.9	High	High	330.31	3.85	R.IINEPTAAAIAYGLDK.K	[170-185]
	FALSE	High	[R].ARFEELCADLFR.[S]	1xCarbamidomethyl [C7]	FALSE	2	17	3	G9BX82; H8X5G1	G9BX82 [299-310]; H8X5G1 [303-314]		1	1526.74	High	High	325.75	3.18	R.ARFEELCADLFR.S	[299-310]
	FALSE	High	[K].KSETFSTYADNQPGVLIQVFEGER.[AT]		FALSE	1	16	2	G9BX82	G9BX82 [423-446]		1	2715.33	High	High	321.37	3.49	K.KSETFSTYADNQPGVLIQVFEGER.A	[423-446]
	FALSE	High	[K].DAVVTVPAYFNDSQR.[Q]		FALSE	3	16	3	G9BX82; H8X1W4; H8X9S4	G9BX82 [139-153]; H8X1W4 [139-153]; H8X9S4 [139-153]		0	1681.82	High	High	299.21	2.64	K.DAVVTVPAYFNDSQR.Q	[139-153]
	FALSE	High	[K].ATAGDTHLGGEDFDNR.[L]		FALSE	1	15	2	G9BX82	G9BX82 [220-235]		0	1675.73	High	High	292.94	3.09	K.ATAGDTHLGGEDFDNR.L	[220-235]
	FALSE	High	[K].NQLESYAYSLK.[N]		FALSE	1	13	2	G9BX82	G9BX82 [539-549]		0	1315.65	High	High	268.53	3.1	K.NQLESYAYSLK.N	[539-549]
	FALSE	High	[R].LVNFFIQEFKR.[K]		FALSE	1	15	2	G9BX82	G9BX82 [236-246]		1	1440.8	High	High	266.6	2.64	R.LVNFFIQEFKR.K	[236-246]
	FALSE	High	[R].TTPSFVAFTDTER.[L]		FALSE	3	17	2	G9BX82; H8X1W4; H8X9S4	G9BX82 [35-47]; H8X1W4 [35-47]; H8X9S4 [35-47]		0	1471.71	High	High	254.16	2.85	R.TTPSFVAFTDTER.L	[35-47]
	FALSE	High	[K].LVSDFFNGKELNK.[S]		FALSE	1	9	2	G9BX82	G9BX82 [348-360]		1	1510.79	High	High	251.51	2.97	K.LVSDFFNGKELNK.S	[348-360]
	FALSE	High	[R].LVNFFIQEFK.[R]		FALSE	1	15	1	G9BX82	G9BX82 [236-245]		0	1284.7	High	Medium	196.75	2.29	R.LVNFFIQEFK.R	[236-245]
FALSE	High	High	None	A0A367YGI5	Heat shock protein SSA1 OS=Candida viswanathii OX=5486 GN=SSA1_1 PE=3 SV=1	0	0	25	FALSE	14	29	0	648	69.8	5.17	4953.71	41.69	14	13												0	0
	Checked	Confidence	Annotated Sequence	Modifications	Contaminant	# Protein Groups	# Proteins	# PSMs	Master Protein Accessions	Positions in Master Proteins	Modifications in Master Proteins	# Missed Cleavages	Theo. MH+ [Da]	Confidence (by Search Engine): MS Amanda 2.0	Confidence (by Search Engine): Sequest HT	Amanda Score (by Search Engine): MS Amanda 2.0	XCorr (by Search Engine): Sequest HT	Sequence in Protein	Positions in Proteins
	FALSE	High	[R].IINEPTAAAIAYGLDKK.[GS]		FALSE	3	16	2	G9BX82; H8X1W4; H8X9S4	G9BX82 [170-186]; H8X1W4 [170-186]; H8X9S4 [170-186]		1	1787.99	High	High	518.33	4.12	R.IINEPTAAAIAYGLDKK.G	[170-186]
	FALSE	High	[K].IDKSQVEEIVLVGGSTR.[I]		FALSE	2	11	2	G9BX82; H8X5G1	G9BX82 [325-341]; H8X5G1 [329-345]		1	1830	High	High	411.62	3.29	K.IDKSQVEEIVLVGGSTR.I	[325-341]
	FALSE	High	[K].SQVEEIVLVGGSTR.[I]		FALSE	2	11	2	G9BX82; H8X5G1	G9BX82 [328-341]; H8X5G1 [332-345]		0	1473.79	High	High	381.14	3	K.SQVEEIVLVGGSTR.I	[328-341]
	FALSE	High	[K].DAGLIAGLNVLR.[I]		FALSE	2	6	2	H8X1W4; H8X9S4	H8X1W4 [158-169]; H8X9S4 [158-169]		0	1211.71	High	High	331.18	3.48	K.DAGLIAGLNVLR.I	[158-169]
	FALSE	High	[R].IINEPTAAAIAYGLDK.[K]		FALSE	3	16	2	G9BX82; H8X1W4; H8X9S4	G9BX82 [170-185]; H8X1W4 [170-185]; H8X9S4 [170-185]		0	1659.9	High	High	330.31	3.85	R.IINEPTAAAIAYGLDK.K	[170-185]
	FALSE	High	[R].ARFEELCADLFR.[S]	1xCarbamidomethyl [C7]	FALSE	2	17	3	G9BX82; H8X5G1	G9BX82 [299-310]; H8X5G1 [303-314]		1	1526.74	High	High	325.75	3.18	R.ARFEELCADLFR.S	[299-310]
	FALSE	High	[K].KSETFSTYADNQPGVLIQVFEGER.[AT]		FALSE	1	16	2	G9BX82	G9BX82 [423-446]		1	2715.33	High	High	321.37	3.49	K.KSETFSTYADNQPGVLIQVFEGER.A	[423-446]
	FALSE	High	[K].DAVVTVPAYFNDSQR.[Q]		FALSE	3	16	3	G9BX82; H8X1W4; H8X9S4	G9BX82 [139-153]; H8X1W4 [139-153]; H8X9S4 [139-153]		0	1681.82	High	High	299.21	2.64	K.DAVVTVPAYFNDSQR.Q	[139-153]
	FALSE	High	[K].ATAGDTHLGGEDFDNR.[L]		FALSE	1	15	2	G9BX82	G9BX82 [220-235]		0	1675.73	High	High	292.94	3.09	K.ATAGDTHLGGEDFDNR.L	[220-235]
	FALSE	High	[K].NQLESYAYSLK.[N]		FALSE	1	13	2	G9BX82	G9BX82 [539-549]		0	1315.65	High	High	268.53	3.1	K.NQLESYAYSLK.N	[539-549]
	FALSE	High	[R].LVNFFIQEFKR.[K]		FALSE	1	15	2	G9BX82	G9BX82 [236-246]		1	1440.8	High	High	266.6	2.64	R.LVNFFIQEFKR.K	[236-246]
	FALSE	High	[R].TTPSFVAFTDTER.[L]		FALSE	3	17	2	G9BX82; H8X1W4; H8X9S4	G9BX82 [35-47]; H8X1W4 [35-47]; H8X9S4 [35-47]		0	1471.71	High	High	254.16	2.85	R.TTPSFVAFTDTER.L	[35-47]
	FALSE	High	[K].LVSDFFNGKELNK.[S]		FALSE	1	9	2	G9BX82	G9BX82 [348-360]		1	1510.79	High	High	251.51	2.97	K.LVSDFFNGKELNK.S	[348-360]
	FALSE	High	[R].LVNFFIQEFK.[R]		FALSE	1	15	1	G9BX82	G9BX82 [236-245]		0	1284.7	High	Medium	196.75	2.29	R.LVNFFIQEFK.R	[236-245]
FALSE	High	High	Master Protein Rejected	M3J4M0	ATP synthase subunit alpha OS=Candida maltosa (strain Xu316) OX=1245528 GN=G210_2773 PE=3 SV=1	0	0	32	FALSE	15	29	0	545	58.9	8.94	5229.99	27.57	15	6	metabolic process;transport		catalytic activity;nucleotide binding;transporter activity	Pf00006, Pf00306, Pf02874		G210_2773						0	0
	Checked	Confidence	Annotated Sequence	Modifications	Contaminant	# Protein Groups	# Proteins	# PSMs	Master Protein Accessions	Positions in Master Proteins	Modifications in Master Proteins	# Missed Cleavages	Theo. MH+ [Da]	Confidence (by Search Engine): MS Amanda 2.0	Confidence (by Search Engine): Sequest HT	Amanda Score (by Search Engine): MS Amanda 2.0	XCorr (by Search Engine): Sequest HT	Sequence in Protein	Positions in Proteins
	FALSE	High	[R].STVAQLVQTLEQNDALK.[Y]		FALSE	1	6	4	G8B7R3	G8B7R3 [249-265]		0	1857.99	High	High	364.15	3.59	R.STVAQLVQTLEQNDALK.Y	[248-264]
	FALSE	High	[K].GIRPAINVGLSVSR.[V]		FALSE	2	9	5	A0A1D8PDC4; G8B7R3	A0A1D8PDC4 [398-411]; G8B7R3 [398-411]		0	1438.85	High	High	354.76	3.37	K.GIRPAINVGLSVSR.V	[397-410]
	FALSE	High	[R].EVAAFAQFGSDLDASTK.[Q]		FALSE	2	9	2	A0A1D8PDC4; G8B7R3	A0A1D8PDC4 [437-453]; G8B7R3 [437-453]		0	1756.84	High	High	297.62	3.46	R.EVAAFAQFGSDLDASTK.Q	[436-452]
	FALSE	High	[R].EAYPGDVFYLHSR.[L]		FALSE	2	9	4	A0A1D8PDC4; G8B7R3	A0A1D8PDC4 [330-342]; G8B7R3 [330-342]		0	1553.74	High	High	296.14	2.87	R.EAYPGDVFYLHSR.L	[329-341]
	FALSE	High	[R].VVDGLGNPIDGK.[G]		FALSE	2	7	3	A0A1D8PDC4; G8B7R3	A0A1D8PDC4 [145-156]; G8B7R3 [145-156]		0	1183.63	High	High	274.83	2.58	R.VVDGLGNPIDGK.G	[144-155]
	FALSE	High	[K].TAVALDAILNQK.[R]		FALSE	1	7	1	A0A1D8PDC4	A0A1D8PDC4 [214-225]		0	1256.72	High	Low	268.66	1.87	K.TAVALDAILNQK.R	[213-224]
	FALSE	High	[R].IGEFEEAFLGHLK.[S]		FALSE	1	5	2	A0A1D8PDC4	A0A1D8PDC4 [499-511]		0	1489.77	High	High	248.66	2.66	R.IGEFEEAFLGHLK.S	[498-510]
	FALSE	High	[R].AQVKAPGILPR.[RT]		FALSE	2	9	1	A0A1D8PDC4; G8B7R3	A0A1D8PDC4 [167-177]; G8B7R3 [167-177]		1	1149.71	High	Low	246.95	2.15	R.AQVKAPGILPR.R	[166-176]
	FALSE	High	[K].LYCVYVAVGQK.[R]	1xCarbamidomethyl [C3]	FALSE	2	9	1	A0A1D8PDC4; G8B7R3	A0A1D8PDC4 [237-247]; G8B7R3 [237-247]		0	1299.68	High	Medium	223.7	2.33	K.LYCVYVAVGQK.R	[236-246]
	FALSE	High	[K].AAPTEVSSILEDR.[I]		FALSE	1	6	1	A0A1D8PDC4	A0A1D8PDC4 [41-53]		0	1387.71	High	Medium	209.45	2.19	K.AAPTEVSSILEDR.I	[41-53]
	FALSE	High	[K].SVDALVPIGR.[G]		FALSE	1	7	1	A0A1D8PDC4	A0A1D8PDC4 [190-199]		0	1026.59	High	Medium	202.77	2.21	K.SVDALVPIGR.G	[189-198]
	FALSE	High	[K].LFLAQYR.[E]		FALSE	2	9	1	A0A1D8PDC4; G8B7R3	A0A1D8PDC4 [430-436]; G8B7R3 [430-436]		0	910.515	High	Low	202.28	1.77	K.LFLAQYR.E	[429-435]
	FALSE	High	[R].SVHEPMQTGLK.[S]		FALSE	1	7	1	A0A1D8PDC4	A0A1D8PDC4 [179-189]		0	1226.62	High	Low	194.7	1.74	R.SVHEPMQTGLK.S	[178-188]
	FALSE	High	[R].ELIIGDRQTGK.[T]		FALSE	2	9	1	A0A1D8PDC4; G8B7R3	A0A1D8PDC4 [203-213]; G8B7R3 [203-213]		1	1229.68	High	Low	193.5	1.57	R.ELIIGDRQTGK.T	[202-212]
	FALSE	High	[K].APGILPR.[RT]		FALSE	2	9	1	A0A1D8PDC4; G8B7R3	A0A1D8PDC4 [171-177]; G8B7R3 [171-177]		0	723.451	High	Low	191.7	1.6	K.APGILPR.R	[170-176]
FALSE	High	High	Master Protein	G8BGN6	Uncharacterized protein OS=Candida parapsilosis (strain CDC 317 / ATCC MYA-4646) OX=578454 GN=ADH1 PE=3 SV=1	0	0	46	FALSE	16	28	13	403	43.1	8.34	5249.47	22.39	16	6	metabolic process	cell surface	catalytic activity;metal ion binding	Pf00107, Pf08240		CPAR2_502580						0	1
	Checked	Confidence	Annotated Sequence	Modifications	Contaminant	# Protein Groups	# Proteins	# PSMs	Master Protein Accessions	Positions in Master Proteins	Modifications in Master Proteins	# Missed Cleavages	Theo. MH+ [Da]	Confidence (by Search Engine): MS Amanda 2.0	Confidence (by Search Engine): Sequest HT	Amanda Score (by Search Engine): MS Amanda 2.0	XCorr (by Search Engine): Sequest HT	Sequence in Protein	Positions in Proteins
	FALSE	High	[R].VIGIDGGAEKGEYIK.[S]		FALSE	1	2	3	G8BGN6	G8BGN6 [253-267]		1	1548.83	High	High	379.04	3.12	R.VIGIDGGAEKGEYIK.S	[253-267]
	FALSE	High	[K].AINQSVEYVRPLGK.[V]		FALSE	1	3	3	G8BGN6	G8BGN6 [307-320]		0	1573.87	High	High	348.94	3.74	K.AINQSVEYVRPLGK.V	[307-320]
	FALSE	High	[K].LPLVGGHEGAGVVVGMGDNVK.[G]		FALSE	1	6	2	G8BGN6	G8BGN6 [116-136]		0	2005.05	High	High	336.93	4.04	K.LPLVGGHEGAGVVVGMGDNVK.G	[116-136]
	FALSE	High	[K].VVAPVFDAVVK.[S]		FALSE	1	3	4	G8BGN6	G8BGN6 [332-342]		0	1143.68	High	High	291.16	2.96	K.VVAPVFDAVVK.S	[332-342]
	FALSE	High	[K].AAPILCAGVTVYK.[A]	1xCarbamidomethyl [C6]	FALSE	1	3	1	G8BGN6	G8BGN6 [204-216]		0	1362.74	High	Medium	269.03	2.29	K.AAPILCAGVTVYK.A	[204-216]
	FALSE	High	[K].IVGLSELPEVFK.[L]		FALSE	1	6	2	G8BGN6	G8BGN6 [375-386]		0	1330.76	High	High	265.69	2.89	K.IVGLSELPEVFK.L	[375-386]
	FALSE	High	[K].ATNGGPHGVINVSVSEK.[A]		FALSE	1	4	1	G8BGN6	G8BGN6 [290-306]		0	1665.86	High	Low	246.41	2.09	K.ATNGGPHGVINVSVSEK.A	[290-306]
	FALSE	High	[K].KATNGGPHGVINVSVSEK.[A]		FALSE	1	4	3	G8BGN6	G8BGN6 [289-306]		1	1793.95	High	High	238.47	2.95	K.KATNGGPHGVINVSVSEK.A	[289-306]
	FALSE	High	[K].SLGAEAYIDFTK.[E]		FALSE	3	5	1	B9WI47; G8BGN6; B9W8L1	B9WI47 [215-226]; G8BGN6 [268-279]; B9W8L1 [213-224]		0	1314.66	High	Low	233.48	1.9	K.SLGAEAYIDFTK.E	[268-279]
	FALSE	High	[R].KDTQEALDFFAR.[G]		FALSE	1	2	1	G8BGN6	G8BGN6 [355-366]		1	1440.71	High	Low	232.7	2.13	R.KDTQEALDFFAR.G	[355-366]
	FALSE	High	[K].YSGVCHTDLHAWK.[G]	1xCarbamidomethyl [C5]	FALSE	3	15	2	B9WI47; G8BGN6; B9W8L1	B9WI47 [42-54]; G8BGN6 [95-107]; B9W8L1 [40-52]		0	1573.72	High	Low	231.11	2.11	K.YSGVCHTDLHAWK.G	[95-107]
	FALSE	High	[K].GWEIGDYAGIK.[W]		FALSE	1	2	1	G8BGN6	G8BGN6 [137-147]		0	1208.59	High	Medium	210.69	2.24	K.GWEIGDYAGIK.W	[137-147]
	FALSE	High	[K].SNELLINVK.[Y]		FALSE	1	2	1	G8BGN6	G8BGN6 [86-94]		0	1029.59	High	Medium	201.35	2.19	K.SNELLINVK.Y	[86-94]
	FALSE	High	[K].VVLVGLPAGSK.[V]		FALSE	1	9	1	G8BGN6	G8BGN6 [321-331]		0	1039.65	High	Low	201.16	1.84	K.VVLVGLPAGSK.V	[321-331]
	FALSE	High	[K].SLGAEAYIDFTKEK.[D]		FALSE	3	5	1	B9WI47; G8BGN6; B9W8L1	B9WI47 [215-228]; G8BGN6 [268-281]; B9W8L1 [213-226]		1	1571.8	High	Low	176.64	2.12	K.SLGAEAYIDFTKEK.D	[268-281]
	FALSE	High	[K].AVVFETSGGK.[L]		FALSE	1	3	1	G8BGN6	G8BGN6 [64-73]		0	994.52	High	Low	175.24	1.92	K.AVVFETSGGK.L	[64-73]
FALSE	High	High	Master Protein Candidate Rejected	A0A367Y3S3	ATP synthase subunit alpha OS=Candida viswanathii OX=5486 GN=ATP1_1 PE=3 SV=1	0	0	31	FALSE	15	28	0	546	58.8	8.82	5160.38	24.91	15	5												0	0
	Checked	Confidence	Annotated Sequence	Modifications	Contaminant	# Protein Groups	# Proteins	# PSMs	Master Protein Accessions	Positions in Master Proteins	Modifications in Master Proteins	# Missed Cleavages	Theo. MH+ [Da]	Confidence (by Search Engine): MS Amanda 2.0	Confidence (by Search Engine): Sequest HT	Amanda Score (by Search Engine): MS Amanda 2.0	XCorr (by Search Engine): Sequest HT	Sequence in Protein	Positions in Proteins
	FALSE	High	[R].STVAQLVQTLEQNDALK.[Y]		FALSE	1	6	4	G8B7R3	G8B7R3 [249-265]		0	1857.99	High	High	364.15	3.59	R.STVAQLVQTLEQNDALK.Y	[249-265]
	FALSE	High	[K].GIRPAINVGLSVSR.[V]		FALSE	2	9	5	A0A1D8PDC4; G8B7R3	A0A1D8PDC4 [398-411]; G8B7R3 [398-411]		0	1438.85	High	High	354.76	3.37	K.GIRPAINVGLSVSR.V	[398-411]
	FALSE	High	[R].EVAAFAQFGSDLDASTK.[Q]		FALSE	2	9	2	A0A1D8PDC4; G8B7R3	A0A1D8PDC4 [437-453]; G8B7R3 [437-453]		0	1756.84	High	High	297.62	3.46	R.EVAAFAQFGSDLDASTK.Q	[437-453]
	FALSE	High	[R].EAYPGDVFYLHSR.[L]		FALSE	2	9	4	A0A1D8PDC4; G8B7R3	A0A1D8PDC4 [330-342]; G8B7R3 [330-342]		0	1553.74	High	High	296.14	2.87	R.EAYPGDVFYLHSR.L	[330-342]
	FALSE	High	[R].VVDGLGNPIDGK.[G]		FALSE	2	7	3	A0A1D8PDC4; G8B7R3	A0A1D8PDC4 [145-156]; G8B7R3 [145-156]		0	1183.63	High	High	274.83	2.58	R.VVDGLGNPIDGK.G	[145-156]
	FALSE	High	[K].TAVALDAILNQK.[R]		FALSE	1	7	1	A0A1D8PDC4	A0A1D8PDC4 [214-225]		0	1256.72	High	Low	268.66	1.87	K.TAVALDAILNQK.R	[214-225]
	FALSE	High	[R].AQVKAPGILPR.[RT]		FALSE	2	9	1	A0A1D8PDC4; G8B7R3	A0A1D8PDC4 [167-177]; G8B7R3 [167-177]		1	1149.71	High	Low	246.95	2.15	R.AQVKAPGILPR.R	[167-177]
	FALSE	High	[K].LYCVYVAVGQK.[R]	1xCarbamidomethyl [C3]	FALSE	2	9	1	A0A1D8PDC4; G8B7R3	A0A1D8PDC4 [237-247]; G8B7R3 [237-247]		0	1299.68	High	Medium	223.7	2.33	K.LYCVYVAVGQK.R	[237-247]
	FALSE	High	[K].AAPTEVSSILEDR.[I]		FALSE	1	6	1	A0A1D8PDC4	A0A1D8PDC4 [41-53]		0	1387.71	High	Medium	209.45	2.19	K.AAPTEVSSILEDR.I	[41-53]
	FALSE	High	[K].SVDALVPIGR.[G]		FALSE	1	7	1	A0A1D8PDC4	A0A1D8PDC4 [190-199]		0	1026.59	High	Medium	202.77	2.21	K.SVDALVPIGR.G	[190-199]
	FALSE	High	[K].LFLAQYR.[E]		FALSE	2	9	1	A0A1D8PDC4; G8B7R3	A0A1D8PDC4 [430-436]; G8B7R3 [430-436]		0	910.515	High	Low	202.28	1.77	K.LFLAQYR.E	[430-436]
	FALSE	High	[R].SVHEPMQTGLK.[S]		FALSE	1	7	1	A0A1D8PDC4	A0A1D8PDC4 [179-189]		0	1226.62	High	Low	194.7	1.74	R.SVHEPMQTGLK.S	[179-189]
	FALSE	High	[R].ELIIGDRQTGK.[T]		FALSE	2	9	1	A0A1D8PDC4; G8B7R3	A0A1D8PDC4 [203-213]; G8B7R3 [203-213]		1	1229.68	High	Low	193.5	1.57	R.ELIIGDRQTGK.T	[203-213]
	FALSE	High	[K].APGILPR.[RT]		FALSE	2	9	1	A0A1D8PDC4; G8B7R3	A0A1D8PDC4 [171-177]; G8B7R3 [171-177]		0	723.451	High	Low	191.7	1.6	K.APGILPR.R	[171-177]
	FALSE	High	[RK].VLSVGDGIAR.[I]		FALSE	2	6	1	A0A1D8PDC4; G8B7R3	A0A1D8PDC4 [69-78]; G8B7R3 [69-78]		0	986.563	High	Low	179.05	1.86	R.VLSVGDGIAR.I	[69-78]
FALSE	High	High	Master Protein Candidate	H9DXW0	Carbonyl reductase CPCR1 OS=Candida parapsilosis OX=5480 PE=3 SV=1	0	0	53	FALSE	16	28	13	349	37.1	6.68	5249.47	22.39	16	6	metabolic process		catalytic activity;metal ion binding	Pf00107, Pf08240								0	1
	Checked	Confidence	Annotated Sequence	Modifications	Contaminant	# Protein Groups	# Proteins	# PSMs	Master Protein Accessions	Positions in Master Proteins	Modifications in Master Proteins	# Missed Cleavages	Theo. MH+ [Da]	Confidence (by Search Engine): MS Amanda 2.0	Confidence (by Search Engine): Sequest HT	Amanda Score (by Search Engine): MS Amanda 2.0	XCorr (by Search Engine): Sequest HT	Sequence in Protein	Positions in Proteins
	FALSE	High	[R].VIGIDGGAEKGEYIK.[S]		FALSE	1	2	3	G8BGN6	G8BGN6 [253-267]		1	1548.83	High	High	379.04	3.12	R.VIGIDGGAEKGEYIK.S	[199-213]
	FALSE	High	[K].AINQSVEYVRPLGK.[V]		FALSE	1	3	3	G8BGN6	G8BGN6 [307-320]		0	1573.87	High	High	348.94	3.74	K.AINQSVEYVRPLGK.V	[253-266]
	FALSE	High	[K].LPLVGGHEGAGVVVGMGDNVK.[G]		FALSE	1	6	2	G8BGN6	G8BGN6 [116-136]		0	2005.05	High	High	336.93	4.04	K.LPLVGGHEGAGVVVGMGDNVK.G	[62-82]
	FALSE	High	[K].VVAPVFDAVVK.[S]		FALSE	1	3	4	G8BGN6	G8BGN6 [332-342]		0	1143.68	High	High	291.16	2.96	K.VVAPVFDAVVK.S	[278-288]
	FALSE	High	[K].AAPILCAGVTVYK.[A]	1xCarbamidomethyl [C6]	FALSE	1	3	1	G8BGN6	G8BGN6 [204-216]		0	1362.74	High	Medium	269.03	2.29	K.AAPILCAGVTVYK.A	[150-162]
	FALSE	High	[K].IVGLSELPEVFK.[L]		FALSE	1	6	2	G8BGN6	G8BGN6 [375-386]		0	1330.76	High	High	265.69	2.89	K.IVGLSELPEVFK.L	[321-332]
	FALSE	High	[K].ATNGGPHGVINVSVSEK.[A]		FALSE	1	4	1	G8BGN6	G8BGN6 [290-306]		0	1665.86	High	Low	246.41	2.09	K.ATNGGPHGVINVSVSEK.A	[236-252]
	FALSE	High	[K].KATNGGPHGVINVSVSEK.[A]		FALSE	1	4	3	G8BGN6	G8BGN6 [289-306]		1	1793.95	High	High	238.47	2.95	K.KATNGGPHGVINVSVSEK.A	[235-252]
	FALSE	High	[K].SLGAEAYIDFTK.[E]		FALSE	3	5	1	B9WI47; G8BGN6; B9W8L1	B9WI47 [215-226]; G8BGN6 [268-279]; B9W8L1 [213-224]		0	1314.66	High	Low	233.48	1.9	K.SLGAEAYIDFTK.E	[214-225]
	FALSE	High	[R].KDTQEALDFFAR.[G]		FALSE	1	2	1	G8BGN6	G8BGN6 [355-366]		1	1440.71	High	Low	232.7	2.13	R.KDTQEALDFFAR.G	[301-312]
	FALSE	High	[K].YSGVCHTDLHAWK.[G]	1xCarbamidomethyl [C5]	FALSE	3	15	2	B9WI47; G8BGN6; B9W8L1	B9WI47 [42-54]; G8BGN6 [95-107]; B9W8L1 [40-52]		0	1573.72	High	Low	231.11	2.11	K.YSGVCHTDLHAWK.G	[41-53]
	FALSE	High	[K].GWEIGDYAGIK.[W]		FALSE	1	2	1	G8BGN6	G8BGN6 [137-147]		0	1208.59	High	Medium	210.69	2.24	K.GWEIGDYAGIK.W	[83-93]
	FALSE	High	[K].SNELLINVK.[Y]		FALSE	1	2	1	G8BGN6	G8BGN6 [86-94]		0	1029.59	High	Medium	201.35	2.19	K.SNELLINVK.Y	[32-40]
	FALSE	High	[K].VVLVGLPAGSK.[V]		FALSE	1	9	1	G8BGN6	G8BGN6 [321-331]		0	1039.65	High	Low	201.16	1.84	K.VVLVGLPAGSK.V	[267-277]
	FALSE	High	[K].SLGAEAYIDFTKEK.[D]		FALSE	3	5	1	B9WI47; G8BGN6; B9W8L1	B9WI47 [215-228]; G8BGN6 [268-281]; B9W8L1 [213-226]		1	1571.8	High	Low	176.64	2.12	K.SLGAEAYIDFTKEK.D	[214-227]
	FALSE	High	[K].AVVFETSGGK.[L]		FALSE	1	3	1	G8BGN6	G8BGN6 [64-73]		0	994.52	High	Low	175.24	1.92	K.AVVFETSGGK.L	[10-19]
FALSE	High	High	Master Protein Candidate	A0A3F2VS98	Hsp71-like protein OS=Candida albicans Ca529L OX=1325634 GN=L150_01303 PE=4 SV=1	0	0	25	FALSE	14	28	7	656	70.3	5.17	4822.8	38.21	14	12												0	1
	Checked	Confidence	Annotated Sequence	Modifications	Contaminant	# Protein Groups	# Proteins	# PSMs	Master Protein Accessions	Positions in Master Proteins	Modifications in Master Proteins	# Missed Cleavages	Theo. MH+ [Da]	Confidence (by Search Engine): MS Amanda 2.0	Confidence (by Search Engine): Sequest HT	Amanda Score (by Search Engine): MS Amanda 2.0	XCorr (by Search Engine): Sequest HT	Sequence in Protein	Positions in Proteins
	FALSE	High	[R].IINEPTAAAIAYGLDKK.[GS]		FALSE	3	16	2	G9BX82; H8X1W4; H8X9S4	G9BX82 [170-186]; H8X1W4 [170-186]; H8X9S4 [170-186]		1	1787.99	High	High	518.33	4.12	R.IINEPTAAAIAYGLDKK.G	[170-186]
	FALSE	High	[K].IDKSQVEEIVLVGGSTR.[I]		FALSE	2	11	2	G9BX82; H8X5G1	G9BX82 [325-341]; H8X5G1 [329-345]		1	1830	High	High	411.62	3.29	K.IDKSQVEEIVLVGGSTR.I	[325-341]
	FALSE	High	[K].SQVEEIVLVGGSTR.[I]		FALSE	2	11	2	G9BX82; H8X5G1	G9BX82 [328-341]; H8X5G1 [332-345]		0	1473.79	High	High	381.14	3	K.SQVEEIVLVGGSTR.I	[328-341]
	FALSE	High	[R].IINEPTAAAIAYGLDK.[K]		FALSE	3	16	2	G9BX82; H8X1W4; H8X9S4	G9BX82 [170-185]; H8X1W4 [170-185]; H8X9S4 [170-185]		0	1659.9	High	High	330.31	3.85	R.IINEPTAAAIAYGLDK.K	[170-185]
	FALSE	High	[R].ARFEELCADLFR.[S]	1xCarbamidomethyl [C7]	FALSE	2	17	3	G9BX82; H8X5G1	G9BX82 [299-310]; H8X5G1 [303-314]		1	1526.74	High	High	325.75	3.18	R.ARFEELCADLFR.S	[299-310]
	FALSE	High	[K].KSETFSTYADNQPGVLIQVFEGER.[AT]		FALSE	1	16	2	G9BX82	G9BX82 [423-446]		1	2715.33	High	High	321.37	3.49	K.KSETFSTYADNQPGVLIQVFEGER.A	[423-446]
	FALSE	High	[K].DAVVTVPAYFNDSQR.[Q]		FALSE	3	16	3	G9BX82; H8X1W4; H8X9S4	G9BX82 [139-153]; H8X1W4 [139-153]; H8X9S4 [139-153]		0	1681.82	High	High	299.21	2.64	K.DAVVTVPAYFNDSQR.Q	[139-153]
	FALSE	High	[K].ATAGDTHLGGEDFDNR.[L]		FALSE	1	15	2	G9BX82	G9BX82 [220-235]		0	1675.73	High	High	292.94	3.09	K.ATAGDTHLGGEDFDNR.L	[220-235]
	FALSE	High	[K].NQLESYAYSLK.[N]		FALSE	1	13	2	G9BX82	G9BX82 [539-549]		0	1315.65	High	High	268.53	3.1	K.NQLESYAYSLK.N	[539-549]
	FALSE	High	[R].LVNFFIQEFKR.[K]		FALSE	1	15	2	G9BX82	G9BX82 [236-246]		1	1440.8	High	High	266.6	2.64	R.LVNFFIQEFKR.K	[236-246]
	FALSE	High	[R].TTPSFVAFTDTER.[L]		FALSE	3	17	2	G9BX82; H8X1W4; H8X9S4	G9BX82 [35-47]; H8X1W4 [35-47]; H8X9S4 [35-47]		0	1471.71	High	High	254.16	2.85	R.TTPSFVAFTDTER.L	[35-47]
	FALSE	High	[K].LVSDFFNGKELNK.[S]		FALSE	1	9	2	G9BX82	G9BX82 [348-360]		1	1510.79	High	High	251.51	2.97	K.LVSDFFNGKELNK.S	[348-360]
	FALSE	High	[K].DAGTIAGLNVLR.[I]		FALSE	1	11	1	G9BX82	G9BX82 [158-169]		0	1199.67	High	Low	200.27	1.72	K.DAGTIAGLNVLR.I	[158-169]
	FALSE	High	[R].LVNFFIQEFK.[R]		FALSE	1	15	1	G9BX82	G9BX82 [236-245]		0	1284.7	High	Medium	196.75	2.29	R.LVNFFIQEFK.R	[236-245]
FALSE	High	High	Master Protein Rejected	A0A367XSW0	ATP synthase subunit alpha OS=Candida viswanathii OX=5486 GN=ATP1_0 PE=3 SV=1	0	0	31	FALSE	15	28	0	546	58.7	8.68	5160.38	24.91	15	5												0	0
	Checked	Confidence	Annotated Sequence	Modifications	Contaminant	# Protein Groups	# Proteins	# PSMs	Master Protein Accessions	Positions in Master Proteins	Modifications in Master Proteins	# Missed Cleavages	Theo. MH+ [Da]	Confidence (by Search Engine): MS Amanda 2.0	Confidence (by Search Engine): Sequest HT	Amanda Score (by Search Engine): MS Amanda 2.0	XCorr (by Search Engine): Sequest HT	Sequence in Protein	Positions in Proteins
	FALSE	High	[R].STVAQLVQTLEQNDALK.[Y]		FALSE	1	6	4	G8B7R3	G8B7R3 [249-265]		0	1857.99	High	High	364.15	3.59	R.STVAQLVQTLEQNDALK.Y	[249-265]
	FALSE	High	[K].GIRPAINVGLSVSR.[V]		FALSE	2	9	5	A0A1D8PDC4; G8B7R3	A0A1D8PDC4 [398-411]; G8B7R3 [398-411]		0	1438.85	High	High	354.76	3.37	K.GIRPAINVGLSVSR.V	[398-411]
	FALSE	High	[R].EVAAFAQFGSDLDASTK.[Q]		FALSE	2	9	2	A0A1D8PDC4; G8B7R3	A0A1D8PDC4 [437-453]; G8B7R3 [437-453]		0	1756.84	High	High	297.62	3.46	R.EVAAFAQFGSDLDASTK.Q	[437-453]
	FALSE	High	[R].EAYPGDVFYLHSR.[L]		FALSE	2	9	4	A0A1D8PDC4; G8B7R3	A0A1D8PDC4 [330-342]; G8B7R3 [330-342]		0	1553.74	High	High	296.14	2.87	R.EAYPGDVFYLHSR.L	[330-342]
	FALSE	High	[R].VVDGLGNPIDGK.[G]		FALSE	2	7	3	A0A1D8PDC4; G8B7R3	A0A1D8PDC4 [145-156]; G8B7R3 [145-156]		0	1183.63	High	High	274.83	2.58	R.VVDGLGNPIDGK.G	[145-156]
	FALSE	High	[K].TAVALDAILNQK.[R]		FALSE	1	7	1	A0A1D8PDC4	A0A1D8PDC4 [214-225]		0	1256.72	High	Low	268.66	1.87	K.TAVALDAILNQK.R	[214-225]
	FALSE	High	[R].AQVKAPGILPR.[RT]		FALSE	2	9	1	A0A1D8PDC4; G8B7R3	A0A1D8PDC4 [167-177]; G8B7R3 [167-177]		1	1149.71	High	Low	246.95	2.15	R.AQVKAPGILPR.R	[167-177]
	FALSE	High	[K].LYCVYVAVGQK.[R]	1xCarbamidomethyl [C3]	FALSE	2	9	1	A0A1D8PDC4; G8B7R3	A0A1D8PDC4 [237-247]; G8B7R3 [237-247]		0	1299.68	High	Medium	223.7	2.33	K.LYCVYVAVGQK.R	[237-247]
	FALSE	High	[K].AAPTEVSSILEDR.[I]		FALSE	1	6	1	A0A1D8PDC4	A0A1D8PDC4 [41-53]		0	1387.71	High	Medium	209.45	2.19	K.AAPTEVSSILEDR.I	[41-53]
	FALSE	High	[K].SVDALVPIGR.[G]		FALSE	1	7	1	A0A1D8PDC4	A0A1D8PDC4 [190-199]		0	1026.59	High	Medium	202.77	2.21	K.SVDALVPIGR.G	[190-199]
	FALSE	High	[K].LFLAQYR.[E]		FALSE	2	9	1	A0A1D8PDC4; G8B7R3	A0A1D8PDC4 [430-436]; G8B7R3 [430-436]		0	910.515	High	Low	202.28	1.77	K.LFLAQYR.E	[430-436]
	FALSE	High	[R].SVHEPMQTGLK.[S]		FALSE	1	7	1	A0A1D8PDC4	A0A1D8PDC4 [179-189]		0	1226.62	High	Low	194.7	1.74	R.SVHEPMQTGLK.S	[179-189]
	FALSE	High	[R].ELIIGDRQTGK.[T]		FALSE	2	9	1	A0A1D8PDC4; G8B7R3	A0A1D8PDC4 [203-213]; G8B7R3 [203-213]		1	1229.68	High	Low	193.5	1.57	R.ELIIGDRQTGK.T	[203-213]
	FALSE	High	[K].APGILPR.[RT]		FALSE	2	9	1	A0A1D8PDC4; G8B7R3	A0A1D8PDC4 [171-177]; G8B7R3 [171-177]		0	723.451	High	Low	191.7	1.6	K.APGILPR.R	[171-177]
	FALSE	High	[RK].VLSVGDGIAR.[I]		FALSE	2	6	1	A0A1D8PDC4; G8B7R3	A0A1D8PDC4 [69-78]; G8B7R3 [69-78]		0	986.563	High	Low	179.05	1.86	R.VLSVGDGIAR.I	[69-78]
FALSE	High	High	Master Protein	G9BX82	Heat shock protein 70 OS=Candida albicans OX=5476 GN=hsp70 PE=3 SV=1	0	0	25	FALSE	14	28	7	656	70.3	5.2	4822.8	38.21	14	12	cell organization and biogenesis		nucleotide binding	Pf00012, Pf06723								0	1
	Checked	Confidence	Annotated Sequence	Modifications	Contaminant	# Protein Groups	# Proteins	# PSMs	Master Protein Accessions	Positions in Master Proteins	Modifications in Master Proteins	# Missed Cleavages	Theo. MH+ [Da]	Confidence (by Search Engine): MS Amanda 2.0	Confidence (by Search Engine): Sequest HT	Amanda Score (by Search Engine): MS Amanda 2.0	XCorr (by Search Engine): Sequest HT	Sequence in Protein	Positions in Proteins
	FALSE	High	[R].IINEPTAAAIAYGLDKK.[GS]		FALSE	3	16	2	G9BX82; H8X1W4; H8X9S4	G9BX82 [170-186]; H8X1W4 [170-186]; H8X9S4 [170-186]		1	1787.99	High	High	518.33	4.12	R.IINEPTAAAIAYGLDKK.G	[170-186]
	FALSE	High	[K].IDKSQVEEIVLVGGSTR.[I]		FALSE	2	11	2	G9BX82; H8X5G1	G9BX82 [325-341]; H8X5G1 [329-345]		1	1830	High	High	411.62	3.29	K.IDKSQVEEIVLVGGSTR.I	[325-341]
	FALSE	High	[K].SQVEEIVLVGGSTR.[I]		FALSE	2	11	2	G9BX82; H8X5G1	G9BX82 [328-341]; H8X5G1 [332-345]		0	1473.79	High	High	381.14	3	K.SQVEEIVLVGGSTR.I	[328-341]
	FALSE	High	[R].IINEPTAAAIAYGLDK.[K]		FALSE	3	16	2	G9BX82; H8X1W4; H8X9S4	G9BX82 [170-185]; H8X1W4 [170-185]; H8X9S4 [170-185]		0	1659.9	High	High	330.31	3.85	R.IINEPTAAAIAYGLDK.K	[170-185]
	FALSE	High	[R].ARFEELCADLFR.[S]	1xCarbamidomethyl [C7]	FALSE	2	17	3	G9BX82; H8X5G1	G9BX82 [299-310]; H8X5G1 [303-314]		1	1526.74	High	High	325.75	3.18	R.ARFEELCADLFR.S	[299-310]
	FALSE	High	[K].KSETFSTYADNQPGVLIQVFEGER.[AT]		FALSE	1	16	2	G9BX82	G9BX82 [423-446]		1	2715.33	High	High	321.37	3.49	K.KSETFSTYADNQPGVLIQVFEGER.A	[423-446]
	FALSE	High	[K].DAVVTVPAYFNDSQR.[Q]		FALSE	3	16	3	G9BX82; H8X1W4; H8X9S4	G9BX82 [139-153]; H8X1W4 [139-153]; H8X9S4 [139-153]		0	1681.82	High	High	299.21	2.64	K.DAVVTVPAYFNDSQR.Q	[139-153]
	FALSE	High	[K].ATAGDTHLGGEDFDNR.[L]		FALSE	1	15	2	G9BX82	G9BX82 [220-235]		0	1675.73	High	High	292.94	3.09	K.ATAGDTHLGGEDFDNR.L	[220-235]
	FALSE	High	[K].NQLESYAYSLK.[N]		FALSE	1	13	2	G9BX82	G9BX82 [539-549]		0	1315.65	High	High	268.53	3.1	K.NQLESYAYSLK.N	[539-549]
	FALSE	High	[R].LVNFFIQEFKR.[K]		FALSE	1	15	2	G9BX82	G9BX82 [236-246]		1	1440.8	High	High	266.6	2.64	R.LVNFFIQEFKR.K	[236-246]
	FALSE	High	[R].TTPSFVAFTDTER.[L]		FALSE	3	17	2	G9BX82; H8X1W4; H8X9S4	G9BX82 [35-47]; H8X1W4 [35-47]; H8X9S4 [35-47]		0	1471.71	High	High	254.16	2.85	R.TTPSFVAFTDTER.L	[35-47]
	FALSE	High	[K].LVSDFFNGKELNK.[S]		FALSE	1	9	2	G9BX82	G9BX82 [348-360]		1	1510.79	High	High	251.51	2.97	K.LVSDFFNGKELNK.S	[348-360]
	FALSE	High	[K].DAGTIAGLNVLR.[I]		FALSE	1	11	1	G9BX82	G9BX82 [158-169]		0	1199.67	High	Low	200.27	1.72	K.DAGTIAGLNVLR.I	[158-169]
	FALSE	High	[R].LVNFFIQEFK.[R]		FALSE	1	15	1	G9BX82	G9BX82 [236-245]		0	1284.7	High	Medium	196.75	2.29	R.LVNFFIQEFK.R	[236-245]
FALSE	High	High	Master Protein Candidate	C4YFZ1	Heat shock protein SSA4 OS=Candida albicans (strain WO-1) OX=294748 GN=CAWG_00103 PE=3 SV=1	0	0	25	FALSE	14	28	7	643	69.3	5.17	4822.8	38.21	14	12	cell organization and biogenesis;metabolic process;transport	cytosol	catalytic activity;nucleotide binding;protein binding	Pf00012, Pf06723		CAWG_00103						0	1
	Checked	Confidence	Annotated Sequence	Modifications	Contaminant	# Protein Groups	# Proteins	# PSMs	Master Protein Accessions	Positions in Master Proteins	Modifications in Master Proteins	# Missed Cleavages	Theo. MH+ [Da]	Confidence (by Search Engine): MS Amanda 2.0	Confidence (by Search Engine): Sequest HT	Amanda Score (by Search Engine): MS Amanda 2.0	XCorr (by Search Engine): Sequest HT	Sequence in Protein	Positions in Proteins
	FALSE	High	[R].IINEPTAAAIAYGLDKK.[GS]		FALSE	3	16	2	G9BX82; H8X1W4; H8X9S4	G9BX82 [170-186]; H8X1W4 [170-186]; H8X9S4 [170-186]		1	1787.99	High	High	518.33	4.12	R.IINEPTAAAIAYGLDKK.G	[170-186]
	FALSE	High	[K].IDKSQVEEIVLVGGSTR.[I]		FALSE	2	11	2	G9BX82; H8X5G1	G9BX82 [325-341]; H8X5G1 [329-345]		1	1830	High	High	411.62	3.29	K.IDKSQVEEIVLVGGSTR.I	[325-341]
	FALSE	High	[K].SQVEEIVLVGGSTR.[I]		FALSE	2	11	2	G9BX82; H8X5G1	G9BX82 [328-341]; H8X5G1 [332-345]		0	1473.79	High	High	381.14	3	K.SQVEEIVLVGGSTR.I	[328-341]
	FALSE	High	[R].IINEPTAAAIAYGLDK.[K]		FALSE	3	16	2	G9BX82; H8X1W4; H8X9S4	G9BX82 [170-185]; H8X1W4 [170-185]; H8X9S4 [170-185]		0	1659.9	High	High	330.31	3.85	R.IINEPTAAAIAYGLDK.K	[170-185]
	FALSE	High	[R].ARFEELCADLFR.[S]	1xCarbamidomethyl [C7]	FALSE	2	17	3	G9BX82; H8X5G1	G9BX82 [299-310]; H8X5G1 [303-314]		1	1526.74	High	High	325.75	3.18	R.ARFEELCADLFR.S	[299-310]
	FALSE	High	[K].KSETFSTYADNQPGVLIQVFEGER.[AT]		FALSE	1	16	2	G9BX82	G9BX82 [423-446]		1	2715.33	High	High	321.37	3.49	K.KSETFSTYADNQPGVLIQVFEGER.A	[423-446]
	FALSE	High	[K].DAVVTVPAYFNDSQR.[Q]		FALSE	3	16	3	G9BX82; H8X1W4; H8X9S4	G9BX82 [139-153]; H8X1W4 [139-153]; H8X9S4 [139-153]		0	1681.82	High	High	299.21	2.64	K.DAVVTVPAYFNDSQR.Q	[139-153]
	FALSE	High	[K].ATAGDTHLGGEDFDNR.[L]		FALSE	1	15	2	G9BX82	G9BX82 [220-235]		0	1675.73	High	High	292.94	3.09	K.ATAGDTHLGGEDFDNR.L	[220-235]
	FALSE	High	[K].NQLESYAYSLK.[N]		FALSE	1	13	2	G9BX82	G9BX82 [539-549]		0	1315.65	High	High	268.53	3.1	K.NQLESYAYSLK.N	[539-549]
	FALSE	High	[R].LVNFFIQEFKR.[K]		FALSE	1	15	2	G9BX82	G9BX82 [236-246]		1	1440.8	High	High	266.6	2.64	R.LVNFFIQEFKR.K	[236-246]
	FALSE	High	[R].TTPSFVAFTDTER.[L]		FALSE	3	17	2	G9BX82; H8X1W4; H8X9S4	G9BX82 [35-47]; H8X1W4 [35-47]; H8X9S4 [35-47]		0	1471.71	High	High	254.16	2.85	R.TTPSFVAFTDTER.L	[35-47]
	FALSE	High	[K].LVSDFFNGKELNK.[S]		FALSE	1	9	2	G9BX82	G9BX82 [348-360]		1	1510.79	High	High	251.51	2.97	K.LVSDFFNGKELNK.S	[348-360]
	FALSE	High	[K].DAGTIAGLNVLR.[I]		FALSE	1	11	1	G9BX82	G9BX82 [158-169]		0	1199.67	High	Low	200.27	1.72	K.DAGTIAGLNVLR.I	[158-169]
	FALSE	High	[R].LVNFFIQEFK.[R]		FALSE	1	15	1	G9BX82	G9BX82 [236-245]		0	1284.7	High	Medium	196.75	2.29	R.LVNFFIQEFK.R	[236-245]
FALSE	High	High	Master Protein Candidate	B9W9W8	Heat-shock protein (HSP) 70, putative OS=Candida dubliniensis (strain CD36 / ATCC MYA-646 / CBS 7987 / NCPF 3949 / NRRL Y-17841) OX=573826 GN=Cd36_12490 PE=3 SV=1	0	0	24	FALSE	14	28	7	659	70.5	5.17	4822.8	38.21	14	12	cell organization and biogenesis;metabolic process;response to stimulus;transport	cytoplasm;nucleus	nucleotide binding;protein binding	Pf00012, Pf06723	8045440	CD36_12490	CD36_12490	1	Protein processing in endoplasmic reticulum; Endocytosis; Spliceosome; Longevity regulating pathway - multiple species			4	1
	Checked	Confidence	Annotated Sequence	Modifications	Contaminant	# Protein Groups	# Proteins	# PSMs	Master Protein Accessions	Positions in Master Proteins	Modifications in Master Proteins	# Missed Cleavages	Theo. MH+ [Da]	Confidence (by Search Engine): MS Amanda 2.0	Confidence (by Search Engine): Sequest HT	Amanda Score (by Search Engine): MS Amanda 2.0	XCorr (by Search Engine): Sequest HT	Sequence in Protein	Positions in Proteins
	FALSE	High	[R].IINEPTAAAIAYGLDKK.[GS]		FALSE	3	16	2	G9BX82; H8X1W4; H8X9S4	G9BX82 [170-186]; H8X1W4 [170-186]; H8X9S4 [170-186]		1	1787.99	High	High	518.33	4.12	R.IINEPTAAAIAYGLDKK.G	[170-186]
	FALSE	High	[K].IDKSQVEEIVLVGGSTR.[I]		FALSE	2	11	2	G9BX82; H8X5G1	G9BX82 [325-341]; H8X5G1 [329-345]		1	1830	High	High	411.62	3.29	K.IDKSQVEEIVLVGGSTR.I	[325-341]
	FALSE	High	[K].SQVEEIVLVGGSTR.[I]		FALSE	2	11	2	G9BX82; H8X5G1	G9BX82 [328-341]; H8X5G1 [332-345]		0	1473.79	High	High	381.14	3	K.SQVEEIVLVGGSTR.I	[328-341]
	FALSE	High	[R].IINEPTAAAIAYGLDK.[K]		FALSE	3	16	2	G9BX82; H8X1W4; H8X9S4	G9BX82 [170-185]; H8X1W4 [170-185]; H8X9S4 [170-185]		0	1659.9	High	High	330.31	3.85	R.IINEPTAAAIAYGLDK.K	[170-185]
	FALSE	High	[R].ARFEELCADLFR.[S]	1xCarbamidomethyl [C7]	FALSE	2	17	3	G9BX82; H8X5G1	G9BX82 [299-310]; H8X5G1 [303-314]		1	1526.74	High	High	325.75	3.18	R.ARFEELCADLFR.S	[299-310]
	FALSE	High	[K].KSETFSTYADNQPGVLIQVFEGER.[AT]		FALSE	1	16	2	G9BX82	G9BX82 [423-446]		1	2715.33	High	High	321.37	3.49	K.KSETFSTYADNQPGVLIQVFEGER.A	[423-446]
	FALSE	High	[K].DAVVTVPAYFNDSQR.[Q]		FALSE	3	16	3	G9BX82; H8X1W4; H8X9S4	G9BX82 [139-153]; H8X1W4 [139-153]; H8X9S4 [139-153]		0	1681.82	High	High	299.21	2.64	K.DAVVTVPAYFNDSQR.Q	[139-153]
	FALSE	High	[K].ATAGDTHLGGEDFDNR.[L]		FALSE	1	15	2	G9BX82	G9BX82 [220-235]		0	1675.73	High	High	292.94	3.09	K.ATAGDTHLGGEDFDNR.L	[220-235]
	FALSE	High	[K].NQLESYAYSLK.[N]		FALSE	1	13	2	G9BX82	G9BX82 [539-549]		0	1315.65	High	High	268.53	3.1	K.NQLESYAYSLK.N	[539-549]
	FALSE	High	[R].LVNFFIQEFKR.[K]		FALSE	1	15	2	G9BX82	G9BX82 [236-246]		1	1440.8	High	High	266.6	2.64	R.LVNFFIQEFKR.K	[236-246]
	FALSE	High	[R].TTPSFVAFTDTER.[L]		FALSE	3	17	2	G9BX82; H8X1W4; H8X9S4	G9BX82 [35-47]; H8X1W4 [35-47]; H8X9S4 [35-47]		0	1471.71	High	High	254.16	2.85	R.TTPSFVAFTDTER.L	[35-47]
	FALSE	High	[K].LVSDFFNGKELNK.[S]		FALSE	1	9	2	G9BX82	G9BX82 [348-360]		1	1510.79	High	High	251.51	2.97	K.LVSDFFNGKELNK.S	[348-360]
	FALSE	High	[K].DAGTIAGLNVLR.[I]		FALSE	1	11	1	G9BX82	G9BX82 [158-169]		0	1199.67	High	Low	200.27	1.72	K.DAGTIAGLNVLR.I	[158-169]
	FALSE	High	[R].LVNFFIQEFK.[R]		FALSE	1	15	1	G9BX82	G9BX82 [236-245]		0	1284.7	High	Medium	196.75	2.29	R.LVNFFIQEFK.R	[236-245]
FALSE	High	High	Master Protein Candidate	B9W7N5	ATP synthase subunit alpha OS=Candida dubliniensis (strain CD36 / ATCC MYA-646 / CBS 7987 / NCPF 3949 / NRRL Y-17841) OX=573826 GN=Cd36_04360 PE=3 SV=1	0	0	33	FALSE	16	27	6	546	59	9.04	4938.2	20.76	16	5	metabolic process;transport		catalytic activity;nucleotide binding;transporter activity	Pf00006, Pf00306, Pf02874	8044643	CD36_04360	CD36_04360	1	Metabolic pathways; Oxidative phosphorylation			2	1
	Checked	Confidence	Annotated Sequence	Modifications	Contaminant	# Protein Groups	# Proteins	# PSMs	Master Protein Accessions	Positions in Master Proteins	Modifications in Master Proteins	# Missed Cleavages	Theo. MH+ [Da]	Confidence (by Search Engine): MS Amanda 2.0	Confidence (by Search Engine): Sequest HT	Amanda Score (by Search Engine): MS Amanda 2.0	XCorr (by Search Engine): Sequest HT	Sequence in Protein	Positions in Proteins
	FALSE	High	[K].GIRPAINVGLSVSR.[V]		FALSE	2	9	5	A0A1D8PDC4; G8B7R3	A0A1D8PDC4 [398-411]; G8B7R3 [398-411]		0	1438.85	High	High	354.76	3.37	K.GIRPAINVGLSVSR.V	[398-411]
	FALSE	High	[R].EVAAFAQFGSDLDASTK.[Q]		FALSE	2	9	2	A0A1D8PDC4; G8B7R3	A0A1D8PDC4 [437-453]; G8B7R3 [437-453]		0	1756.84	High	High	297.62	3.46	R.EVAAFAQFGSDLDASTK.Q	[437-453]
	FALSE	High	[R].EAYPGDVFYLHSR.[L]		FALSE	2	9	4	A0A1D8PDC4; G8B7R3	A0A1D8PDC4 [330-342]; G8B7R3 [330-342]		0	1553.74	High	High	296.14	2.87	R.EAYPGDVFYLHSR.L	[330-342]
	FALSE	High	[R].VVDGLGNPIDGK.[G]		FALSE	2	7	3	A0A1D8PDC4; G8B7R3	A0A1D8PDC4 [145-156]; G8B7R3 [145-156]		0	1183.63	High	High	274.83	2.58	R.VVDGLGNPIDGK.G	[145-156]
	FALSE	High	[K].TAVALDAILNQK.[R]		FALSE	1	7	1	A0A1D8PDC4	A0A1D8PDC4 [214-225]		0	1256.72	High	Low	268.66	1.87	K.TAVALDAILNQK.R	[214-225]
	FALSE	High	[R].IGEFEEAFLGHLK.[S]		FALSE	1	5	2	A0A1D8PDC4	A0A1D8PDC4 [499-511]		0	1489.77	High	High	248.66	2.66	R.IGEFEEAFLGHLK.S	[499-511]
	FALSE	High	[R].AQVKAPGILPR.[RT]		FALSE	2	9	1	A0A1D8PDC4; G8B7R3	A0A1D8PDC4 [167-177]; G8B7R3 [167-177]		1	1149.71	High	Low	246.95	2.15	R.AQVKAPGILPR.R	[167-177]
	FALSE	High	[K].LYCVYVAVGQK.[R]	1xCarbamidomethyl [C3]	FALSE	2	9	1	A0A1D8PDC4; G8B7R3	A0A1D8PDC4 [237-247]; G8B7R3 [237-247]		0	1299.68	High	Medium	223.7	2.33	K.LYCVYVAVGQK.R	[237-247]
	FALSE	High	[R].STVAQLVQTLEQHDALK.[Y]		FALSE	1	3	1	A0A1D8PDC4	A0A1D8PDC4 [249-265]		0	1881.01	High	Medium	212.71	2.52	R.STVAQLVQTLEQHDALK.Y	[249-265]
	FALSE	High	[K].AAPTEVSSILEDR.[I]		FALSE	1	6	1	A0A1D8PDC4	A0A1D8PDC4 [41-53]		0	1387.71	High	Medium	209.45	2.19	K.AAPTEVSSILEDR.I	[41-53]
	FALSE	High	[K].SVDALVPIGR.[G]		FALSE	1	7	1	A0A1D8PDC4	A0A1D8PDC4 [190-199]		0	1026.59	High	Medium	202.77	2.21	K.SVDALVPIGR.G	[190-199]
	FALSE	High	[K].LFLAQYR.[E]		FALSE	2	9	1	A0A1D8PDC4; G8B7R3	A0A1D8PDC4 [430-436]; G8B7R3 [430-436]		0	910.515	High	Low	202.28	1.77	K.LFLAQYR.E	[430-436]
	FALSE	High	[R].SVHEPMQTGLK.[S]		FALSE	1	7	1	A0A1D8PDC4	A0A1D8PDC4 [179-189]		0	1226.62	High	Low	194.7	1.74	R.SVHEPMQTGLK.S	[179-189]
	FALSE	High	[R].ELIIGDRQTGK.[T]		FALSE	2	9	1	A0A1D8PDC4; G8B7R3	A0A1D8PDC4 [203-213]; G8B7R3 [203-213]		1	1229.68	High	Low	193.5	1.57	R.ELIIGDRQTGK.T	[203-213]
	FALSE	High	[K].APGILPR.[RT]		FALSE	2	9	1	A0A1D8PDC4; G8B7R3	A0A1D8PDC4 [171-177]; G8B7R3 [171-177]		0	723.451	High	Low	191.7	1.6	K.APGILPR.R	[171-177]
	FALSE	High	[RK].VLSVGDGIAR.[I]		FALSE	2	6	1	A0A1D8PDC4; G8B7R3	A0A1D8PDC4 [69-78]; G8B7R3 [69-78]		0	986.563	High	Low	179.05	1.86	R.VLSVGDGIAR.I	[69-78]
FALSE	High	High	Master Protein	A0A1D8PDC4	ATP synthase subunit alpha OS=Candida albicans (strain SC5314 / ATCC MYA-2876) OX=237561 GN=ATP1 PE=3 SV=1	0	0	33	FALSE	16	27	6	546	58.9	9.04	4938.2	20.76	16	5	metabolic process;transport	cell surface;membrane	catalytic activity;nucleotide binding;transporter activity	Pf00006, Pf00306, Pf02874	3646134	W5Q_00450; I503_00453	ATP1	1				0	1
	Checked	Confidence	Annotated Sequence	Modifications	Contaminant	# Protein Groups	# Proteins	# PSMs	Master Protein Accessions	Positions in Master Proteins	Modifications in Master Proteins	# Missed Cleavages	Theo. MH+ [Da]	Confidence (by Search Engine): MS Amanda 2.0	Confidence (by Search Engine): Sequest HT	Amanda Score (by Search Engine): MS Amanda 2.0	XCorr (by Search Engine): Sequest HT	Sequence in Protein	Positions in Proteins
	FALSE	High	[K].GIRPAINVGLSVSR.[V]		FALSE	2	9	5	A0A1D8PDC4; G8B7R3	A0A1D8PDC4 [398-411]; G8B7R3 [398-411]		0	1438.85	High	High	354.76	3.37	K.GIRPAINVGLSVSR.V	[398-411]
	FALSE	High	[R].EVAAFAQFGSDLDASTK.[Q]		FALSE	2	9	2	A0A1D8PDC4; G8B7R3	A0A1D8PDC4 [437-453]; G8B7R3 [437-453]		0	1756.84	High	High	297.62	3.46	R.EVAAFAQFGSDLDASTK.Q	[437-453]
	FALSE	High	[R].EAYPGDVFYLHSR.[L]		FALSE	2	9	4	A0A1D8PDC4; G8B7R3	A0A1D8PDC4 [330-342]; G8B7R3 [330-342]		0	1553.74	High	High	296.14	2.87	R.EAYPGDVFYLHSR.L	[330-342]
	FALSE	High	[R].VVDGLGNPIDGK.[G]		FALSE	2	7	3	A0A1D8PDC4; G8B7R3	A0A1D8PDC4 [145-156]; G8B7R3 [145-156]		0	1183.63	High	High	274.83	2.58	R.VVDGLGNPIDGK.G	[145-156]
	FALSE	High	[K].TAVALDAILNQK.[R]		FALSE	1	7	1	A0A1D8PDC4	A0A1D8PDC4 [214-225]		0	1256.72	High	Low	268.66	1.87	K.TAVALDAILNQK.R	[214-225]
	FALSE	High	[R].IGEFEEAFLGHLK.[S]		FALSE	1	5	2	A0A1D8PDC4	A0A1D8PDC4 [499-511]		0	1489.77	High	High	248.66	2.66	R.IGEFEEAFLGHLK.S	[499-511]
	FALSE	High	[R].AQVKAPGILPR.[RT]		FALSE	2	9	1	A0A1D8PDC4; G8B7R3	A0A1D8PDC4 [167-177]; G8B7R3 [167-177]		1	1149.71	High	Low	246.95	2.15	R.AQVKAPGILPR.R	[167-177]
	FALSE	High	[K].LYCVYVAVGQK.[R]	1xCarbamidomethyl [C3]	FALSE	2	9	1	A0A1D8PDC4; G8B7R3	A0A1D8PDC4 [237-247]; G8B7R3 [237-247]		0	1299.68	High	Medium	223.7	2.33	K.LYCVYVAVGQK.R	[237-247]
	FALSE	High	[R].STVAQLVQTLEQHDALK.[Y]		FALSE	1	3	1	A0A1D8PDC4	A0A1D8PDC4 [249-265]		0	1881.01	High	Medium	212.71	2.52	R.STVAQLVQTLEQHDALK.Y	[249-265]
	FALSE	High	[K].AAPTEVSSILEDR.[I]		FALSE	1	6	1	A0A1D8PDC4	A0A1D8PDC4 [41-53]		0	1387.71	High	Medium	209.45	2.19	K.AAPTEVSSILEDR.I	[41-53]
	FALSE	High	[K].SVDALVPIGR.[G]		FALSE	1	7	1	A0A1D8PDC4	A0A1D8PDC4 [190-199]		0	1026.59	High	Medium	202.77	2.21	K.SVDALVPIGR.G	[190-199]
	FALSE	High	[K].LFLAQYR.[E]		FALSE	2	9	1	A0A1D8PDC4; G8B7R3	A0A1D8PDC4 [430-436]; G8B7R3 [430-436]		0	910.515	High	Low	202.28	1.77	K.LFLAQYR.E	[430-436]
	FALSE	High	[R].SVHEPMQTGLK.[S]		FALSE	1	7	1	A0A1D8PDC4	A0A1D8PDC4 [179-189]		0	1226.62	High	Low	194.7	1.74	R.SVHEPMQTGLK.S	[179-189]
	FALSE	High	[R].ELIIGDRQTGK.[T]		FALSE	2	9	1	A0A1D8PDC4; G8B7R3	A0A1D8PDC4 [203-213]; G8B7R3 [203-213]		1	1229.68	High	Low	193.5	1.57	R.ELIIGDRQTGK.T	[203-213]
	FALSE	High	[K].APGILPR.[RT]		FALSE	2	9	1	A0A1D8PDC4; G8B7R3	A0A1D8PDC4 [171-177]; G8B7R3 [171-177]		0	723.451	High	Low	191.7	1.6	K.APGILPR.R	[171-177]
	FALSE	High	[RK].VLSVGDGIAR.[I]		FALSE	2	6	1	A0A1D8PDC4; G8B7R3	A0A1D8PDC4 [69-78]; G8B7R3 [69-78]		0	986.563	High	Low	179.05	1.86	R.VLSVGDGIAR.I	[69-78]
FALSE	High	High	Master Protein	G8BIM8	Pyruvate dehydrogenase E1 component subunit beta OS=Candida parapsilosis (strain CDC 317 / ATCC MYA-4646) OX=578454 GN=PDB1 PE=4 SV=1	0	0	28	FALSE	10	26	8	388	42.2	5.11	4502.5	31.73	10	6	metabolic process	mitochondrion;organelle lumen	catalytic activity	Pf02779, Pf02780		CPAR2_402950						0	1
	Checked	Confidence	Annotated Sequence	Modifications	Contaminant	# Protein Groups	# Proteins	# PSMs	Master Protein Accessions	Positions in Master Proteins	Modifications in Master Proteins	# Missed Cleavages	Theo. MH+ [Da]	Confidence (by Search Engine): MS Amanda 2.0	Confidence (by Search Engine): Sequest HT	Amanda Score (by Search Engine): MS Amanda 2.0	XCorr (by Search Engine): Sequest HT	Sequence in Protein	Positions in Proteins
	FALSE	High	[K].AKVEKEGTDITIVGHSR.[A]		FALSE	1	1	4	G8BIM8	G8BIM8 [256-272]		2	1839.99	High	High	523.25	3.96	K.AKVEKEGTDITIVGHSR.A	[256-272]
	FALSE	High	[K].TYYMSGGIQPCNITFR.[G]	1xCarbamidomethyl [C11]	FALSE	1	5	3	G8BIM8	G8BIM8 [158-173]		0	1907.88	High	High	424.23	3.7	K.TYYMSGGIQPCNITFR.G	[158-173]
	FALSE	High	[K].VLSPYSAEDYKGLIK.[A]		FALSE	2	7	8	A0A3F2VYM1; G8BIM8	A0A3F2VYM1 [193-207]; G8BIM8 [202-216]		1	1682.9	High	High	375.62	4.02	K.VLSPYSAEDYKGLIK.A	[202-216]
	FALSE	High	[R].VTGCEVPTPYAK.[E]	1xCarbamidomethyl [C4]	FALSE	2	7	2	A0A3F2VYM1; G8BIM8	A0A3F2VYM1 [345-356]; G8BIM8 [354-365]		0	1321.65	High	High	294.07	2.59	R.VTGCEVPTPYAK.E	[354-365]
	FALSE	High	[R].SIKPLDVPTIIESLKK.[T]		FALSE	1	2	4	G8BIM8	G8BIM8 [299-314]		1	1781.08	High	High	286.46	3.14	R.SIKPLDVPTIIESLKK.T	[299-314]
	FALSE	High	[K].EGTDITIVGHSR.[A]		FALSE	1	1	1	G8BIM8	G8BIM8 [261-272]		0	1284.65	High	Medium	277.41	2.22	K.EGTDITIVGHSR.A	[261-272]
	FALSE	High	[K].ELEDFAFPDTETILR.[A]		FALSE	1	2	2	G8BIM8	G8BIM8 [366-380]		0	1795.87	High	High	256.07	2.88	K.ELEDFAFPDTETILR.A	[366-380]
	FALSE	High	[K].SGQQEMTVR.[D]		FALSE	1	2	1	G8BIM8	G8BIM8 [56-64]		0	1035.49	High	Low	187.6	1.73	K.SGQQEMTVR.D	[56-64]
	FALSE	High	[R].SIKPLDVPTIIESLK.[K]		FALSE	1	2	1	G8BIM8	G8BIM8 [299-313]		0	1652.98	High	Medium	179.57	2.42	R.SIKPLDVPTIIESLK.K	[299-313]
	FALSE	High	[K].FALEAAEK.[L]		FALSE	1	1	1	G8BIM8	G8BIM8 [276-283]		0	878.462	High	Low	177.01	1.73	K.FALEAAEK.L	[276-283]
FALSE	High	High	Master Protein	G8BHF2	Uncharacterized protein OS=Candida parapsilosis (strain CDC 317 / ATCC MYA-4646) OX=578454 GN=PDC11 PE=3 SV=1	0	0	36	FALSE	13	26	13	566	62.2	5.47	4858.14	28.85	13	7		cell surface	catalytic activity;metal ion binding	Pf00205, Pf02775, Pf02776		CPAR2_501020						0	1
	Checked	Confidence	Annotated Sequence	Modifications	Contaminant	# Protein Groups	# Proteins	# PSMs	Master Protein Accessions	Positions in Master Proteins	Modifications in Master Proteins	# Missed Cleavages	Theo. MH+ [Da]	Confidence (by Search Engine): MS Amanda 2.0	Confidence (by Search Engine): Sequest HT	Amanda Score (by Search Engine): MS Amanda 2.0	XCorr (by Search Engine): Sequest HT	Sequence in Protein	Positions in Proteins
	FALSE	High	[R].WAGNANELNAGYAADGYSR.[V]		FALSE	1	2	3	G8BHF2	G8BHF2 [45-63]		0	1999.89	High	High	439.12	4.69	R.WAGNANELNAGYAADGYSR.V	[45-63]
	FALSE	High	[K].NISHSSAFISDINSAPNEIDR.[C]		FALSE	1	2	2	G8BHF2	G8BHF2 [131-151]		0	2287.09	High	High	400.03	4.21	K.NISHSSAFISDINSAPNEIDR.C	[131-151]
	FALSE	High	[K].LINSPAPPNTPLTQEYLWTK.[V]		FALSE	1	1	3	G8BHF2	G8BHF2 [355-374]		0	2283.2	High	High	395.03	3.67	K.LINSPAPPNTPLTQEYLWTK.V	[355-374]
	FALSE	High	[R].HSCKPEVAQLVDATQFPVFTTPMGK.[S]	1xCarbamidomethyl [C3]	FALSE	1	1	2	G8BHF2	G8BHF2 [225-249]		0	2788.38	High	High	394.09	3.55	R.HSCKPEVAQLVDATQFPVFTTPMGK.S	[225-249]
	FALSE	High	[R].FGGVYVGSLSRPDVK.[E]		FALSE	1	3	4	G8BHF2	G8BHF2 [259-273]		0	1580.84	High	High	356.35	3.58	R.FGGVYVGSLSRPDVK.E	[259-273]
	FALSE	High	[R].LHQLKVDTIFGVPGDFNLSLLDKIYEIDGMR.[W]		FALSE	1	2	2	G8BHF2	G8BHF2 [14-44]		2	3546.87	High	High	286.84	2.71	R.LHQLKVDTIFGVPGDFNLSLLDKIYEIDGMR.W	[14-44]
	FALSE	High	[K].KVSTVGELNDLFQDK.[A]		FALSE	1	1	2	G8BHF2	G8BHF2 [513-527]		1	1692.88	High	High	282.98	3.63	K.KVSTVGELNDLFQDK.A	[513-527]
	FALSE	High	[K].NPVILVDACASR.[H]	1xCarbamidomethyl [C9]	FALSE	1	3	2	G8BHF2	G8BHF2 [213-224]		0	1314.68	High	High	263.58	3.03	K.NPVILVDACASR.H	[213-224]
	FALSE	High	[K].QLLLHHTLGNGDFTVFHR.[M]		FALSE	1	8	3	G8BHF2	G8BHF2 [110-127]		0	2105.1	High	Medium	255.24	2.55	K.QLLLHHTLGNGDFTVFHR.M	[110-127]
	FALSE	High	[K].EAKNPVILVDACASR.[H]	1xCarbamidomethyl [C12]	FALSE	1	2	1	G8BHF2	G8BHF2 [210-224]		1	1642.86	High	Low	216.79	2.1	K.EAKNPVILVDACASR.H	[210-224]
	FALSE	High	[R].MDAPANLVAQAK.[L]		FALSE	1	2	1	G8BHF2	G8BHF2 [545-556]		0	1228.64	High	Low	211.41	1.9	R.MDAPANLVAQAK.L	[545-556]
	FALSE	High	[K].IYEIDGMR.[W]		FALSE	1	3	1	G8BHF2	G8BHF2 [37-44]		0	996.482	High	Low	211.24	1.98	K.IYEIDGMR.W	[37-44]
	FALSE	High	[RK].NVVEFHSDYTK.[I]		FALSE	1	5	1	G8BHF2	G8BHF2 [305-315]		0	1338.63	High	Low	197.25	1.77	K.NVVEFHSDYTK.I	[305-315]
FALSE	High	High	Master Protein	000156	gi|68566311|sp|P0A6N1|EFTU_ECOLI Elongation factor Tu (EF-Tu) (P-43) [Escherichia coli (contaminant)]	0	0	41	FALSE	13	25	13	394	43.3	5.45	4144.98	27.66	13	7												0	1
	Checked	Confidence	Annotated Sequence	Modifications	Contaminant	# Protein Groups	# Proteins	# PSMs	Master Protein Accessions	Positions in Master Proteins	Modifications in Master Proteins	# Missed Cleavages	Theo. MH+ [Da]	Confidence (by Search Engine): MS Amanda 2.0	Confidence (by Search Engine): Sequest HT	Amanda Score (by Search Engine): MS Amanda 2.0	XCorr (by Search Engine): Sequest HT	Sequence in Protein	Positions in Proteins
	FALSE	High	[R].HYAHVDCPGHADYVK.[N]	1xCarbamidomethyl [C7]	FALSE	1	1	3	000156	000156 [76-90]		0	1768.79	High	High	372.94	3.8	R.HYAHVDCPGHADYVK.N	[76-90]
	FALSE	High	[R].GITINTSHVEYDTPTR.[H]		FALSE	1	1	3	000156	000156 [60-75]		0	1803.89	High	High	346.89	3.19	R.GITINTSHVEYDTPTR.H	[60-75]
	FALSE	High	[K].MVVTLIHPIAMDDGLR.[F]		FALSE	1	1	4	000156	000156 [359-374]		0	1780.94	High	High	323.35	3.18	K.MVVTLIHPIAMDDGLR.F	[359-374]
	FALSE	High	[R].AGENVGVLLR.[G]		FALSE	1	1	2	000156	000156 [271-280]		0	1027.59	High	High	298.28	2.99	R.AGENVGVLLR.G	[271-280]
	FALSE	High	[R].TKPHVNVGTIGHVDHGK.[T]		FALSE	1	1	1	000156	000156 [9-25]		0	1795.96	High	Low	296.07	2.53	R.TKPHVNVGTIGHVDHGK.T	[9-25]
	FALSE	High	[R].ELLSQYDFPGDDTPIVR.[G]		FALSE	1	1	2	000156	000156 [156-172]		0	1964.96	High	High	255.36	2.83	R.ELLSQYDFPGDDTPIVR.G	[156-172]
	FALSE	High	[K].GYRPQFYFR.[T]		FALSE	1	1	2	000156	000156 [326-334]		0	1233.62	High	Low	237.2	2.35	K.GYRPQFYFR.T	[326-334]
	FALSE	High	[R].QVGVPYIIVFLNK.[C]		FALSE	1	1	2	000156	000156 [125-137]		0	1489.88	High	High	234.15	2.78	R.QVGVPYIIVFLNK.C	[125-137]
	FALSE	High	[K].VGEEVEIVGIK.[E]		FALSE	1	1	2	000156	000156 [239-249]		0	1171.66	High	High	210.59	2.53	K.VGEEVEIVGIK.E	[239-249]
	FALSE	High	[K].FESEVYILSK.[D]		FALSE	1	1	1	000156	000156 [305-314]		0	1214.63	High	Low	195.38	1.82	K.FESEVYILSK.D	[305-314]
	FALSE	High	[K].STCTGVEMFRK.[L]	1xCarbamidomethyl [C3]	FALSE	1	1	1	000156	000156 [254-264]		1	1315.61	High	Low	189.59	1.86	K.STCTGVEMFRK.L	[254-264]
	FALSE	High	[R].HTPFFK.[G]		FALSE	1	1	1	000156	000156 [320-325]		0	776.409	High	Low	186.19	2	R.HTPFFK.G	[320-325]
	FALSE	High	[K].ALEGDAEWEAK.[I]		FALSE	1	1	1	000156	000156 [178-188]		0	1218.56	High	Low	184.98	1.7	K.ALEGDAEWEAK.I	[178-188]
FALSE	High	High	Master Protein	G8BCR8	Elongation factor 1-alpha OS=Candida parapsilosis (strain CDC 317 / ATCC MYA-4646) OX=578454 GN=CPAR2_207060 PE=3 SV=1	0	0	24	FALSE	11	25	11	458	50	8.95	4486.98	25.41	11	6	metabolic process	cytoplasm	catalytic activity;nucleotide binding;RNA binding	Pf00009, Pf03143, Pf03144		CPAR2_207060; CPAR2_407690						0	1
	Checked	Confidence	Annotated Sequence	Modifications	Contaminant	# Protein Groups	# Proteins	# PSMs	Master Protein Accessions	Positions in Master Proteins	Modifications in Master Proteins	# Missed Cleavages	Theo. MH+ [Da]	Confidence (by Search Engine): MS Amanda 2.0	Confidence (by Search Engine): Sequest HT	Amanda Score (by Search Engine): MS Amanda 2.0	XCorr (by Search Engine): Sequest HT	Sequence in Protein	Positions in Proteins
	FALSE	High	[K].YHVTVIDAPGHR.[D]		FALSE	1	10	4	G8BCR8	G8BCR8 [85-96]		0	1364.71	High	High	395.61	4.08	K.YHVTVIDAPGHR.D	[85-96]
	FALSE	High	[R].EHALLAYTLGVK.[Q]		FALSE	1	10	4	G8BCR8	G8BCR8 [135-146]		0	1314.74	High	High	386.22	3.37	R.EHALLAYTLGVK.Q	[135-146]
	FALSE	High	[K].NRYEEIVKETSNFVK.[K]		FALSE	1	2	3	G8BCR8	G8BCR8 [163-177]		2	1855.95	High	High	365.52	3.61	K.NRYEEIVKETSNFVK.K	[163-177]
	FALSE	High	[K].STTTGHLIYK.[C]		FALSE	1	10	3	G8BCR8	G8BCR8 [21-30]		0	1120.6	High	High	288.02	2.6	K.STTTGHLIYK.C	[21-30]
	FALSE	High	[K].NRYEEIVK.[E]		FALSE	1	2	1	G8BCR8	G8BCR8 [163-170]		1	1050.56	High	Low	260.1	2.13	K.NRYEEIVK.E	[163-170]
	FALSE	High	[K].YAWVLDKLKAER.[E]		FALSE	1	10	2	G8BCR8	G8BCR8 [56-67]		2	1491.83	High	Medium	259.94	2.83	K.YAWVLDKLKAER.E	[56-67]
	FALSE	High	[K].YHVTVIDAPGHRDFIK.[N]		FALSE	1	9	3	G8BCR8	G8BCR8 [85-100]		1	1867.98	High	High	257.59	2.9	K.YHVTVIDAPGHRDFIK.N	[85-100]
	FALSE	High	[K].IGGIGTVPVGR.[V]		FALSE	1	15	2	G8BCR8	G8BCR8 [254-264]		0	1025.61	High	High	234.85	2.81	K.IGGIGTVPVGR.V	[254-264]
	FALSE	High	[K].TLLEAIDAIEPPTRPTDKPLR.[L]		FALSE	1	11	1	G8BCR8	G8BCR8 [225-245]		0	2346.3	High	Low	193.98	2.13	K.TLLEAIDAIEPPTRPTDKPLR.L	[225-245]
	FALSE	High	[K].THVNLVVIGHVDSGK.[S]		FALSE	1	1	1	G8BCR8	G8BCR8 [6-20]		0	1574.86	High	Low	190.26	1.88	K.THVNLVVIGHVDSGK.S	[6-20]
	FALSE	High	[R].YEEIVKETSNFVK.[K]		FALSE	1	2	1	G8BCR8	G8BCR8 [165-177]		1	1585.81	High	Low	184.33	1.97	R.YEEIVKETSNFVK.K	[165-177]
FALSE	High	High	None	C5MF55	ATP synthase subunit alpha OS=Candida tropicalis (strain ATCC MYA-3404 / T1) OX=294747 GN=CTRG_04698 PE=3 SV=1	0	0	33	FALSE	13	25	0	447	48.5	8.5	4523.64	24.99	13	5	metabolic process;transport		catalytic activity;nucleotide binding;transporter activity	Pf00006, Pf00306, Pf02874	8296645	CTRG_04698	CTRG_04698		Oxidative phosphorylation; Metabolic pathways			2	0
	Checked	Confidence	Annotated Sequence	Modifications	Contaminant	# Protein Groups	# Proteins	# PSMs	Master Protein Accessions	Positions in Master Proteins	Modifications in Master Proteins	# Missed Cleavages	Theo. MH+ [Da]	Confidence (by Search Engine): MS Amanda 2.0	Confidence (by Search Engine): Sequest HT	Amanda Score (by Search Engine): MS Amanda 2.0	XCorr (by Search Engine): Sequest HT	Sequence in Protein	Positions in Proteins
	FALSE	High	[R].STVAQLVQTLEQNDALK.[Y]		FALSE	1	6	4	G8B7R3	G8B7R3 [249-265]		0	1857.99	High	High	364.15	3.59	R.STVAQLVQTLEQNDALK.Y	[150-166]
	FALSE	High	[K].GIRPAINVGLSVSR.[V]		FALSE	2	9	5	A0A1D8PDC4; G8B7R3	A0A1D8PDC4 [398-411]; G8B7R3 [398-411]		0	1438.85	High	High	354.76	3.37	K.GIRPAINVGLSVSR.V	[299-312]
	FALSE	High	[R].EVAAFAQFGSDLDASTK.[Q]		FALSE	2	9	2	A0A1D8PDC4; G8B7R3	A0A1D8PDC4 [437-453]; G8B7R3 [437-453]		0	1756.84	High	High	297.62	3.46	R.EVAAFAQFGSDLDASTK.Q	[338-354]
	FALSE	High	[R].EAYPGDVFYLHSR.[L]		FALSE	2	9	4	A0A1D8PDC4; G8B7R3	A0A1D8PDC4 [330-342]; G8B7R3 [330-342]		0	1553.74	High	High	296.14	2.87	R.EAYPGDVFYLHSR.L	[231-243]
	FALSE	High	[K].TAVALDAILNQK.[R]		FALSE	1	7	1	A0A1D8PDC4	A0A1D8PDC4 [214-225]		0	1256.72	High	Low	268.66	1.87	K.TAVALDAILNQK.R	[115-126]
	FALSE	High	[R].IGEFEEAFLGHLK.[S]		FALSE	1	5	2	A0A1D8PDC4	A0A1D8PDC4 [499-511]		0	1489.77	High	High	248.66	2.66	R.IGEFEEAFLGHLK.S	[400-412]
	FALSE	High	[R].AQVKAPGILPR.[RT]		FALSE	2	9	1	A0A1D8PDC4; G8B7R3	A0A1D8PDC4 [167-177]; G8B7R3 [167-177]		1	1149.71	High	Low	246.95	2.15	R.AQVKAPGILPR.R	[68-78]
	FALSE	High	[K].LYCVYVAVGQK.[R]	1xCarbamidomethyl [C3]	FALSE	2	9	1	A0A1D8PDC4; G8B7R3	A0A1D8PDC4 [237-247]; G8B7R3 [237-247]		0	1299.68	High	Medium	223.7	2.33	K.LYCVYVAVGQK.R	[138-148]
	FALSE	High	[K].SVDALVPIGR.[G]		FALSE	1	7	1	A0A1D8PDC4	A0A1D8PDC4 [190-199]		0	1026.59	High	Medium	202.77	2.21	K.SVDALVPIGR.G	[91-100]
	FALSE	High	[K].LFLAQYR.[E]		FALSE	2	9	1	A0A1D8PDC4; G8B7R3	A0A1D8PDC4 [430-436]; G8B7R3 [430-436]		0	910.515	High	Low	202.28	1.77	K.LFLAQYR.E	[331-337]
	FALSE	High	[R].SVHEPMQTGLK.[S]		FALSE	1	7	1	A0A1D8PDC4	A0A1D8PDC4 [179-189]		0	1226.62	High	Low	194.7	1.74	R.SVHEPMQTGLK.S	[80-90]
	FALSE	High	[R].ELIIGDRQTGK.[T]		FALSE	2	9	1	A0A1D8PDC4; G8B7R3	A0A1D8PDC4 [203-213]; G8B7R3 [203-213]		1	1229.68	High	Low	193.5	1.57	R.ELIIGDRQTGK.T	[104-114]
	FALSE	High	[K].APGILPR.[RT]		FALSE	2	9	1	A0A1D8PDC4; G8B7R3	A0A1D8PDC4 [171-177]; G8B7R3 [171-177]		0	723.451	High	Low	191.7	1.6	K.APGILPR.R	[72-78]
FALSE	High	High	Master Protein Rejected	G8BL45	Uncharacterized protein OS=Candida parapsilosis (strain CDC 317 / ATCC MYA-4646) OX=578454 GN=CPAR2_700380 PE=3 SV=1	0	0	26	FALSE	13	25	0	568	61.1	5.15	4340.6	36.18	13	11			nucleotide binding	Pf00012		CPAR2_700380						0	0
	Checked	Confidence	Annotated Sequence	Modifications	Contaminant	# Protein Groups	# Proteins	# PSMs	Master Protein Accessions	Positions in Master Proteins	Modifications in Master Proteins	# Missed Cleavages	Theo. MH+ [Da]	Confidence (by Search Engine): MS Amanda 2.0	Confidence (by Search Engine): Sequest HT	Amanda Score (by Search Engine): MS Amanda 2.0	XCorr (by Search Engine): Sequest HT	Sequence in Protein	Positions in Proteins
	FALSE	High	[K].NQAAINPANTVFDAKR.[L]		FALSE	2	4	2	H8X1W4; H8X9S4	H8X1W4 [55-70]; H8X9S4 [55-70]		1	1729.9	High	High	444.51	4.57	K.NQAAINPANTVFDAKR.L	[55-70]
	FALSE	High	[K].NQAAINPANTVFDAK.[R]		FALSE	2	4	2	H8X1W4; H8X9S4	H8X1W4 [55-69]; H8X9S4 [55-69]		0	1573.8	High	High	425.82	4	K.NQAAINPANTVFDAK.R	[55-69]
	FALSE	High	[K].IDKSQVEEIVLVGGSTR.[I]		FALSE	2	11	2	G9BX82; H8X5G1	G9BX82 [325-341]; H8X5G1 [329-345]		1	1830	High	High	411.62	3.29	K.IDKSQVEEIVLVGGSTR.I	[242-258]
	FALSE	High	[K].SQVEEIVLVGGSTR.[I]		FALSE	2	11	2	G9BX82; H8X5G1	G9BX82 [328-341]; H8X5G1 [332-345]		0	1473.79	High	High	381.14	3	K.SQVEEIVLVGGSTR.I	[245-258]
	FALSE	High	[R].ARFEELCADLFR.[S]	1xCarbamidomethyl [C7]	FALSE	2	17	3	G9BX82; H8X5G1	G9BX82 [299-310]; H8X5G1 [303-314]		1	1526.74	High	High	325.75	3.18	R.ARFEELCADLFR.S	[216-227]
	FALSE	High	[K].KSETFSTYADNQPGVLIQVFEGER.[AT]		FALSE	1	16	2	G9BX82	G9BX82 [423-446]		1	2715.33	High	High	321.37	3.49	K.KSETFSTYADNQPGVLIQVFEGER.A	[340-363]
	FALSE	High	[K].ATAGDTHLGGEDFDNR.[L]		FALSE	1	15	2	G9BX82	G9BX82 [220-235]		0	1675.73	High	High	292.94	3.09	K.ATAGDTHLGGEDFDNR.L	[137-152]
	FALSE	High	[R].KFDDPEVQNDIKHFPFK.[V]		FALSE	1	2	1	H8X9S4	H8X9S4 [75-91]		2	2104.05	High	Low	269.19	2	R.KFDDPEVQNDIKHFPFK.V	[75-91]
	FALSE	High	[K].NQLESYAYSLK.[N]		FALSE	1	13	2	G9BX82	G9BX82 [539-549]		0	1315.65	High	High	268.53	3.1	K.NQLESYAYSLK.N	[456-466]
	FALSE	High	[R].LVNFFIQEFKR.[K]		FALSE	1	15	2	G9BX82	G9BX82 [236-246]		1	1440.8	High	High	266.6	2.64	R.LVNFFIQEFKR.K	[153-163]
	FALSE	High	[R].TTPSFVAFTDTER.[L]		FALSE	3	17	2	G9BX82; H8X1W4; H8X9S4	G9BX82 [35-47]; H8X1W4 [35-47]; H8X9S4 [35-47]		0	1471.71	High	High	254.16	2.85	R.TTPSFVAFTDTER.L	[35-47]
	FALSE	High	[K].LVSDFFNGKELNK.[S]		FALSE	1	9	2	G9BX82	G9BX82 [348-360]		1	1510.79	High	High	251.51	2.97	K.LVSDFFNGKELNK.S	[265-277]
	FALSE	High	[R].LVNFFIQEFK.[R]		FALSE	1	15	1	G9BX82	G9BX82 [236-245]		0	1284.7	High	Medium	196.75	2.29	R.LVNFFIQEFK.R	[153-162]
FALSE	High	High	Master Protein Candidate	G8BIF6	ATP synthase subunit beta OS=Candida parapsilosis (strain CDC 317 / ATCC MYA-4646) OX=578454 GN=CPAR2_402220 PE=3 SV=1	0	0	33	FALSE	10	24	10	501	53.4	5.35	4627.91	31.87	10	7	metabolic process;transport		catalytic activity;nucleotide binding;transporter activity	Pf00006, Pf00306, Pf02874		CPAR2_402220						0	1
	Checked	Confidence	Annotated Sequence	Modifications	Contaminant	# Protein Groups	# Proteins	# PSMs	Master Protein Accessions	Positions in Master Proteins	Modifications in Master Proteins	# Missed Cleavages	Theo. MH+ [Da]	Confidence (by Search Engine): MS Amanda 2.0	Confidence (by Search Engine): Sequest HT	Amanda Score (by Search Engine): MS Amanda 2.0	XCorr (by Search Engine): Sequest HT	Sequence in Protein	Positions in Proteins
	FALSE	High	[K].KGSVTSVQAVYVPADDLTDPAPATTFAHLDATTVLSR.[G]		FALSE	1	13	2	H8X7M9	H8X7M9 [324-360]		1	3814.95	High	High	539.19	4.13	K.KGSVTSVQAVYVPADDLTDPAPATTFAHLDATTVLSR.G	[324-360]
	FALSE	High	[R].LLDAAVVGQEHYDVATGVQQTLQAYK.[S]		FALSE	1	7	4	H8X7M9	H8X7M9 [380-405]		0	2817.44	High	High	525.09	5.87	R.LLDAAVVGQEHYDVATGVQQTLQAYK.S	[380-405]
	FALSE	High	[R].IINVTGDPIDERGPIECK.[K]	1xCarbamidomethyl [C17]	FALSE	1	3	2	H8X7M9	H8X7M9 [118-135]		1	2026.03	High	High	381.8	3.98	R.IINVTGDPIDERGPIECK.K	[118-135]
	FALSE	High	[K].AHGGFSVFTGVGER.[T]		FALSE	1	13	4	H8X7M9	H8X7M9 [200-213]		0	1420.7	High	High	350.94	2.9	K.AHGGFSVFTGVGER.T	[200-213]
	FALSE	High	[K].VALVFGQMNEPPGAR.[A]		FALSE	1	13	5	H8X7M9	H8X7M9 [238-252]		0	1585.82	High	High	340.52	3.38	K.VALVFGQMNEPPGAR.A	[238-252]
	FALSE	High	[R].GTSVTDTGAPISVPVGR.[G]		FALSE	1	2	2	H8X7M9	H8X7M9 [96-112]		0	1613.85	High	High	309.5	2.73	R.GTSVTDTGAPISVPVGR.G	[96-112]
	FALSE	High	[R].GISELGIYPAVDPLDSK.[S]		FALSE	1	13	2	H8X7M9	H8X7M9 [361-377]		0	1773.93	High	High	300.9	2.95	R.GISELGIYPAVDPLDSK.S	[361-377]
	FALSE	High	[R].IINVTGDPIDER.[G]		FALSE	1	3	1	H8X7M9	H8X7M9 [118-129]		0	1341.7	High	Low	232.45	2.16	R.IINVTGDPIDER.G	[118-129]
	FALSE	High	[K].VVDLLAPYAR.[G]		FALSE	1	13	1	H8X7M9	H8X7M9 [163-172]		0	1116.64	High	Low	213.9	2.04	K.VVDLLAPYAR.G	[163-172]
	FALSE	High	[K].IGLFGGAGVGK.[T]		FALSE	1	13	1	H8X7M9	H8X7M9 [176-186]		0	975.562	High	Medium	186.54	2.24	K.IGLFGGAGVGK.T	[176-186]
FALSE	High	High	Master Protein	H8X7M9	ATP synthase subunit beta OS=Candida orthopsilosis (strain 90-125) OX=1136231 GN=CORT_0E02270 PE=3 SV=1	0	0	33	FALSE	10	24	10	501	53.4	5.35	4627.91	31.87	10	7	metabolic process;transport		catalytic activity;nucleotide binding;transporter activity	Pf00006, Pf00306, Pf02874	14540944	CORT_0E02270	CORT_0E02270	5	Metabolic pathways; Oxidative phosphorylation			2	1
	Checked	Confidence	Annotated Sequence	Modifications	Contaminant	# Protein Groups	# Proteins	# PSMs	Master Protein Accessions	Positions in Master Proteins	Modifications in Master Proteins	# Missed Cleavages	Theo. MH+ [Da]	Confidence (by Search Engine): MS Amanda 2.0	Confidence (by Search Engine): Sequest HT	Amanda Score (by Search Engine): MS Amanda 2.0	XCorr (by Search Engine): Sequest HT	Sequence in Protein	Positions in Proteins
	FALSE	High	[K].KGSVTSVQAVYVPADDLTDPAPATTFAHLDATTVLSR.[G]		FALSE	1	13	2	H8X7M9	H8X7M9 [324-360]		1	3814.95	High	High	539.19	4.13	K.KGSVTSVQAVYVPADDLTDPAPATTFAHLDATTVLSR.G	[324-360]
	FALSE	High	[R].LLDAAVVGQEHYDVATGVQQTLQAYK.[S]		FALSE	1	7	4	H8X7M9	H8X7M9 [380-405]		0	2817.44	High	High	525.09	5.87	R.LLDAAVVGQEHYDVATGVQQTLQAYK.S	[380-405]
	FALSE	High	[R].IINVTGDPIDERGPIECK.[K]	1xCarbamidomethyl [C17]	FALSE	1	3	2	H8X7M9	H8X7M9 [118-135]		1	2026.03	High	High	381.8	3.98	R.IINVTGDPIDERGPIECK.K	[118-135]
	FALSE	High	[K].AHGGFSVFTGVGER.[T]		FALSE	1	13	4	H8X7M9	H8X7M9 [200-213]		0	1420.7	High	High	350.94	2.9	K.AHGGFSVFTGVGER.T	[200-213]
	FALSE	High	[K].VALVFGQMNEPPGAR.[A]		FALSE	1	13	5	H8X7M9	H8X7M9 [238-252]		0	1585.82	High	High	340.52	3.38	K.VALVFGQMNEPPGAR.A	[238-252]
	FALSE	High	[R].GTSVTDTGAPISVPVGR.[G]		FALSE	1	2	2	H8X7M9	H8X7M9 [96-112]		0	1613.85	High	High	309.5	2.73	R.GTSVTDTGAPISVPVGR.G	[96-112]
	FALSE	High	[R].GISELGIYPAVDPLDSK.[S]		FALSE	1	13	2	H8X7M9	H8X7M9 [361-377]		0	1773.93	High	High	300.9	2.95	R.GISELGIYPAVDPLDSK.S	[361-377]
	FALSE	High	[R].IINVTGDPIDER.[G]		FALSE	1	3	1	H8X7M9	H8X7M9 [118-129]		0	1341.7	High	Low	232.45	2.16	R.IINVTGDPIDER.G	[118-129]
	FALSE	High	[K].VVDLLAPYAR.[G]		FALSE	1	13	1	H8X7M9	H8X7M9 [163-172]		0	1116.64	High	Low	213.9	2.04	K.VVDLLAPYAR.G	[163-172]
	FALSE	High	[K].IGLFGGAGVGK.[T]		FALSE	1	13	1	H8X7M9	H8X7M9 [176-186]		0	975.562	High	Medium	186.54	2.24	K.IGLFGGAGVGK.T	[176-186]
FALSE	High	High	None	C5MDI0	Pyruvate dehydrogenase E1 component subunit alpha OS=Candida tropicalis (strain ATCC MYA-3404 / T1) OX=294747 GN=CTRG_03732 PE=4 SV=1	0	0	25	FALSE	11	24	4	401	44.3	7.72	4150.29	24.03	11	6	cell growth;metabolic process	mitochondrion	catalytic activity	Pf00676	8297866	CTRG_03732	CTRG_03732		Biosynthesis of secondary metabolites; Glycolysis / Gluconeogenesis; Biosynthesis of antibiotics; Citrate cycle (TCA cycle); Metabolic pathways; Pyruvate metabolism; Carbon metabolism			7	1
	Checked	Confidence	Annotated Sequence	Modifications	Contaminant	# Protein Groups	# Proteins	# PSMs	Master Protein Accessions	Positions in Master Proteins	Modifications in Master Proteins	# Missed Cleavages	Theo. MH+ [Da]	Confidence (by Search Engine): MS Amanda 2.0	Confidence (by Search Engine): Sequest HT	Amanda Score (by Search Engine): MS Amanda 2.0	XCorr (by Search Engine): Sequest HT	Sequence in Protein	Positions in Proteins
	FALSE	High	[K].DWASQGNGPLVLEYETYR.[Y]		FALSE	2	6	4	H8WZ68; A0A3F2VZ48	H8WZ68 [290-307]; A0A3F2VZ48 [271-288]		0	2097.99	High	High	383.15	3.47	K.DWASQGNGPLVLEYETYR.Y	[271-288]
	FALSE	High	[R].SSAMTEYYKR.[G]		FALSE	2	6	3	H8WZ68; A0A3F2VZ48	H8WZ68 [255-264]; A0A3F2VZ48 [236-245]		1	1235.57	High	High	325.69	3.16	R.SSAMTEYYKR.G	[236-245]
	FALSE	High	[R].YGGHSMSDPGTTYR.[T]		FALSE	2	7	3	H8WZ68; A0A3F2VZ48	H8WZ68 [308-321]; A0A3F2VZ48 [289-302]		0	1528.65	High	High	303.28	3.27	R.YGGHSMSDPGTTYR.T	[289-302]
	FALSE	High	[R].SRNDPIAGLK.[A]		FALSE	2	7	4	H8WZ68; A0A3F2VZ48	H8WZ68 [331-340]; A0A3F2VZ48 [312-321]		1	1070.6	High	High	287.44	3	R.SRNDPIAGLK.A	[312-321]
	FALSE	High	[R].ISDDSWDFKK.[NK]		FALSE	1	3	3	H8WZ68	H8WZ68 [403-412]		1	1240.58	High	High	261.99	2.73	R.ISDDSWDFKK.K	[384-393]
	FALSE	High	[K].SILAELMGR.[R]		FALSE	1	4	1	H8WZ68	H8WZ68 [152-160]		0	989.545	High	Low	245.54	1.85	K.SILAELMGR.R	[133-141]
	FALSE	High	[R].RMEMAADALYK.[AS]		FALSE	2	6	1	H8WZ68; A0A3F2VZ48	H8WZ68 [92-102]; A0A3F2VZ48 [73-83]		1	1298.62	High	Medium	235.91	2.36	R.RMEMAADALYK.A	[73-83]
	FALSE	High	[K].RGQYIPGLK.[IV]		FALSE	2	7	1	H8WZ68; A0A3F2VZ48	H8WZ68 [264-272]; A0A3F2VZ48 [245-253]		1	1031.6	High	Medium	225.09	2.28	K.RGQYIPGLK.I	[245-253]
	FALSE	High	[R].SSAMTEYYK.[R]		FALSE	2	6	2	H8WZ68; A0A3F2VZ48	H8WZ68 [255-263]; A0A3F2VZ48 [236-244]		0	1079.47	High	High	215.14	2.48	R.SSAMTEYYK.R	[236-244]
	FALSE	High	[K].YGMGTAAAR.[S]		FALSE	1	4	1	H8WZ68	H8WZ68 [246-254]		0	897.425	High	Medium	209.1	2.23	K.YGMGTAAAR.S	[227-235]
	FALSE	High	[K].SILAELMGRR.[S]		FALSE	1	4	1	H8WZ68	H8WZ68 [152-161]		1	1145.65	High	Low	204.43	1.46	K.SILAELMGRR.S	[133-142]
FALSE	High	n/a	Master Protein	P35527	Keratin, type I cytoskeletal 9 OS=Homo sapiens GN=KRT9 PE=1 SV=3	0		43	TRUE	19	24	19	623	62	5.24	7674.41		19		cell death;cell organization and biogenesis	cytosol;membrane;nucleus	structural molecule activity	Pf00038, Pf13166	3857	ENSG00000171403.9	KRT9	17			Formation of the cornified envelope	3	1
	Checked	Confidence	Annotated Sequence	Modifications	Contaminant	# Protein Groups	# Proteins	# PSMs	Master Protein Accessions	Positions in Master Proteins	Modifications in Master Proteins	# Missed Cleavages	Theo. MH+ [Da]	Confidence (by Search Engine): MS Amanda 2.0	Confidence (by Search Engine): Sequest HT	Amanda Score (by Search Engine): MS Amanda 2.0	XCorr (by Search Engine): Sequest HT	Sequence in Protein	Positions in Proteins
	FALSE	High	[R].HGVQELEIELQSQLSKK.[A]		TRUE	1	1	1	P35527	P35527 [375-391]		1	1966.06	High	n/a	590.39		R.HGVQELEIELQSQLSKK.A	[375-391]
	FALSE	High	[R].HGVQELEIELQSQLSK.[K]		TRUE	1	1	2	P35527	P35527 [375-390]		0	1837.97	High	n/a	586.42		R.HGVQELEIELQSQLSK.K	[375-390]
	FALSE	High	[R].LASYLDKVQALEEANNDLENK.[I]		TRUE	1	1	1	P35527	P35527 [164-184]		1	2377.19	High	n/a	533.39		R.LASYLDKVQALEEANNDLENK.I	[164-184]
	FALSE	High	[K].DIENQYETQITQIEHEVSSSGQEVQSSAK.[E]		TRUE	1	1	2	P35527	P35527 [340-368]		0	3264.51	High	n/a	454.8		K.DIENQYETQITQIEHEVSSSGQEVQSSAK.E	[340-368]
	FALSE	High	[K].EIETYHNLLEGGQEDFESSGAGK.[I]		TRUE	1	1	1	P35527	P35527 [450-472]		0	2510.13	High	n/a	399.69		K.EIETYHNLLEGGQEDFESSGAGK.I	[450-472]
	FALSE	High	[R].GGSGGSYGGGGSGGGYGGGSGSR.[G]		TRUE	1	1	2	P35527	P35527 [491-513]		0	1791.73	High	n/a	395.49		R.GGSGGSYGGGGSGGGYGGGSGSR.G	[491-513]
	FALSE	High	[R].SGGGGGGGLGSGGSIR.[S]		TRUE	1	1	1	P35527	P35527 [14-29]		0	1232.6	High	n/a	370.95		R.SGGGGGGGLGSGGSIR.S	[14-29]
	FALSE	High	[R].GGGGSFGYSYGGGSGGGFSASSLGGGFGGGSR.[G]		TRUE	1	1	2	P35527	P35527 [64-95]		0	2705.16	High	n/a	328.56		R.GGGGSFGYSYGGGSGGGFSASSLGGGFGGGSR.G	[64-95]
	FALSE	High	[R].FSSSGGGGGGGRFSSSSGYGGGSSR.[V]		TRUE	1	1	1	P35527	P35527 [35-59]		1	2198.94	High	n/a	323.67		R.FSSSGGGGGGGRFSSSSGYGGGSSR.V	[35-59]
	FALSE	High	[R].QGVDADINGLR.[Q]		TRUE	1	1	1	P35527	P35527 [251-261]		0	1157.59	High	n/a	293.5		R.QGVDADINGLR.Q	[251-261]
	FALSE	High	[K].TLNDMRQEYEQLIAK.[N]		TRUE	1	1	2	P35527	P35527 [322-336]		1	1851.93	High	n/a	278.85		K.TLNDMRQEYEQLIAK.N	[322-336]
	FALSE	High	[R].FSSSSGYGGGSSR.[V]		TRUE	1	1	1	P35527	P35527 [47-59]		0	1235.53	High	n/a	263.55		R.FSSSSGYGGGSSR.V	[47-59]
	FALSE	High	[R].QEYEQLIAK.[N]		TRUE	1	1	1	P35527	P35527 [328-336]		0	1121.58	High	n/a	258.25		R.QEYEQLIAK.N	[328-336]
	FALSE	High	[K].IQDWYDKK.[G]		TRUE	1	1	1	P35527	P35527 [185-192]		1	1095.55	High	n/a	213.42		K.IQDWYDKK.G	[185-192]
	FALSE	High	[K].VQALEEANNDLENKIQDWYDKK.[G]		TRUE	1	1	1	P35527	P35527 [171-192]		2	2663.29	High	n/a	195.73		K.VQALEEANNDLENKIQDWYDKK.G	[171-192]
	FALSE	High	[K].NYSPYYNTIDDLKDQIVDLTVGNNK.[T]		TRUE	1	1	1	P35527	P35527 [200-224]		1	2902.41	High	n/a	184.38		K.NYSPYYNTIDDLKDQIVDLTVGNNK.T	[200-224]
	FALSE	High	[K].FEMEQNLR.[Q]		TRUE	1	1	1	P35527	P35527 [243-250]		0	1066.5	High	n/a	180.61		K.FEMEQNLR.Q	[243-250]
	FALSE	High	[K].TLLDIDNTR.[M]		TRUE	1	1	1	P35527	P35527 [225-233]		0	1060.56	High	n/a	177.03		K.TLLDIDNTR.M	[225-233]
	FALSE	High	[K].STMQELNSR.[L]		TRUE	1	1	1	P35527	P35527 [155-163]		0	1065.5	High	n/a	174.14		K.STMQELNSR.L	[155-163]
FALSE	High	High	Master Protein	H8X336	Acetyl-coenzyme A synthetase OS=Candida orthopsilosis (strain 90-125) OX=1136231 GN=CORT_0C05220 PE=3 SV=1	0	0	28	FALSE	16	23	1	676	75	6.05	4368.44	17.53	16	6	cell organization and biogenesis;metabolic process	cytosol	catalytic activity;nucleotide binding	Pf00501, Pf13193	14539448	CORT_0C05220	CORT_0C05220	3	Biosynthesis of antibiotics; Carbon metabolism; Biosynthesis of secondary metabolites; Pyruvate metabolism; Glycolysis / Gluconeogenesis; Propanoate metabolism; Methane metabolism; Metabolic pathways			8	1
	Checked	Confidence	Annotated Sequence	Modifications	Contaminant	# Protein Groups	# Proteins	# PSMs	Master Protein Accessions	Positions in Master Proteins	Modifications in Master Proteins	# Missed Cleavages	Theo. MH+ [Da]	Confidence (by Search Engine): MS Amanda 2.0	Confidence (by Search Engine): Sequest HT	Amanda Score (by Search Engine): MS Amanda 2.0	XCorr (by Search Engine): Sequest HT	Sequence in Protein	Positions in Proteins
	FALSE	High	[R].FIDTYLAPYPNHYFTGDGAAR.[D]		FALSE	2	2	2	G8BJG3; H8X336	G8BJG3 [506-526]; H8X336 [505-525]		0	2389.12	High	High	392.34	3.34	R.FIDTYLAPYPNHYFTGDGAAR.D	[505-525]
	FALSE	High	[R].VDDVVNVSGHR.[L]		FALSE	2	18	3	G8BJG3; H8X336	G8BJG3 [538-548]; H8X336 [537-547]		0	1196.6	High	High	323.36	2.61	R.VDDVVNVSGHR.L	[537-547]
	FALSE	High	[R].IITYGELLKEVSK.[L]		FALSE	2	4	1	G8BJG3; H8X336	G8BJG3 [128-140]; H8X336 [127-139]		1	1492.86	High	Medium	320.19	2.44	R.IITYGELLKEVSK.L	[127-139]
	FALSE	High	[K].GVQHTTAGYLLGALLTTK.[Y]		FALSE	2	2	1	G8BJG3; H8X336	G8BJG3 [293-310]; H8X336 [292-309]		0	1844.03	High	Medium	313.72	2.54	K.GVQHTTAGYLLGALLTTK.Y	[292-309]
	FALSE	High	[KR].QSIENPNEFFGEQAK.[Q]		FALSE	2	2	2	G8BJG3; H8X336	G8BJG3 [46-60]; H8X336 [45-59]		0	1737.81	High	High	303.48	3.51	R.QSIENPNEFFGEQAK.Q	[45-59]
	FALSE	High	[R].IVITADESKR.[G]		FALSE	2	9	2	G8BJG3; H8X336	G8BJG3 [203-212]; H8X336 [202-211]		1	1131.64	High	High	274.19	2.76	R.IVITADESKR.G	[202-211]
	FALSE	High	[K].GRDLWWHEELAK.[Y]		FALSE	2	2	1	G8BJG3; H8X336	G8BJG3 [252-263]; H8X336 [251-262]		1	1539.77	High	Low	269.33	1.95	K.GRDLWWHEELAK.Y	[251-262]
	FALSE	High	[RK].IVDDALKECPDVR.[N]	1xCarbamidomethyl [C9]	FALSE	2	3	1	G8BJG3; H8X336	G8BJG3 [222-234]; H8X336 [221-233]		1	1529.76	High	Medium	262.11	2.44	R.IVDDALKECPDVR.N	[221-233]
	FALSE	High	[K].NPNKPAIIYEADEVNEGR.[I]		FALSE	2	2	2	G8BJG3; H8X336	G8BJG3 [110-127]; H8X336 [109-126]		0	2029	High	High	259.02	2.82	K.NPNKPAIIYEADEVNEGR.I	[109-126]
	FALSE	High	[K].LILLVDDLPK.[T]		FALSE	2	6	2	G8BJG3; H8X336	G8BJG3 [621-630]; H8X336 [620-629]		0	1138.71	High	High	246.99	2.48	K.LILLVDDLPK.T	[620-629]
	FALSE	High	[K].FVQPYDLSSIR.[V]		FALSE	1	1	1	H8X336	H8X336 [390-400]		0	1324.69	High	Low	228.37	2.08	K.FVQPYDLSSIR.V	[390-400]
	FALSE	High	[R].IVITADESK.[R]		FALSE	2	9	1	G8BJG3; H8X336	G8BJG3 [203-211]; H8X336 [202-210]		0	975.536	High	Low	207.93	1.49	R.IVITADESK.R	[202-210]
	FALSE	High	[K].LAQALVK.[QLS]		FALSE	2	6	1	G8BJG3; H8X336	G8BJG3 [141-147]; H8X336 [140-146]		0	742.482	High	Low	204.57	1.78	K.LAQALVK.L	[140-146]
	FALSE	High	[R].YWEIVDKYK.[V]		FALSE	2	7	1	G8BJG3; H8X336	G8BJG3 [362-370]; H8X336 [361-369]		1	1243.64	High	Low	187.67	2	R.YWEIVDKYK.V	[361-369]
	FALSE	High	[K].QFLDWYKPFDLAR.[LF]		FALSE	2	2	1	G8BJG3; H8X336	G8BJG3 [61-73]; H8X336 [60-72]		0	1698.86	High	Low	187.07	1.83	K.QFLDWYKPFDLAR.F	[60-72]
	FALSE	High	[R].GIFNDYNR.[F]		FALSE	2	2	1	G8BJG3; H8X336	G8BJG3 [498-505]; H8X336 [497-504]		0	998.469	High	Low	175.43	1.89	R.GIFNDYNR.F	[497-504]
FALSE	High	High	None	C4YEH7	ATP synthase subunit alpha OS=Candida albicans (strain WO-1) OX=294748 GN=CAWG_00934 PE=3 SV=1	0	0	29	FALSE	14	23	6	547	59.1	9.13	4262.25	18.18	14	4	metabolic process;transport		catalytic activity;nucleotide binding;transporter activity	Pf00006, Pf00306, Pf02874		CAWG_00934						0	1
	Checked	Confidence	Annotated Sequence	Modifications	Contaminant	# Protein Groups	# Proteins	# PSMs	Master Protein Accessions	Positions in Master Proteins	Modifications in Master Proteins	# Missed Cleavages	Theo. MH+ [Da]	Confidence (by Search Engine): MS Amanda 2.0	Confidence (by Search Engine): Sequest HT	Amanda Score (by Search Engine): MS Amanda 2.0	XCorr (by Search Engine): Sequest HT	Sequence in Protein	Positions in Proteins
	FALSE	High	[K].GIRPAINVGLSVSR.[V]		FALSE	2	9	5	A0A1D8PDC4; G8B7R3	A0A1D8PDC4 [398-411]; G8B7R3 [398-411]		0	1438.85	High	High	354.76	3.37	K.GIRPAINVGLSVSR.V	[399-412]
	FALSE	High	[R].EVAAFAQFGSDLDASTK.[Q]		FALSE	2	9	2	A0A1D8PDC4; G8B7R3	A0A1D8PDC4 [437-453]; G8B7R3 [437-453]		0	1756.84	High	High	297.62	3.46	R.EVAAFAQFGSDLDASTK.Q	[438-454]
	FALSE	High	[R].EAYPGDVFYLHSR.[L]		FALSE	2	9	4	A0A1D8PDC4; G8B7R3	A0A1D8PDC4 [330-342]; G8B7R3 [330-342]		0	1553.74	High	High	296.14	2.87	R.EAYPGDVFYLHSR.L	[331-343]
	FALSE	High	[K].TAVALDAILNQK.[R]		FALSE	1	7	1	A0A1D8PDC4	A0A1D8PDC4 [214-225]		0	1256.72	High	Low	268.66	1.87	K.TAVALDAILNQK.R	[215-226]
	FALSE	High	[R].IGEFEEAFLGHLK.[S]		FALSE	1	5	2	A0A1D8PDC4	A0A1D8PDC4 [499-511]		0	1489.77	High	High	248.66	2.66	R.IGEFEEAFLGHLK.S	[500-512]
	FALSE	High	[R].AQVKAPGILPR.[RT]		FALSE	2	9	1	A0A1D8PDC4; G8B7R3	A0A1D8PDC4 [167-177]; G8B7R3 [167-177]		1	1149.71	High	Low	246.95	2.15	R.AQVKAPGILPR.R	[168-178]
	FALSE	High	[K].LYCVYVAVGQK.[R]	1xCarbamidomethyl [C3]	FALSE	2	9	1	A0A1D8PDC4; G8B7R3	A0A1D8PDC4 [237-247]; G8B7R3 [237-247]		0	1299.68	High	Medium	223.7	2.33	K.LYCVYVAVGQK.R	[238-248]
	FALSE	High	[R].STVAQLVQTLEQHDALK.[Y]		FALSE	1	3	1	A0A1D8PDC4	A0A1D8PDC4 [249-265]		0	1881.01	High	Medium	212.71	2.52	R.STVAQLVQTLEQHDALK.Y	[250-266]
	FALSE	High	[K].AAPTEVSSILEDR.[I]		FALSE	1	6	1	A0A1D8PDC4	A0A1D8PDC4 [41-53]		0	1387.71	High	Medium	209.45	2.19	K.AAPTEVSSILEDR.I	[41-53]
	FALSE	High	[K].SVDALVPIGR.[G]		FALSE	1	7	1	A0A1D8PDC4	A0A1D8PDC4 [190-199]		0	1026.59	High	Medium	202.77	2.21	K.SVDALVPIGR.G	[191-200]
	FALSE	High	[K].LFLAQYR.[E]		FALSE	2	9	1	A0A1D8PDC4; G8B7R3	A0A1D8PDC4 [430-436]; G8B7R3 [430-436]		0	910.515	High	Low	202.28	1.77	K.LFLAQYR.E	[431-437]
	FALSE	High	[R].SVHEPMQTGLK.[S]		FALSE	1	7	1	A0A1D8PDC4	A0A1D8PDC4 [179-189]		0	1226.62	High	Low	194.7	1.74	R.SVHEPMQTGLK.S	[180-190]
	FALSE	High	[R].ELIIGDRQTGK.[T]		FALSE	2	9	1	A0A1D8PDC4; G8B7R3	A0A1D8PDC4 [203-213]; G8B7R3 [203-213]		1	1229.68	High	Low	193.5	1.57	R.ELIIGDRQTGK.T	[204-214]
	FALSE	High	[K].APGILPR.[RT]		FALSE	2	9	1	A0A1D8PDC4; G8B7R3	A0A1D8PDC4 [171-177]; G8B7R3 [171-177]		0	723.451	High	Low	191.7	1.6	K.APGILPR.R	[172-178]
FALSE	High	High	None	Q0ZIE1	ATP synthase subunit beta (Fragment) OS=Candida parapsilosis OX=5480 GN=atp2 PE=4 SV=1	0	0	44	FALSE	9	22	9	337	35.9	5.05	4318.41	29.14	9	6	metabolic process;transport		catalytic activity;nucleotide binding;transporter activity	Pf00006, Pf00306								0	1
	Checked	Confidence	Annotated Sequence	Modifications	Contaminant	# Protein Groups	# Proteins	# PSMs	Master Protein Accessions	Positions in Master Proteins	Modifications in Master Proteins	# Missed Cleavages	Theo. MH+ [Da]	Confidence (by Search Engine): MS Amanda 2.0	Confidence (by Search Engine): Sequest HT	Amanda Score (by Search Engine): MS Amanda 2.0	XCorr (by Search Engine): Sequest HT	Sequence in Protein	Positions in Proteins
	FALSE	High	[K].KGSVTSVQAVYVPADDLTDPAPATTFAHLDATTVLSR.[G]		FALSE	1	13	2	H8X7M9	H8X7M9 [324-360]		1	3814.95	High	High	539.19	4.13	K.KGSVTSVQAVYVPADDLTDPAPATTFAHLDATTVLSR.G	[228-264]
	FALSE	High	[R].LLDAAVVGQEHYDVATGVQQTLQAYK.[S]		FALSE	1	7	4	H8X7M9	H8X7M9 [380-405]		0	2817.44	High	High	525.09	5.87	R.LLDAAVVGQEHYDVATGVQQTLQAYK.S	[284-309]
	FALSE	High	[R].IINVTGDPIDERGPIECK.[K]	1xCarbamidomethyl [C17]	FALSE	1	3	2	H8X7M9	H8X7M9 [118-135]		1	2026.03	High	High	381.8	3.98	R.IINVTGDPIDERGPIECK.K	[22-39]
	FALSE	High	[K].AHGGFSVFTGVGER.[T]		FALSE	1	13	4	H8X7M9	H8X7M9 [200-213]		0	1420.7	High	High	350.94	2.9	K.AHGGFSVFTGVGER.T	[104-117]
	FALSE	High	[K].VALVFGQMNEPPGAR.[A]		FALSE	1	13	5	H8X7M9	H8X7M9 [238-252]		0	1585.82	High	High	340.52	3.38	K.VALVFGQMNEPPGAR.A	[142-156]
	FALSE	High	[R].GISELGIYPAVDPLDSK.[S]		FALSE	1	13	2	H8X7M9	H8X7M9 [361-377]		0	1773.93	High	High	300.9	2.95	R.GISELGIYPAVDPLDSK.S	[265-281]
	FALSE	High	[R].IINVTGDPIDER.[G]		FALSE	1	3	1	H8X7M9	H8X7M9 [118-129]		0	1341.7	High	Low	232.45	2.16	R.IINVTGDPIDER.G	[22-33]
	FALSE	High	[K].VVDLLAPYAR.[G]		FALSE	1	13	1	H8X7M9	H8X7M9 [163-172]		0	1116.64	High	Low	213.9	2.04	K.VVDLLAPYAR.G	[67-76]
	FALSE	High	[K].IGLFGGAGVGK.[T]		FALSE	1	13	1	H8X7M9	H8X7M9 [176-186]		0	975.562	High	Medium	186.54	2.24	K.IGLFGGAGVGK.T	[80-90]
FALSE	High	High	None	H8X995	Adh1 alcohol dehydrogenase OS=Candida orthopsilosis (strain 90-125) OX=1136231 GN=CORT_0F01670 PE=3 SV=1	0	0	35	FALSE	12	22	9	389	41.5	8.57	3941.53	19.27	12	5	metabolic process		catalytic activity;metal ion binding	Pf00107, Pf08240	14541766	CORT_0F01670	CORT_0F01670	6	Metabolic pathways; Tyrosine metabolism; Biosynthesis of antibiotics; Biosynthesis of secondary metabolites; Fatty acid degradation; Glycolysis / Gluconeogenesis			6	1
	Checked	Confidence	Annotated Sequence	Modifications	Contaminant	# Protein Groups	# Proteins	# PSMs	Master Protein Accessions	Positions in Master Proteins	Modifications in Master Proteins	# Missed Cleavages	Theo. MH+ [Da]	Confidence (by Search Engine): MS Amanda 2.0	Confidence (by Search Engine): Sequest HT	Amanda Score (by Search Engine): MS Amanda 2.0	XCorr (by Search Engine): Sequest HT	Sequence in Protein	Positions in Proteins
	FALSE	High	[K].AINQSVEYVRPLGK.[V]		FALSE	1	3	3	G8BGN6	G8BGN6 [307-320]		0	1573.87	High	High	348.94	3.74	K.AINQSVEYVRPLGK.V	[293-306]
	FALSE	High	[K].LPLVGGHEGAGVVVGMGDNVK.[G]		FALSE	1	6	2	G8BGN6	G8BGN6 [116-136]		0	2005.05	High	High	336.93	4.04	K.LPLVGGHEGAGVVVGMGDNVK.G	[102-122]
	FALSE	High	[K].VVAPVFDAVVK.[S]		FALSE	1	3	4	G8BGN6	G8BGN6 [332-342]		0	1143.68	High	High	291.16	2.96	K.VVAPVFDAVVK.S	[318-328]
	FALSE	High	[K].AAPILCAGVTVYK.[A]	1xCarbamidomethyl [C6]	FALSE	1	3	1	G8BGN6	G8BGN6 [204-216]		0	1362.74	High	Medium	269.03	2.29	K.AAPILCAGVTVYK.A	[190-202]
	FALSE	High	[K].IVGLSELPEVFK.[L]		FALSE	1	6	2	G8BGN6	G8BGN6 [375-386]		0	1330.76	High	High	265.69	2.89	K.IVGLSELPEVFK.L	[361-372]
	FALSE	High	[K].ATNGGPHGVINVSVSEK.[A]		FALSE	1	4	1	G8BGN6	G8BGN6 [290-306]		0	1665.86	High	Low	246.41	2.09	K.ATNGGPHGVINVSVSEK.A	[276-292]
	FALSE	High	[K].KATNGGPHGVINVSVSEK.[A]		FALSE	1	4	3	G8BGN6	G8BGN6 [289-306]		1	1793.95	High	High	238.47	2.95	K.KATNGGPHGVINVSVSEK.A	[275-292]
	FALSE	High	[K].SLGAEAYIDFTK.[E]		FALSE	3	5	1	B9WI47; G8BGN6; B9W8L1	B9WI47 [215-226]; G8BGN6 [268-279]; B9W8L1 [213-224]		0	1314.66	High	Low	233.48	1.9	K.SLGAEAYIDFTK.E	[254-265]
	FALSE	High	[K].YSGVCHTDLHAWK.[G]	1xCarbamidomethyl [C5]	FALSE	3	15	2	B9WI47; G8BGN6; B9W8L1	B9WI47 [42-54]; G8BGN6 [95-107]; B9W8L1 [40-52]		0	1573.72	High	Low	231.11	2.11	K.YSGVCHTDLHAWK.G	[81-93]
	FALSE	High	[K].VVLVGLPAGSK.[V]		FALSE	1	9	1	G8BGN6	G8BGN6 [321-331]		0	1039.65	High	Low	201.16	1.84	K.VVLVGLPAGSK.V	[307-317]
	FALSE	High	[K].SLGAEAYIDFTKEK.[D]		FALSE	3	5	1	B9WI47; G8BGN6; B9W8L1	B9WI47 [215-228]; G8BGN6 [268-281]; B9W8L1 [213-226]		1	1571.8	High	Low	176.64	2.12	K.SLGAEAYIDFTKEK.D	[254-267]
	FALSE	High	[K].AVVFETSGGK.[L]		FALSE	1	3	1	G8BGN6	G8BGN6 [64-73]		0	994.52	High	Low	175.24	1.92	K.AVVFETSGGK.L	[50-59]
FALSE	High	High	None	000131	gb|AAA59468.1| keratin-10 [Homo sapiens (contaminant)]	0	0	16	FALSE	9	21	8	433	46.4	5.2	3702.47	20	9	6												0	1
	Checked	Confidence	Annotated Sequence	Modifications	Contaminant	# Protein Groups	# Proteins	# PSMs	Master Protein Accessions	Positions in Master Proteins	Modifications in Master Proteins	# Missed Cleavages	Theo. MH+ [Da]	Confidence (by Search Engine): MS Amanda 2.0	Confidence (by Search Engine): Sequest HT	Amanda Score (by Search Engine): MS Amanda 2.0	XCorr (by Search Engine): Sequest HT	Sequence in Protein	Positions in Proteins
	FALSE	High	[R].SQYEQLAEQNRK.[D]		TRUE	1	7	4	000136	000136 [323-334]		1	1493.73	High	High	342.86	3	R.SQYEQLAEQNRK.D	[174-185]
	FALSE	High	[K].IRLENEIQTYR.[SG]		TRUE	1	7	3	000136	000136 [440-450]		1	1434.77	High	High	314.31	2.88	K.IRLENEIQTYR.S	[291-301]
	FALSE	High	[K].NHEEEMKDLR.[N]		TRUE	1	7	2	000136	000136 [286-295]		1	1300.6	High	Medium	301.2	2.61	K.NHEEEMKDLR.N	[137-146]
	FALSE	High	[R].ALEESNYELEGK.[I]		TRUE	1	6	2	000136	000136 [166-177]		0	1381.65	High	High	286.11	3.11	R.ALEESNYELEGK.I	[17-28]
	FALSE	High	[R].LENEIQTYR.[SG]		TRUE	1	7	2	000136	000136 [442-450]		0	1165.58	High	High	271.52	2.91	R.LENEIQTYR.S	[293-301]
	FALSE	High	[R].SQYEQLAEQNR.[K]		TRUE	1	7	2	000136	000136 [323-333]		0	1365.64	High	High	269.93	2.63	R.SQYEQLAEQNR.K	[174-184]
	FALSE	High	[R].LKYENEVALR.[Q]		TRUE	1	7	3	000136	000136 [236-245]		1	1234.68	High	High	262.66	2.67	R.LKYENEVALR.Q	[87-96]
	FALSE	High	[R].LASYLDKVR.[A]		TRUE	3	14	2	000136; P02533; P08779	000136 [157-165]; P02533 [126-134]; P08779 [128-136]		1	1064.61	High	Low	214.44	2.08	R.LASYLDKVR.A	[8-16]
	FALSE	High	[K].IKEWYEK.[H]		TRUE	1	6	1	000136	000136 [178-184]		1	995.52	High	Low	182.11	1.71	K.IKEWYEK.H	[29-35]
FALSE	High	High	Master Protein	H8X9S4	Hsp70 hsp70 chaperone (Fragment) OS=Candida orthopsilosis (strain 90-125) OX=1136231 GN=CORT_0G00500 PE=3 SV=1	0	0	65	FALSE	11	21	4	211	22.7	5.97	3870.96	27.97	11	9	cell organization and biogenesis		nucleotide binding	Pf00012, Pf06723	14541952	CORT_0G00500	CORT_0G00500	7	Longevity regulating pathway - multiple species; Endocytosis; Spliceosome; Protein processing in endoplasmic reticulum			4	1
	Checked	Confidence	Annotated Sequence	Modifications	Contaminant	# Protein Groups	# Proteins	# PSMs	Master Protein Accessions	Positions in Master Proteins	Modifications in Master Proteins	# Missed Cleavages	Theo. MH+ [Da]	Confidence (by Search Engine): MS Amanda 2.0	Confidence (by Search Engine): Sequest HT	Amanda Score (by Search Engine): MS Amanda 2.0	XCorr (by Search Engine): Sequest HT	Sequence in Protein	Positions in Proteins
	FALSE	High	[R].IINEPTAAAIAYGLDKK.[GS]		FALSE	3	16	2	G9BX82; H8X1W4; H8X9S4	G9BX82 [170-186]; H8X1W4 [170-186]; H8X9S4 [170-186]		1	1787.99	High	High	518.33	4.12	R.IINEPTAAAIAYGLDKK.G	[170-186]
	FALSE	High	[K].NQAAINPANTVFDAKR.[L]		FALSE	2	4	2	H8X1W4; H8X9S4	H8X1W4 [55-70]; H8X9S4 [55-70]		1	1729.9	High	High	444.51	4.57	K.NQAAINPANTVFDAKR.L	[55-70]
	FALSE	High	[K].NQAAINPANTVFDAK.[R]		FALSE	2	4	2	H8X1W4; H8X9S4	H8X1W4 [55-69]; H8X9S4 [55-69]		0	1573.8	High	High	425.82	4	K.NQAAINPANTVFDAK.R	[55-69]
	FALSE	High	[K].DAGLIAGLNVLR.[I]		FALSE	2	6	2	H8X1W4; H8X9S4	H8X1W4 [158-169]; H8X9S4 [158-169]		0	1211.71	High	High	331.18	3.48	K.DAGLIAGLNVLR.I	[158-169]
	FALSE	High	[R].IINEPTAAAIAYGLDK.[K]		FALSE	3	16	2	G9BX82; H8X1W4; H8X9S4	G9BX82 [170-185]; H8X1W4 [170-185]; H8X9S4 [170-185]		0	1659.9	High	High	330.31	3.85	R.IINEPTAAAIAYGLDK.K	[170-185]
	FALSE	High	[K].DAVVTVPAYFNDSQR.[Q]		FALSE	3	16	3	G9BX82; H8X1W4; H8X9S4	G9BX82 [139-153]; H8X1W4 [139-153]; H8X9S4 [139-153]		0	1681.82	High	High	299.21	2.64	K.DAVVTVPAYFNDSQR.Q	[139-153]
	FALSE	High	[K].MKEVAEGFLGGTVK.[D]		FALSE	1	1	1	H8X9S4	H8X9S4 [125-138]		1	1465.77	High	Medium	288.94	2.46	K.MKEVAEGFLGGTVK.D	[125-138]
	FALSE	High	[R].KFDDPEVQNDIKHFPFK.[V]		FALSE	1	2	1	H8X9S4	H8X9S4 [75-91]		2	2104.05	High	Low	269.19	2	R.KFDDPEVQNDIKHFPFK.V	[75-91]
	FALSE	High	[R].TTPSFVAFTDTER.[L]		FALSE	3	17	2	G9BX82; H8X1W4; H8X9S4	G9BX82 [35-47]; H8X1W4 [35-47]; H8X9S4 [35-47]		0	1471.71	High	High	254.16	2.85	R.TTPSFVAFTDTER.L	[35-47]
	FALSE	High	[K].VIDKGGKPNIQVEYKGETK.[V]		FALSE	1	1	2	H8X9S4	H8X9S4 [92-110]		2	2103.14	High	High	233.31	2.67	K.VIDKGGKPNIQVEYKGETK.V	[92-110]
	FALSE	High	[K].VFTPEEISSMVLVK.[M]		FALSE	1	1	2	H8X9S4	H8X9S4 [111-124]		0	1578.84	High	High	202.4	2.47	K.VFTPEEISSMVLVK.M	[111-124]
FALSE	High	High	Master Protein	G8B8G2	Uncharacterized protein OS=Candida parapsilosis (strain CDC 317 / ATCC MYA-4646) OX=578454 GN=CPAR2_107820 PE=4 SV=1	0	0	23	FALSE	11	21	11	652	73.8	5.52	3765.83	18.89	11	6	metabolic process	cytoplasm;mitochondrion	catalytic activity;nucleotide binding	Pf00587, Pf03129		CPAR2_107820						0	1
	Checked	Confidence	Annotated Sequence	Modifications	Contaminant	# Protein Groups	# Proteins	# PSMs	Master Protein Accessions	Positions in Master Proteins	Modifications in Master Proteins	# Missed Cleavages	Theo. MH+ [Da]	Confidence (by Search Engine): MS Amanda 2.0	Confidence (by Search Engine): Sequest HT	Amanda Score (by Search Engine): MS Amanda 2.0	XCorr (by Search Engine): Sequest HT	Sequence in Protein	Positions in Proteins
	FALSE	High	[K].AYLRPETAQGQFLNFSK.[L]		FALSE	1	2	2	G8B8G2	G8B8G2 [217-233]		0	1970.01	High	High	442.15	3.81	K.AYLRPETAQGQFLNFSK.L	[217-233]
	FALSE	High	[R].SAYDLSVHAAR.[T]		FALSE	1	1	3	G8B8G2	G8B8G2 [389-399]		0	1189.6	High	High	339.12	3.01	R.SAYDLSVHAAR.T	[389-399]
	FALSE	High	[K].LLEFNNDKMPFASASIGK.[S]		FALSE	1	9	2	G8B8G2	G8B8G2 [234-251]		1	1982.01	High	High	313.86	3.54	K.LLEFNNDKMPFASASIGK.S	[234-251]
	FALSE	High	[K].GVQESGSNELIEK.[T]		FALSE	1	1	2	G8B8G2	G8B8G2 [302-314]		0	1389.69	High	High	292.61	2.7	K.GVQESGSNELIEK.T	[302-314]
	FALSE	High	[K].SFRNEIAPR.[A]		FALSE	1	10	2	G8B8G2	G8B8G2 [252-260]		1	1089.58	High	Low	264.77	2.25	K.SFRNEIAPR.A	[252-260]
	FALSE	High	[R].ILYSIFEHQFWAR.[G]		FALSE	1	2	1	G8B8G2	G8B8G2 [510-522]		0	1709.88	High	Medium	246.03	2.51	R.ILYSIFEHQFWAR.G	[510-522]
	FALSE	High	[K].IPFKVDDSSASIGKR.[Y]		FALSE	1	7	2	G8B8G2	G8B8G2 [569-583]		2	1619.88	High	High	241.25	2.92	K.IPFKVDDSSASIGKR.Y	[569-583]
	FALSE	High	[K].VLLVPLSNSVELQPIVK.[K]		FALSE	1	1	3	G8B8G2	G8B8G2 [542-558]		0	1848.12	High	High	215.74	2.91	K.VLLVPLSNSVELQPIVK.K	[542-558]
	FALSE	High	[R].ADHLVEEVLESR.[L]		FALSE	1	9	1	G8B8G2	G8B8G2 [106-117]		0	1396.71	High	Low	199.34	2.13	R.ADHLVEEVLESR.L	[106-117]
	FALSE	High	[R].IYLFLTK.[I]		FALSE	1	2	1	G8B8G2	G8B8G2 [337-343]		0	897.544	High	Low	182.11	1.73	R.IYLFLTK.I	[337-343]
	FALSE	High	[R].EYIPNVIEPSFGIGR.[I]		FALSE	1	2	2	G8B8G2	G8B8G2 [495-509]		0	1690.88	High	Low	178.07	2.1	R.EYIPNVIEPSFGIGR.I	[495-509]
FALSE	High	High	None	A0A3F2W223	CAL0001464 serine hydroxymethyltransferase, cytosolic OS=Candida albicans Ca529L OX=1325634 GN=L150_04806 PE=4 SV=1	0	0	23	FALSE	11	21	11	470	52	7.2	3524.03	24.11	11	8												0	1
	Checked	Confidence	Annotated Sequence	Modifications	Contaminant	# Protein Groups	# Proteins	# PSMs	Master Protein Accessions	Positions in Master Proteins	Modifications in Master Proteins	# Missed Cleavages	Theo. MH+ [Da]	Confidence (by Search Engine): MS Amanda 2.0	Confidence (by Search Engine): Sequest HT	Amanda Score (by Search Engine): MS Amanda 2.0	XCorr (by Search Engine): Sequest HT	Sequence in Protein	Positions in Proteins
	FALSE	High	[K].LVSDGTDSHMVLVSLK.[D]		FALSE	1	7	2	G8B4U3	G8B4U3 [340-355]		0	1700.89	High	High	385.75	3.57	K.LVSDGTDSHMVLVSLK.D	[341-356]
	FALSE	High	[R].VDLETGLIDYDMLEK.[T]		FALSE	1	7	2	G8B4U3	G8B4U3 [165-179]		0	1753.86	High	High	338.75	3.46	R.VDLETGLIDYDMLEK.T	[166-180]
	FALSE	High	[R].YYGGNEHIDR.[M]		FALSE	1	7	3	G8B4U3	G8B4U3 [73-82]		0	1223.54	High	High	318.23	2.99	R.YYGGNEHIDR.M	[74-83]
	FALSE	High	[K].ISAVSTYFETMPYR.[V]		FALSE	1	7	2	G8B4U3	G8B4U3 [151-164]		0	1664.8	High	High	278.95	2.9	K.ISAVSTYFETMPYR.V	[152-165]
	FALSE	High	[K].TAVLYRPK.[V]		FALSE	1	3	1	G8B4U3	G8B4U3 [180-187]		0	947.567	High	Medium	273.68	2.22	K.TAVLYRPK.V	[181-188]
	FALSE	High	[K].VLVAGTSAYCR.[L]	1xCarbamidomethyl [C10]	FALSE	1	7	2	G8B4U3	G8B4U3 [188-198]		0	1196.61	High	High	269.36	2.82	K.VLVAGTSAYCR.L	[189-199]
	FALSE	High	[K].NSIPGDKSALVPGGVR.[I]		FALSE	1	7	3	G8B4U3	G8B4U3 [378-393]		1	1566.86	High	High	251.38	2.77	K.NSIPGDKSALVPGGVR.I	[379-394]
	FALSE	High	[K].LVSDGTDSHMVLVSLKDK.[Q]		FALSE	1	7	1	G8B4U3	G8B4U3 [340-357]		1	1944.01	High	Low	249.76	2.21	K.LVSDGTDSHMVLVSLKDK.Q	[341-358]
	FALSE	High	[R].KISAVSTYFETMPYR.[V]		FALSE	1	7	2	G8B4U3	G8B4U3 [150-164]		1	1792.89	High	High	246.89	3.1	R.KISAVSTYFETMPYR.V	[151-165]
	FALSE	High	[R].IGAPAMTTR.[G]		FALSE	1	7	2	G8B4U3	G8B4U3 [394-402]		0	917.487	High	High	219.53	2.49	R.IGAPAMTTR.G	[395-403]
	FALSE	High	[RK].INIALNK.[N]		FALSE	1	5	1	G8B4U3	G8B4U3 [371-377]		0	785.488	High	Low	178.36	1.69	K.INIALNK.N	[372-378]
FALSE	High	High	Master Protein	G8BB94	Glyceraldehyde-3-phosphate dehydrogenase OS=Candida parapsilosis (strain CDC 317 / ATCC MYA-4646) OX=578454 GN=CPAR2_808670 PE=3 SV=1	0	0	46	FALSE	12	21	10	336	36.2	6.65	3728.31	26.98	12	8	metabolic process	cell surface	catalytic activity;nucleotide binding	Pf00044, Pf01113, Pf02800, Pf02826		CPAR2_808670						0	1
	Checked	Confidence	Annotated Sequence	Modifications	Contaminant	# Protein Groups	# Proteins	# PSMs	Master Protein Accessions	Positions in Master Proteins	Modifications in Master Proteins	# Missed Cleavages	Theo. MH+ [Da]	Confidence (by Search Engine): MS Amanda 2.0	Confidence (by Search Engine): Sequest HT	Amanda Score (by Search Engine): MS Amanda 2.0	XCorr (by Search Engine): Sequest HT	Sequence in Protein	Positions in Proteins
	FALSE	High	[R].VPTVDVSVVDLTVNLKK.[S]		FALSE	1	1	2	G8BB94	G8BB94 [234-250]		1	1826.06	High	High	501.19	4.57	R.VPTVDVSVVDLTVNLKK.S	[234-250]
	FALSE	High	[K].DGVDYVIESTGVFTTLEGAHK.[H]		FALSE	1	2	2	G8BB94	G8BB94 [89-109]		0	2238.09	High	High	426.39	4.21	K.DGVDYVIESTGVFTTLEGAHK.H	[89-109]
	FALSE	High	[K].LIAWYDNEYGYSTR.[V]		FALSE	1	2	2	G8BB94	G8BB94 [309-322]		0	1750.81	High	High	342.47	3.2	K.LIAWYDNEYGYSTR.V	[309-322]
	FALSE	High	[K].VINDKFGIEDGLMTTVHSMTATQK.[T]		FALSE	1	2	3	G8BB94	G8BB94 [162-185]		1	2636.31	High	High	315.14	3.06	K.VINDKFGIEDGLMTTVHSMTATQK.T	[162-185]
	FALSE	High	[R].TASGNIIPSSTGAAK.[A]		FALSE	2	9	2	G8BB94; A0A3F2VX61	G8BB94 [200-214]; A0A3F2VX61 [200-214]		0	1374.72	High	High	310.87	3.2	R.TASGNIIPSSTGAAK.A	[200-214]
	FALSE	High	[K].VHGEKDPASIPWGK.[D]		FALSE	1	2	2	G8BB94	G8BB94 [75-88]		1	1520.79	High	High	279.85	3.34	K.VHGEKDPASIPWGK.D	[75-88]
	FALSE	High	[K].FGIEDGLMTTVHSMTATQK.[T]		FALSE	1	2	2	G8BB94	G8BB94 [167-185]		0	2066.99	High	High	279.83	2.86	K.FGIEDGLMTTVHSMTATQK.T	[167-185]
	FALSE	High	[K].VIQEAANGPLK.[G]		FALSE	1	1	2	G8BB94	G8BB94 [260-270]		0	1139.64	High	High	256.25	2.54	K.VIQEAANGPLK.G	[260-270]
	FALSE	High	[K].VVITAPSK.[D]		FALSE	1	1	1	G8BB94	G8BB94 [118-125]		0	814.503	High	Low	187.45	1.8	K.VVITAPSK.D	[118-125]
	FALSE	High	[R].KDIEVVAVNDPFIAPDYAAYMFK.[Y]		FALSE	2	2	1	G8BB94; A0A3F2VX61	G8BB94 [25-47]; A0A3F2VX61 [25-47]		1	2616.31	High	Medium	186.01	2.48	R.KDIEVVAVNDPFIAPDYAAYMFK.Y	[25-47]
	FALSE	High	[R].VVDLLEK.[F]		FALSE	1	2	1	G8BB94	G8BB94 [323-329]		0	815.487	High	Low	177.95	1.67	R.VVDLLEK.F	[323-329]
	FALSE	High	[K].KVVITAPSK.[D]		FALSE	1	1	1	G8BB94	G8BB94 [117-125]		1	942.598	High	Low	175.37	1.9	K.KVVITAPSK.D	[117-125]
FALSE	High	High	None	B9W7K4	Heat shock protein, putative OS=Candida dubliniensis (strain CD36 / ATCC MYA-646 / CBS 7987 / NCPF 3949 / NRRL Y-17841) OX=573826 GN=Cd36_04050 PE=3 SV=1	0	0	18	FALSE	10	21	5	647	70.2	5.06	3578.26	28.96	10	9	cell organization and biogenesis;metabolic process;regulation of biological process;transport	cytoplasm;membrane;nucleus	catalytic activity;nucleotide binding;protein binding;RNA binding	Pf00012, Pf06723	8044612	CD36_04050	CD36_04050	1	Protein processing in endoplasmic reticulum; Endocytosis; Spliceosome; Longevity regulating pathway - multiple species			4	1
	Checked	Confidence	Annotated Sequence	Modifications	Contaminant	# Protein Groups	# Proteins	# PSMs	Master Protein Accessions	Positions in Master Proteins	Modifications in Master Proteins	# Missed Cleavages	Theo. MH+ [Da]	Confidence (by Search Engine): MS Amanda 2.0	Confidence (by Search Engine): Sequest HT	Amanda Score (by Search Engine): MS Amanda 2.0	XCorr (by Search Engine): Sequest HT	Sequence in Protein	Positions in Proteins
	FALSE	High	[R].IINEPTAAAIAYGLDKK.[GS]		FALSE	3	16	2	G9BX82; H8X1W4; H8X9S4	G9BX82 [170-186]; H8X1W4 [170-186]; H8X9S4 [170-186]		1	1787.99	High	High	518.33	4.12	R.IINEPTAAAIAYGLDKK.S	[170-186]
	FALSE	High	[R].IINEPTAAAIAYGLDK.[K]		FALSE	3	16	2	G9BX82; H8X1W4; H8X9S4	G9BX82 [170-185]; H8X1W4 [170-185]; H8X9S4 [170-185]		0	1659.9	High	High	330.31	3.85	R.IINEPTAAAIAYGLDK.K	[170-185]
	FALSE	High	[R].ARFEELCADLFR.[S]	1xCarbamidomethyl [C7]	FALSE	2	17	3	G9BX82; H8X5G1	G9BX82 [299-310]; H8X5G1 [303-314]		1	1526.74	High	High	325.75	3.18	R.ARFEELCADLFR.S	[298-309]
	FALSE	High	[K].KSETFSTYADNQPGVLIQVFEGER.[AT]		FALSE	1	16	2	G9BX82	G9BX82 [423-446]		1	2715.33	High	High	321.37	3.49	K.KSETFSTYADNQPGVLIQVFEGER.A	[422-445]
	FALSE	High	[K].DAVVTVPAYFNDSQR.[Q]		FALSE	3	16	3	G9BX82; H8X1W4; H8X9S4	G9BX82 [139-153]; H8X1W4 [139-153]; H8X9S4 [139-153]		0	1681.82	High	High	299.21	2.64	K.DAVVTVPAYFNDSQR.Q	[139-153]
	FALSE	High	[K].ATAGDTHLGGEDFDNR.[L]		FALSE	1	15	2	G9BX82	G9BX82 [220-235]		0	1675.73	High	High	292.94	3.09	K.ATAGDTHLGGEDFDNR.L	[219-234]
	FALSE	High	[K].NQLESYAYSLK.[N]		FALSE	1	13	2	G9BX82	G9BX82 [539-549]		0	1315.65	High	High	268.53	3.1	K.NQLESYAYSLK.N	[538-548]
	FALSE	High	[R].LVNFFIQEFKR.[K]		FALSE	1	15	2	G9BX82	G9BX82 [236-246]		1	1440.8	High	High	266.6	2.64	R.LVNFFIQEFKR.K	[235-245]
	FALSE	High	[R].TTPSFVAFTDTER.[L]		FALSE	3	17	2	G9BX82; H8X1W4; H8X9S4	G9BX82 [35-47]; H8X1W4 [35-47]; H8X9S4 [35-47]		0	1471.71	High	High	254.16	2.85	R.TTPSFVAFTDTER.L	[35-47]
	FALSE	High	[R].LVNFFIQEFK.[R]		FALSE	1	15	1	G9BX82	G9BX82 [236-245]		0	1284.7	High	Medium	196.75	2.29	R.LVNFFIQEFK.R	[235-244]
FALSE	High	High	Master Protein	G8BAA7	Acetyltransferase component of pyruvate dehydrogenase complex OS=Candida parapsilosis (strain CDC 317 / ATCC MYA-4646) OX=578454 GN=LAT1 PE=3 SV=1	0	0	32	FALSE	9	21	9	483	51.3	7.06	3981.71	23.02	9	5	metabolic process	mitochondrion;organelle lumen	catalytic activity	Pf00198, Pf00364, Pf02817		CPAR2_805290						0	1
	Checked	Confidence	Annotated Sequence	Modifications	Contaminant	# Protein Groups	# Proteins	# PSMs	Master Protein Accessions	Positions in Master Proteins	Modifications in Master Proteins	# Missed Cleavages	Theo. MH+ [Da]	Confidence (by Search Engine): MS Amanda 2.0	Confidence (by Search Engine): Sequest HT	Amanda Score (by Search Engine): MS Amanda 2.0	XCorr (by Search Engine): Sequest HT	Sequence in Protein	Positions in Proteins
	FALSE	High	[K].DLEGLEPAQAASAASSTAATATPAGATYEDIPLTNMR.[K]		FALSE	1	1	4	G8BAA7	G8BAA7 [225-261]		0	3662.75	High	High	414.91	4.11	K.DLEGLEPAQAASAASSTAATATPAGATYEDIPLTNMR.K	[225-261]
	FALSE	High	[R].LSAISNEIKDLGK.[R]		FALSE	1	1	3	G8BAA7	G8BAA7 [368-380]		1	1387.78	High	High	398.92	3.21	R.LSAISNEIKDLGK.R	[368-380]
	FALSE	High	[R].LSAISNEIKDLGKR.[A]		FALSE	1	1	3	G8BAA7	G8BAA7 [368-381]		2	1543.88	High	High	358.27	3.63	R.LSAISNEIKDLGKR.A	[368-381]
	FALSE	High	[R].VPQINSAWLGDQGVIR.[Q]		FALSE	1	1	4	G8BAA7	G8BAA7 [323-338]		0	1752.94	High	High	318.4	2.89	R.VPQINSAWLGDQGVIR.Q	[323-338]
	FALSE	High	[R].VVDGALGGEWIK.[E]		FALSE	1	2	2	G8BAA7	G8BAA7 [458-469]		0	1243.67	High	High	279.89	2.6	R.VVDGALGGEWIK.E	[458-469]
	FALSE	High	[K].LNPEEYQGGTICISNLGMNHAVTAFTSIINPPQSAIVAIGTTEKK.[A]	1xCarbamidomethyl [C12]	FALSE	1	2	2	G8BAA7	G8BAA7 [387-431]		1	4785.42	High	Medium	260.06	2.63	K.LNPEEYQGGTICISNLGMNHAVTAFTSIINPPQSAIVAIGTTEKK.A	[387-431]
	FALSE	High	[RK].LSVNDLLIK.[A]		FALSE	1	3	1	G8BAA7	G8BAA7 [306-314]		0	1014.62	High	Medium	251.75	2.45	R.LSVNDLLIK.A	[306-314]
	FALSE	High	[R].ASLNASAEDRYR.[L]		FALSE	1	1	1	G8BAA7	G8BAA7 [294-305]		1	1352.66	High	Low	217.07	2.35	R.ASLNASAEDRYR.L	[294-305]
	FALSE	High	[K].AIAVASVR.[V]		FALSE	1	2	1	G8BAA7	G8BAA7 [315-322]		0	786.483	High	Low	196.21	1.65	K.AIAVASVR.V	[315-322]
FALSE	High	High	None	P46587	Heat shock protein SSA2 OS=Candida albicans (strain SC5314 / ATCC MYA-2876) OX=237561 GN=SSA2 PE=1 SV=4	0	0	18	FALSE	10	21	5	645	70	5.06	3578.26	28.96	10	9	response to stimulus;transport	cell surface;cytoplasm;extracellular;membrane	nucleotide binding	Pf00012, Pf06723	3644711		SSA2	1	Endocytosis; Protein processing in endoplasmic reticulum; Longevity regulating pathway - multiple species; Spliceosome		Antimicrobial peptides	7	1
	Checked	Confidence	Annotated Sequence	Modifications	Contaminant	# Protein Groups	# Proteins	# PSMs	Master Protein Accessions	Positions in Master Proteins	Modifications in Master Proteins	# Missed Cleavages	Theo. MH+ [Da]	Confidence (by Search Engine): MS Amanda 2.0	Confidence (by Search Engine): Sequest HT	Amanda Score (by Search Engine): MS Amanda 2.0	XCorr (by Search Engine): Sequest HT	Sequence in Protein	Positions in Proteins
	FALSE	High	[R].IINEPTAAAIAYGLDKK.[GS]		FALSE	3	16	2	G9BX82; H8X1W4; H8X9S4	G9BX82 [170-186]; H8X1W4 [170-186]; H8X9S4 [170-186]		1	1787.99	High	High	518.33	4.12	R.IINEPTAAAIAYGLDKK.S	[170-186]
	FALSE	High	[R].IINEPTAAAIAYGLDK.[K]		FALSE	3	16	2	G9BX82; H8X1W4; H8X9S4	G9BX82 [170-185]; H8X1W4 [170-185]; H8X9S4 [170-185]		0	1659.9	High	High	330.31	3.85	R.IINEPTAAAIAYGLDK.K	[170-185]
	FALSE	High	[R].ARFEELCADLFR.[S]	1xCarbamidomethyl [C7]	FALSE	2	17	3	G9BX82; H8X5G1	G9BX82 [299-310]; H8X5G1 [303-314]		1	1526.74	High	High	325.75	3.18	R.ARFEELCADLFR.S	[298-309]
	FALSE	High	[K].KSETFSTYADNQPGVLIQVFEGER.[AT]		FALSE	1	16	2	G9BX82	G9BX82 [423-446]		1	2715.33	High	High	321.37	3.49	K.KSETFSTYADNQPGVLIQVFEGER.A	[422-445]
	FALSE	High	[K].DAVVTVPAYFNDSQR.[Q]		FALSE	3	16	3	G9BX82; H8X1W4; H8X9S4	G9BX82 [139-153]; H8X1W4 [139-153]; H8X9S4 [139-153]		0	1681.82	High	High	299.21	2.64	K.DAVVTVPAYFNDSQR.Q	[139-153]
	FALSE	High	[K].ATAGDTHLGGEDFDNR.[L]		FALSE	1	15	2	G9BX82	G9BX82 [220-235]		0	1675.73	High	High	292.94	3.09	K.ATAGDTHLGGEDFDNR.L	[219-234]
	FALSE	High	[K].NQLESYAYSLK.[N]		FALSE	1	13	2	G9BX82	G9BX82 [539-549]		0	1315.65	High	High	268.53	3.1	K.NQLESYAYSLK.N	[538-548]
	FALSE	High	[R].LVNFFIQEFKR.[K]		FALSE	1	15	2	G9BX82	G9BX82 [236-246]		1	1440.8	High	High	266.6	2.64	R.LVNFFIQEFKR.K	[235-245]
	FALSE	High	[R].TTPSFVAFTDTER.[L]		FALSE	3	17	2	G9BX82; H8X1W4; H8X9S4	G9BX82 [35-47]; H8X1W4 [35-47]; H8X9S4 [35-47]		0	1471.71	High	High	254.16	2.85	R.TTPSFVAFTDTER.L	[35-47]
	FALSE	High	[R].LVNFFIQEFK.[R]		FALSE	1	15	1	G9BX82	G9BX82 [236-245]		0	1284.7	High	Medium	196.75	2.29	R.LVNFFIQEFK.R	[235-244]
FALSE	High	High	None	C4YEK6	Heat shock protein SSA2 OS=Candida albicans (strain WO-1) OX=294748 GN=CAWG_00963 PE=3 SV=1	0	0	18	FALSE	10	21	5	645	70	5.06	3578.26	28.96	10	9	cell organization and biogenesis;metabolic process;regulation of biological process;transport	cytoplasm;cytosol;membrane;mitochondrion	nucleotide binding;protein binding;RNA binding	Pf00012, Pf06723		CAWG_00963						0	1
	Checked	Confidence	Annotated Sequence	Modifications	Contaminant	# Protein Groups	# Proteins	# PSMs	Master Protein Accessions	Positions in Master Proteins	Modifications in Master Proteins	# Missed Cleavages	Theo. MH+ [Da]	Confidence (by Search Engine): MS Amanda 2.0	Confidence (by Search Engine): Sequest HT	Amanda Score (by Search Engine): MS Amanda 2.0	XCorr (by Search Engine): Sequest HT	Sequence in Protein	Positions in Proteins
	FALSE	High	[R].IINEPTAAAIAYGLDKK.[GS]		FALSE	3	16	2	G9BX82; H8X1W4; H8X9S4	G9BX82 [170-186]; H8X1W4 [170-186]; H8X9S4 [170-186]		1	1787.99	High	High	518.33	4.12	R.IINEPTAAAIAYGLDKK.S	[170-186]
	FALSE	High	[R].IINEPTAAAIAYGLDK.[K]		FALSE	3	16	2	G9BX82; H8X1W4; H8X9S4	G9BX82 [170-185]; H8X1W4 [170-185]; H8X9S4 [170-185]		0	1659.9	High	High	330.31	3.85	R.IINEPTAAAIAYGLDK.K	[170-185]
	FALSE	High	[R].ARFEELCADLFR.[S]	1xCarbamidomethyl [C7]	FALSE	2	17	3	G9BX82; H8X5G1	G9BX82 [299-310]; H8X5G1 [303-314]		1	1526.74	High	High	325.75	3.18	R.ARFEELCADLFR.S	[298-309]
	FALSE	High	[K].KSETFSTYADNQPGVLIQVFEGER.[AT]		FALSE	1	16	2	G9BX82	G9BX82 [423-446]		1	2715.33	High	High	321.37	3.49	K.KSETFSTYADNQPGVLIQVFEGER.A	[422-445]
	FALSE	High	[K].DAVVTVPAYFNDSQR.[Q]		FALSE	3	16	3	G9BX82; H8X1W4; H8X9S4	G9BX82 [139-153]; H8X1W4 [139-153]; H8X9S4 [139-153]		0	1681.82	High	High	299.21	2.64	K.DAVVTVPAYFNDSQR.Q	[139-153]
	FALSE	High	[K].ATAGDTHLGGEDFDNR.[L]		FALSE	1	15	2	G9BX82	G9BX82 [220-235]		0	1675.73	High	High	292.94	3.09	K.ATAGDTHLGGEDFDNR.L	[219-234]
	FALSE	High	[K].NQLESYAYSLK.[N]		FALSE	1	13	2	G9BX82	G9BX82 [539-549]		0	1315.65	High	High	268.53	3.1	K.NQLESYAYSLK.N	[538-548]
	FALSE	High	[R].LVNFFIQEFKR.[K]		FALSE	1	15	2	G9BX82	G9BX82 [236-246]		1	1440.8	High	High	266.6	2.64	R.LVNFFIQEFKR.K	[235-245]
	FALSE	High	[R].TTPSFVAFTDTER.[L]		FALSE	3	17	2	G9BX82; H8X1W4; H8X9S4	G9BX82 [35-47]; H8X1W4 [35-47]; H8X9S4 [35-47]		0	1471.71	High	High	254.16	2.85	R.TTPSFVAFTDTER.L	[35-47]
	FALSE	High	[R].LVNFFIQEFK.[R]		FALSE	1	15	1	G9BX82	G9BX82 [236-245]		0	1284.7	High	Medium	196.75	2.29	R.LVNFFIQEFK.R	[235-244]
FALSE	High	n/a	Master Protein Candidate	P13645	Keratin, type I cytoskeletal 10 OS=Homo sapiens GN=KRT10 PE=1 SV=6	0		26	TRUE	14	20	13	584	58.8	5.21	5432.47		14		cell death;cell differentiation;metabolic process	cytoplasm;cytoskeleton;cytosol;membrane;nucleus	structural molecule activity	Pf00038, Pf04111	3858	ENSG00000186395.7	KRT10	17	Staphylococcus aureus infection		Formation of the cornified envelope	4	1
	Checked	Confidence	Annotated Sequence	Modifications	Contaminant	# Protein Groups	# Proteins	# PSMs	Master Protein Accessions	Positions in Master Proteins	Modifications in Master Proteins	# Missed Cleavages	Theo. MH+ [Da]	Confidence (by Search Engine): MS Amanda 2.0	Confidence (by Search Engine): Sequest HT	Amanda Score (by Search Engine): MS Amanda 2.0	XCorr (by Search Engine): Sequest HT	Sequence in Protein	Positions in Proteins
	FALSE	High	[R].SGGGGGGGGCGGGGGVSSLR.[I]	1xCarbamidomethyl [C10]	TRUE	1	5	4	000136	000136 [16-35]		0	1549.68	High	High	382.47	3.77	R.SGGGGGGGGCGGGGGVSSLR.I	[16-35]
	FALSE	High	[K].GSLGGGFSSGGFSGGSFSR.[G]		TRUE	1	5	2	000136	000136 [41-59]		0	1707.77	High	High	349.22	4.19	K.GSLGGGFSSGGFSGGSFSR.G	[41-59]
	FALSE	High	[R].SQYEQLAEQNRK.[D]		TRUE	1	7	4	000136	000136 [323-334]		1	1493.73	High	High	342.86	3	R.SQYEQLAEQNRK.D	[323-334]
	FALSE	High	[K].IRLENEIQTYR.[SG]		TRUE	1	7	3	000136	000136 [440-450]		1	1434.77	High	High	314.31	2.88	K.IRLENEIQTYR.S	[440-450]
	FALSE	High	[R].SLLEGEGSSGGGGR.[G]		TRUE	1	5	1	000136	000136 [451-464]		0	1262.6	High	Medium	313.52	2.42	R.SLLEGEGSSGGGGR.G	[451-464]
	FALSE	High	[K].NHEEEMKDLR.[N]		TRUE	1	7	2	000136	000136 [286-295]		1	1300.6	High	Medium	301.2	2.61	K.NHEEEMKDLR.N	[286-295]
	FALSE	High	[R].ALEESNYELEGK.[I]		TRUE	1	6	2	000136	000136 [166-177]		0	1381.65	High	High	286.11	3.11	R.ALEESNYELEGK.I	[166-177]
	FALSE	High	[R].LENEIQTYR.[SG]		TRUE	1	7	2	000136	000136 [442-450]		0	1165.58	High	High	271.52	2.91	R.LENEIQTYR.S	[442-450]
	FALSE	High	[R].SQYEQLAEQNR.[K]		TRUE	1	7	2	000136	000136 [323-333]		0	1365.64	High	High	269.93	2.63	R.SQYEQLAEQNR.K	[323-333]
	FALSE	High	[R].LKYENEVALR.[Q]		TRUE	1	7	3	000136	000136 [236-245]		1	1234.68	High	High	262.66	2.67	R.LKYENEVALR.Q	[236-245]
	FALSE	High	[R].LASYLDKVR.[A]		TRUE	3	14	2	000136; P02533; P08779	000136 [157-165]; P02533 [126-134]; P08779 [128-136]		1	1064.61	High	Low	214.44	2.08	R.LASYLDKVR.A	[157-165]
	FALSE	High	[KR].DAEAWFNEK.[S]		TRUE	1	10	1	000136	000136 [335-343]		0	1109.49	High	Low	182.53	2.01	K.DAEAWFNEK.S	[335-343]
	FALSE	High	[K].IKEWYEK.[H]		TRUE	1	6	1	000136	000136 [178-184]		1	995.52	High	Low	182.11	1.71	K.IKEWYEK.H	[178-184]
	FALSE	High	[R].NVQALEIELQSQLALK.[Q]		TRUE	1	6	1	000136	000136 [371-386]		0	1797.01	High	Low	176.08	1.96	R.NVQALEIELQSQLALK.Q	[371-386]
FALSE	High	High	Master Protein	G8B8T9	60S acidic ribosomal protein P0 OS=Candida parapsilosis (strain CDC 317 / ATCC MYA-4646) OX=578454 GN=CPAR2_300270 PE=3 SV=1	0	0	35	FALSE	10	20	10	312	33.2	4.83	3369.92	26.87	10	6	cell organization and biogenesis;metabolic process	cytoplasm;cytosol;ribosome	RNA binding;structural molecule activity	Pf00428, Pf00466		CPAR2_300270						0	1
	Checked	Confidence	Annotated Sequence	Modifications	Contaminant	# Protein Groups	# Proteins	# PSMs	Master Protein Accessions	Positions in Master Proteins	Modifications in Master Proteins	# Missed Cleavages	Theo. MH+ [Da]	Confidence (by Search Engine): MS Amanda 2.0	Confidence (by Search Engine): Sequest HT	Amanda Score (by Search Engine): MS Amanda 2.0	XCorr (by Search Engine): Sequest HT	Sequence in Protein	Positions in Proteins
	FALSE	High	[K].SIFIVGVDNVSSQQMHEIR.[K]		FALSE	1	4	2	G8B8T9	G8B8T9 [24-42]		0	2159.09	High	High	453.19	4.69	K.SIFIVGVDNVSSQQMHEIR.K	[24-42]
	FALSE	High	[K].TIRDTITSNVVAAPAK.[A]		FALSE	1	2	4	G8B8T9	G8B8T9 [95-110]		1	1656.93	High	High	352.49	4.01	K.TIRDTITSNVVAAPAK.A	[95-110]
	FALSE	High	[K].SIFIVGVDNVSSQQMHEIRK.[A]		FALSE	1	4	2	G8B8T9	G8B8T9 [24-43]		1	2287.19	High	High	317.98	3.39	K.SIFIVGVDNVSSQQMHEIRK.A	[24-43]
	FALSE	High	[K].GNVGFIFTNADLK.[T]		FALSE	1	4	2	G8B8T9	G8B8T9 [82-94]		0	1395.73	High	High	311.7	2.98	K.GNVGFIFTNADLK.T	[82-94]
	FALSE	High	[K].AGAVAPADVYIPAGNTGMEPGK.[T]		FALSE	1	2	4	G8B8T9	G8B8T9 [111-132]		0	2086.03	High	High	260.28	2.86	K.AGAVAPADVYIPAGNTGMEPGK.T	[111-132]
	FALSE	High	[R].DTITSNVVAAPAK.[A]		FALSE	1	2	2	G8B8T9	G8B8T9 [98-110]		0	1286.7	High	High	252.42	2.9	R.DTITSNVVAAPAK.A	[98-110]
	FALSE	High	[K].LRELLEEYK.[S]		FALSE	1	7	1	G8B8T9	G8B8T9 [15-23]		1	1192.66	High	Medium	221.9	2.42	K.LRELLEEYK.S	[15-23]
	FALSE	High	[K].KVQYFAK.[L]		FALSE	1	2	1	G8B8T9	G8B8T9 [8-14]		1	883.504	High	Medium	221.59	2.18	K.KVQYFAK.L	[8-14]
	FALSE	High	[R].GTIEIVSDVK.[V]		FALSE	1	8	1	G8B8T9	G8B8T9 [148-157]		0	1060.59	High	Medium	190.48	2.42	R.GTIEIVSDVK.V	[148-157]
	FALSE	High	[K].ALRGDAVVLMGK.[N]		FALSE	1	6	1	G8B8T9	G8B8T9 [44-55]		1	1229.7	High	Low	184.66	2.37	K.ALRGDAVVLMGK.N	[44-55]
FALSE	High	High	None	B9WJ77	Serine hydroxymethyltransferase OS=Candida dubliniensis (strain CD36 / ATCC MYA-646 / CBS 7987 / NCPF 3949 / NRRL Y-17841) OX=573826 GN=SHM2 PE=3 SV=1	0	0	21	FALSE	10	20	10	470	52.1	7.03	3250.35	24.11	10	8	metabolic process	cytoplasm	catalytic activity	Pf00155, Pf00266, Pf00464	8048915	CD36_64270	SHM2	6	Biosynthesis of secondary metabolites; Glycine, serine and threonine metabolism; One carbon pool by folate; Methane metabolism; Biosynthesis of antibiotics; Glyoxylate and dicarboxylate metabolism; Carbon metabolism; Metabolic pathways; Cyanoamino acid metabolism; Biosynthesis of amino acids			10	1
	Checked	Confidence	Annotated Sequence	Modifications	Contaminant	# Protein Groups	# Proteins	# PSMs	Master Protein Accessions	Positions in Master Proteins	Modifications in Master Proteins	# Missed Cleavages	Theo. MH+ [Da]	Confidence (by Search Engine): MS Amanda 2.0	Confidence (by Search Engine): Sequest HT	Amanda Score (by Search Engine): MS Amanda 2.0	XCorr (by Search Engine): Sequest HT	Sequence in Protein	Positions in Proteins
	FALSE	High	[K].LVSDGTDSHMVLVSLK.[D]		FALSE	1	7	2	G8B4U3	G8B4U3 [340-355]		0	1700.89	High	High	385.75	3.57	K.LVSDGTDSHMVLVSLK.D	[341-356]
	FALSE	High	[R].VDLETGLIDYDMLEK.[T]		FALSE	1	7	2	G8B4U3	G8B4U3 [165-179]		0	1753.86	High	High	338.75	3.46	R.VDLETGLIDYDMLEK.T	[166-180]
	FALSE	High	[R].YYGGNEHIDR.[M]		FALSE	1	7	3	G8B4U3	G8B4U3 [73-82]		0	1223.54	High	High	318.23	2.99	R.YYGGNEHIDR.M	[74-83]
	FALSE	High	[K].ISAVSTYFETMPYR.[V]		FALSE	1	7	2	G8B4U3	G8B4U3 [151-164]		0	1664.8	High	High	278.95	2.9	K.ISAVSTYFETMPYR.V	[152-165]
	FALSE	High	[K].VLVAGTSAYCR.[L]	1xCarbamidomethyl [C10]	FALSE	1	7	2	G8B4U3	G8B4U3 [188-198]		0	1196.61	High	High	269.36	2.82	K.VLVAGTSAYCR.L	[189-199]
	FALSE	High	[K].NSIPGDKSALVPGGVR.[I]		FALSE	1	7	3	G8B4U3	G8B4U3 [378-393]		1	1566.86	High	High	251.38	2.77	K.NSIPGDKSALVPGGVR.I	[379-394]
	FALSE	High	[K].LVSDGTDSHMVLVSLKDK.[Q]		FALSE	1	7	1	G8B4U3	G8B4U3 [340-357]		1	1944.01	High	Low	249.76	2.21	K.LVSDGTDSHMVLVSLKDK.Q	[341-358]
	FALSE	High	[R].KISAVSTYFETMPYR.[V]		FALSE	1	7	2	G8B4U3	G8B4U3 [150-164]		1	1792.89	High	High	246.89	3.1	R.KISAVSTYFETMPYR.V	[151-165]
	FALSE	High	[R].IGAPAMTTR.[G]		FALSE	1	7	2	G8B4U3	G8B4U3 [394-402]		0	917.487	High	High	219.53	2.49	R.IGAPAMTTR.G	[395-403]
	FALSE	High	[RK].INIALNK.[N]		FALSE	1	5	1	G8B4U3	G8B4U3 [371-377]		0	785.488	High	Low	178.36	1.69	K.INIALNK.N	[372-378]
FALSE	High	High	None	A0A367YG34	Serine hydroxymethyltransferase OS=Candida viswanathii OX=5486 GN=SHM2 PE=3 SV=1	0	0	21	FALSE	10	20	10	470	51.9	7.23	3250.35	24.11	10	8												0	1
	Checked	Confidence	Annotated Sequence	Modifications	Contaminant	# Protein Groups	# Proteins	# PSMs	Master Protein Accessions	Positions in Master Proteins	Modifications in Master Proteins	# Missed Cleavages	Theo. MH+ [Da]	Confidence (by Search Engine): MS Amanda 2.0	Confidence (by Search Engine): Sequest HT	Amanda Score (by Search Engine): MS Amanda 2.0	XCorr (by Search Engine): Sequest HT	Sequence in Protein	Positions in Proteins
	FALSE	High	[K].LVSDGTDSHMVLVSLK.[D]		FALSE	1	7	2	G8B4U3	G8B4U3 [340-355]		0	1700.89	High	High	385.75	3.57	K.LVSDGTDSHMVLVSLK.D	[341-356]
	FALSE	High	[R].VDLETGLIDYDMLEK.[T]		FALSE	1	7	2	G8B4U3	G8B4U3 [165-179]		0	1753.86	High	High	338.75	3.46	R.VDLETGLIDYDMLEK.T	[166-180]
	FALSE	High	[R].YYGGNEHIDR.[M]		FALSE	1	7	3	G8B4U3	G8B4U3 [73-82]		0	1223.54	High	High	318.23	2.99	R.YYGGNEHIDR.M	[74-83]
	FALSE	High	[K].ISAVSTYFETMPYR.[V]		FALSE	1	7	2	G8B4U3	G8B4U3 [151-164]		0	1664.8	High	High	278.95	2.9	K.ISAVSTYFETMPYR.V	[152-165]
	FALSE	High	[K].VLVAGTSAYCR.[L]	1xCarbamidomethyl [C10]	FALSE	1	7	2	G8B4U3	G8B4U3 [188-198]		0	1196.61	High	High	269.36	2.82	K.VLVAGTSAYCR.L	[189-199]
	FALSE	High	[K].NSIPGDKSALVPGGVR.[I]		FALSE	1	7	3	G8B4U3	G8B4U3 [378-393]		1	1566.86	High	High	251.38	2.77	K.NSIPGDKSALVPGGVR.I	[379-394]
	FALSE	High	[K].LVSDGTDSHMVLVSLKDK.[Q]		FALSE	1	7	1	G8B4U3	G8B4U3 [340-357]		1	1944.01	High	Low	249.76	2.21	K.LVSDGTDSHMVLVSLKDK.Q	[341-358]
	FALSE	High	[R].KISAVSTYFETMPYR.[V]		FALSE	1	7	2	G8B4U3	G8B4U3 [150-164]		1	1792.89	High	High	246.89	3.1	R.KISAVSTYFETMPYR.V	[151-165]
	FALSE	High	[R].IGAPAMTTR.[G]		FALSE	1	7	2	G8B4U3	G8B4U3 [394-402]		0	917.487	High	High	219.53	2.49	R.IGAPAMTTR.G	[395-403]
	FALSE	High	[RK].INIALNK.[N]		FALSE	1	5	1	G8B4U3	G8B4U3 [371-377]		0	785.488	High	Low	178.36	1.69	K.INIALNK.N	[372-378]
FALSE	High	High	None	H8X7V1	Pyruvate dehydrogenase E1 component subunit beta OS=Candida orthopsilosis (strain 90-125) OX=1136231 GN=CORT_0E02980 PE=4 SV=1	0	0	21	FALSE	7	20	5	388	42.2	5.16	3149.29	24.89	7	5	metabolic process	mitochondrion;organelle lumen	catalytic activity	Pf02779, Pf02780	14540838	CORT_0E02980	CORT_0E02980	5	Metabolic pathways; Glycolysis / Gluconeogenesis; Citrate cycle (TCA cycle); Biosynthesis of secondary metabolites; Pyruvate metabolism; Carbon metabolism; Biosynthesis of antibiotics			7	1
	Checked	Confidence	Annotated Sequence	Modifications	Contaminant	# Protein Groups	# Proteins	# PSMs	Master Protein Accessions	Positions in Master Proteins	Modifications in Master Proteins	# Missed Cleavages	Theo. MH+ [Da]	Confidence (by Search Engine): MS Amanda 2.0	Confidence (by Search Engine): Sequest HT	Amanda Score (by Search Engine): MS Amanda 2.0	XCorr (by Search Engine): Sequest HT	Sequence in Protein	Positions in Proteins
	FALSE	High	[K].TYYMSGGIQPCNITFR.[G]	1xCarbamidomethyl [C11]	FALSE	1	5	3	G8BIM8	G8BIM8 [158-173]		0	1907.88	High	High	424.23	3.7	K.TYYMSGGIQPCNITFR.G	[158-173]
	FALSE	High	[K].VLSPYSAEDYKGLIK.[A]		FALSE	2	7	8	A0A3F2VYM1; G8BIM8	A0A3F2VYM1 [193-207]; G8BIM8 [202-216]		1	1682.9	High	High	375.62	4.02	K.VLSPYSAEDYKGLIK.A	[202-216]
	FALSE	High	[R].VTGCEVPTPYAK.[E]	1xCarbamidomethyl [C4]	FALSE	2	7	2	A0A3F2VYM1; G8BIM8	A0A3F2VYM1 [345-356]; G8BIM8 [354-365]		0	1321.65	High	High	294.07	2.59	R.VTGCEVPTPYAK.E	[354-365]
	FALSE	High	[R].SIKPLDVPTIIESLKK.[T]		FALSE	1	2	4	G8BIM8	G8BIM8 [299-314]		1	1781.08	High	High	286.46	3.14	R.SIKPLDVPTIIESLKK.T	[299-314]
	FALSE	High	[K].ELEDFAFPDTETILR.[A]		FALSE	1	2	2	G8BIM8	G8BIM8 [366-380]		0	1795.87	High	High	256.07	2.88	K.ELEDFAFPDTETILR.A	[366-380]
	FALSE	High	[K].SGQQEMTVR.[D]		FALSE	1	2	1	G8BIM8	G8BIM8 [56-64]		0	1035.49	High	Low	187.6	1.73	K.SGQQEMTVR.D	[56-64]
	FALSE	High	[R].SIKPLDVPTIIESLK.[K]		FALSE	1	2	1	G8BIM8	G8BIM8 [299-313]		0	1652.98	High	Medium	179.57	2.42	R.SIKPLDVPTIIESLK.K	[299-313]
FALSE	High	High	None	A0A367Y159	ATP synthase subunit beta OS=Candida viswanathii OX=5486 GN=ATP2 PE=3 SV=1	0	0	26	FALSE	7	19	7	504	53.9	5.35	3704.16	25.16	7	5												0	1
	Checked	Confidence	Annotated Sequence	Modifications	Contaminant	# Protein Groups	# Proteins	# PSMs	Master Protein Accessions	Positions in Master Proteins	Modifications in Master Proteins	# Missed Cleavages	Theo. MH+ [Da]	Confidence (by Search Engine): MS Amanda 2.0	Confidence (by Search Engine): Sequest HT	Amanda Score (by Search Engine): MS Amanda 2.0	XCorr (by Search Engine): Sequest HT	Sequence in Protein	Positions in Proteins
	FALSE	High	[K].KGSVTSVQAVYVPADDLTDPAPATTFAHLDATTVLSR.[G]		FALSE	1	13	2	H8X7M9	H8X7M9 [324-360]		1	3814.95	High	High	539.19	4.13	K.KGSVTSVQAVYVPADDLTDPAPATTFAHLDATTVLSR.G	[327-363]
	FALSE	High	[R].LLDAAVVGQEHYDVATGVQQTLQAYK.[S]		FALSE	1	7	4	H8X7M9	H8X7M9 [380-405]		0	2817.44	High	High	525.09	5.87	R.LLDAAVVGQEHYDVATGVQQTLQAYK.S	[383-408]
	FALSE	High	[K].AHGGFSVFTGVGER.[T]		FALSE	1	13	4	H8X7M9	H8X7M9 [200-213]		0	1420.7	High	High	350.94	2.9	K.AHGGFSVFTGVGER.T	[203-216]
	FALSE	High	[K].VALVFGQMNEPPGAR.[A]		FALSE	1	13	5	H8X7M9	H8X7M9 [238-252]		0	1585.82	High	High	340.52	3.38	K.VALVFGQMNEPPGAR.A	[241-255]
	FALSE	High	[R].GISELGIYPAVDPLDSK.[S]		FALSE	1	13	2	H8X7M9	H8X7M9 [361-377]		0	1773.93	High	High	300.9	2.95	R.GISELGIYPAVDPLDSK.S	[364-380]
	FALSE	High	[K].VVDLLAPYAR.[G]		FALSE	1	13	1	H8X7M9	H8X7M9 [163-172]		0	1116.64	High	Low	213.9	2.04	K.VVDLLAPYAR.G	[166-175]
	FALSE	High	[K].IGLFGGAGVGK.[T]		FALSE	1	13	1	H8X7M9	H8X7M9 [176-186]		0	975.562	High	Medium	186.54	2.24	K.IGLFGGAGVGK.T	[179-189]
FALSE	High	High	None	C5MF85	Heat shock protein 70 2 OS=Candida tropicalis (strain ATCC MYA-3404 / T1) OX=294747 GN=CTRG_04728 PE=3 SV=1	0	0	17	FALSE	9	19	4	644	70	5.06	3309.73	25.86	9	8	cell organization and biogenesis;metabolic process;regulation of biological process;transport	cytoplasm;membrane;nucleus	catalytic activity;nucleotide binding;protein binding;RNA binding	Pf00012, Pf06723	8298081	CTRG_04728	CTRG_04728		Protein processing in endoplasmic reticulum; Longevity regulating pathway - multiple species; Endocytosis; Spliceosome			4	1
	Checked	Confidence	Annotated Sequence	Modifications	Contaminant	# Protein Groups	# Proteins	# PSMs	Master Protein Accessions	Positions in Master Proteins	Modifications in Master Proteins	# Missed Cleavages	Theo. MH+ [Da]	Confidence (by Search Engine): MS Amanda 2.0	Confidence (by Search Engine): Sequest HT	Amanda Score (by Search Engine): MS Amanda 2.0	XCorr (by Search Engine): Sequest HT	Sequence in Protein	Positions in Proteins
	FALSE	High	[R].IINEPTAAAIAYGLDKK.[GS]		FALSE	3	16	2	G9BX82; H8X1W4; H8X9S4	G9BX82 [170-186]; H8X1W4 [170-186]; H8X9S4 [170-186]		1	1787.99	High	High	518.33	4.12	R.IINEPTAAAIAYGLDKK.S	[170-186]
	FALSE	High	[R].IINEPTAAAIAYGLDK.[K]		FALSE	3	16	2	G9BX82; H8X1W4; H8X9S4	G9BX82 [170-185]; H8X1W4 [170-185]; H8X9S4 [170-185]		0	1659.9	High	High	330.31	3.85	R.IINEPTAAAIAYGLDK.K	[170-185]
	FALSE	High	[R].ARFEELCADLFR.[S]	1xCarbamidomethyl [C7]	FALSE	2	17	3	G9BX82; H8X5G1	G9BX82 [299-310]; H8X5G1 [303-314]		1	1526.74	High	High	325.75	3.18	R.ARFEELCADLFR.S	[298-309]
	FALSE	High	[K].KSETFSTYADNQPGVLIQVFEGER.[AT]		FALSE	1	16	2	G9BX82	G9BX82 [423-446]		1	2715.33	High	High	321.37	3.49	K.KSETFSTYADNQPGVLIQVFEGER.A	[422-445]
	FALSE	High	[K].DAVVTVPAYFNDSQR.[Q]		FALSE	3	16	3	G9BX82; H8X1W4; H8X9S4	G9BX82 [139-153]; H8X1W4 [139-153]; H8X9S4 [139-153]		0	1681.82	High	High	299.21	2.64	K.DAVVTVPAYFNDSQR.Q	[139-153]
	FALSE	High	[K].ATAGDTHLGGEDFDNR.[L]		FALSE	1	15	2	G9BX82	G9BX82 [220-235]		0	1675.73	High	High	292.94	3.09	K.ATAGDTHLGGEDFDNR.L	[219-234]
	FALSE	High	[R].LVNFFIQEFKR.[K]		FALSE	1	15	2	G9BX82	G9BX82 [236-246]		1	1440.8	High	High	266.6	2.64	R.LVNFFIQEFKR.K	[235-245]
	FALSE	High	[R].TTPSFVAFTDTER.[L]		FALSE	3	17	2	G9BX82; H8X1W4; H8X9S4	G9BX82 [35-47]; H8X1W4 [35-47]; H8X9S4 [35-47]		0	1471.71	High	High	254.16	2.85	R.TTPSFVAFTDTER.L	[35-47]
	FALSE	High	[R].LVNFFIQEFK.[R]		FALSE	1	15	1	G9BX82	G9BX82 [236-245]		0	1284.7	High	Medium	196.75	2.29	R.LVNFFIQEFK.R	[235-244]
FALSE	High	High	None	Q0ZID6	ATP synthase subunit beta (Fragment) OS=Candida viswanathii OX=5486 GN=atp2 PE=4 SV=1	0	0	39	FALSE	7	19	7	337	35.9	5	3704.16	25.16	7	5	metabolic process;transport		catalytic activity;nucleotide binding;transporter activity	Pf00006, Pf00306								0	1
	Checked	Confidence	Annotated Sequence	Modifications	Contaminant	# Protein Groups	# Proteins	# PSMs	Master Protein Accessions	Positions in Master Proteins	Modifications in Master Proteins	# Missed Cleavages	Theo. MH+ [Da]	Confidence (by Search Engine): MS Amanda 2.0	Confidence (by Search Engine): Sequest HT	Amanda Score (by Search Engine): MS Amanda 2.0	XCorr (by Search Engine): Sequest HT	Sequence in Protein	Positions in Proteins
	FALSE	High	[K].KGSVTSVQAVYVPADDLTDPAPATTFAHLDATTVLSR.[G]		FALSE	1	13	2	H8X7M9	H8X7M9 [324-360]		1	3814.95	High	High	539.19	4.13	K.KGSVTSVQAVYVPADDLTDPAPATTFAHLDATTVLSR.G	[228-264]
	FALSE	High	[R].LLDAAVVGQEHYDVATGVQQTLQAYK.[S]		FALSE	1	7	4	H8X7M9	H8X7M9 [380-405]		0	2817.44	High	High	525.09	5.87	R.LLDAAVVGQEHYDVATGVQQTLQAYK.S	[284-309]
	FALSE	High	[K].AHGGFSVFTGVGER.[T]		FALSE	1	13	4	H8X7M9	H8X7M9 [200-213]		0	1420.7	High	High	350.94	2.9	K.AHGGFSVFTGVGER.T	[104-117]
	FALSE	High	[K].VALVFGQMNEPPGAR.[A]		FALSE	1	13	5	H8X7M9	H8X7M9 [238-252]		0	1585.82	High	High	340.52	3.38	K.VALVFGQMNEPPGAR.A	[142-156]
	FALSE	High	[R].GISELGIYPAVDPLDSK.[S]		FALSE	1	13	2	H8X7M9	H8X7M9 [361-377]		0	1773.93	High	High	300.9	2.95	R.GISELGIYPAVDPLDSK.S	[265-281]
	FALSE	High	[K].VVDLLAPYAR.[G]		FALSE	1	13	1	H8X7M9	H8X7M9 [163-172]		0	1116.64	High	Low	213.9	2.04	K.VVDLLAPYAR.G	[67-76]
	FALSE	High	[K].IGLFGGAGVGK.[T]		FALSE	1	13	1	H8X7M9	H8X7M9 [176-186]		0	975.562	High	Medium	186.54	2.24	K.IGLFGGAGVGK.T	[80-90]
FALSE	High	High	None	H8XBG3	60S acidic ribosomal protein P0 OS=Candida orthopsilosis (strain 90-125) OX=1136231 GN=CORT_0H00330 PE=3 SV=1	0	0	31	FALSE	9	19	9	312	33.2	4.79	3185.25	26.87	9	6	cell organization and biogenesis;metabolic process	cytoplasm;cytosol;ribosome	RNA binding;structural molecule activity	Pf00428, Pf00466	14542407	CORT_0H00330	CORT_0H00330	8	Ribosome			1	1
	Checked	Confidence	Annotated Sequence	Modifications	Contaminant	# Protein Groups	# Proteins	# PSMs	Master Protein Accessions	Positions in Master Proteins	Modifications in Master Proteins	# Missed Cleavages	Theo. MH+ [Da]	Confidence (by Search Engine): MS Amanda 2.0	Confidence (by Search Engine): Sequest HT	Amanda Score (by Search Engine): MS Amanda 2.0	XCorr (by Search Engine): Sequest HT	Sequence in Protein	Positions in Proteins
	FALSE	High	[K].SIFIVGVDNVSSQQMHEIR.[K]		FALSE	1	4	2	G8B8T9	G8B8T9 [24-42]		0	2159.09	High	High	453.19	4.69	K.SIFIVGVDNVSSQQMHEIR.K	[24-42]
	FALSE	High	[K].TIRDTITSNVVAAPAK.[A]		FALSE	1	2	4	G8B8T9	G8B8T9 [95-110]		1	1656.93	High	High	352.49	4.01	K.TIRDTITSNVVAAPAK.A	[95-110]
	FALSE	High	[K].SIFIVGVDNVSSQQMHEIRK.[A]		FALSE	1	4	2	G8B8T9	G8B8T9 [24-43]		1	2287.19	High	High	317.98	3.39	K.SIFIVGVDNVSSQQMHEIRK.A	[24-43]
	FALSE	High	[K].GNVGFIFTNADLK.[T]		FALSE	1	4	2	G8B8T9	G8B8T9 [82-94]		0	1395.73	High	High	311.7	2.98	K.GNVGFIFTNADLK.T	[82-94]
	FALSE	High	[K].AGAVAPADVYIPAGNTGMEPGK.[T]		FALSE	1	2	4	G8B8T9	G8B8T9 [111-132]		0	2086.03	High	High	260.28	2.86	K.AGAVAPADVYIPAGNTGMEPGK.T	[111-132]
	FALSE	High	[R].DTITSNVVAAPAK.[A]		FALSE	1	2	2	G8B8T9	G8B8T9 [98-110]		0	1286.7	High	High	252.42	2.9	R.DTITSNVVAAPAK.A	[98-110]
	FALSE	High	[K].LRELLEEYK.[S]		FALSE	1	7	1	G8B8T9	G8B8T9 [15-23]		1	1192.66	High	Medium	221.9	2.42	K.LRELLEEYK.S	[15-23]
	FALSE	High	[K].KVQYFAK.[L]		FALSE	1	2	1	G8B8T9	G8B8T9 [8-14]		1	883.504	High	Medium	221.59	2.18	K.KVQYFAK.L	[8-14]
	FALSE	High	[R].GTIEIVSDVK.[V]		FALSE	1	8	1	G8B8T9	G8B8T9 [148-157]		0	1060.59	High	Medium	190.48	2.42	R.GTIEIVSDVK.V	[148-157]
FALSE	High	High	None	A0A367XQR2	Heat shock protein SSA2 OS=Candida viswanathii OX=5486 GN=SSA2_0 PE=3 SV=1	0	0	17	FALSE	9	19	4	644	70	5.08	3309.73	25.86	9	8												0	1
	Checked	Confidence	Annotated Sequence	Modifications	Contaminant	# Protein Groups	# Proteins	# PSMs	Master Protein Accessions	Positions in Master Proteins	Modifications in Master Proteins	# Missed Cleavages	Theo. MH+ [Da]	Confidence (by Search Engine): MS Amanda 2.0	Confidence (by Search Engine): Sequest HT	Amanda Score (by Search Engine): MS Amanda 2.0	XCorr (by Search Engine): Sequest HT	Sequence in Protein	Positions in Proteins
	FALSE	High	[R].IINEPTAAAIAYGLDKK.[GS]		FALSE	3	16	2	G9BX82; H8X1W4; H8X9S4	G9BX82 [170-186]; H8X1W4 [170-186]; H8X9S4 [170-186]		1	1787.99	High	High	518.33	4.12	R.IINEPTAAAIAYGLDKK.S	[170-186]
	FALSE	High	[R].IINEPTAAAIAYGLDK.[K]		FALSE	3	16	2	G9BX82; H8X1W4; H8X9S4	G9BX82 [170-185]; H8X1W4 [170-185]; H8X9S4 [170-185]		0	1659.9	High	High	330.31	3.85	R.IINEPTAAAIAYGLDK.K	[170-185]
	FALSE	High	[R].ARFEELCADLFR.[S]	1xCarbamidomethyl [C7]	FALSE	2	17	3	G9BX82; H8X5G1	G9BX82 [299-310]; H8X5G1 [303-314]		1	1526.74	High	High	325.75	3.18	R.ARFEELCADLFR.S	[298-309]
	FALSE	High	[K].KSETFSTYADNQPGVLIQVFEGER.[AT]		FALSE	1	16	2	G9BX82	G9BX82 [423-446]		1	2715.33	High	High	321.37	3.49	K.KSETFSTYADNQPGVLIQVFEGER.T	[422-445]
	FALSE	High	[K].DAVVTVPAYFNDSQR.[Q]		FALSE	3	16	3	G9BX82; H8X1W4; H8X9S4	G9BX82 [139-153]; H8X1W4 [139-153]; H8X9S4 [139-153]		0	1681.82	High	High	299.21	2.64	K.DAVVTVPAYFNDSQR.Q	[139-153]
	FALSE	High	[K].ATAGDTHLGGEDFDNR.[L]		FALSE	1	15	2	G9BX82	G9BX82 [220-235]		0	1675.73	High	High	292.94	3.09	K.ATAGDTHLGGEDFDNR.L	[219-234]
	FALSE	High	[R].LVNFFIQEFKR.[K]		FALSE	1	15	2	G9BX82	G9BX82 [236-246]		1	1440.8	High	High	266.6	2.64	R.LVNFFIQEFKR.K	[235-245]
	FALSE	High	[R].TTPSFVAFTDTER.[L]		FALSE	3	17	2	G9BX82; H8X1W4; H8X9S4	G9BX82 [35-47]; H8X1W4 [35-47]; H8X9S4 [35-47]		0	1471.71	High	High	254.16	2.85	R.TTPSFVAFTDTER.L	[35-47]
	FALSE	High	[R].LVNFFIQEFK.[R]		FALSE	1	15	1	G9BX82	G9BX82 [236-245]		0	1284.7	High	Medium	196.75	2.29	R.LVNFFIQEFK.R	[235-244]
FALSE	High	High	None	B9W8L5	Elongation factor 1-alpha OS=Candida dubliniensis (strain CD36 / ATCC MYA-646 / CBS 7987 / NCPF 3949 / NRRL Y-17841) OX=573826 GN=Cd36_07890 PE=3 SV=1	0	0	18	FALSE	7	19	7	458	49.9	9.03	3210.4	21.8	7	5	metabolic process	cytoplasm	catalytic activity;nucleotide binding;RNA binding	Pf00009, Pf03143, Pf03144	8044980	CD36_07890	CD36_07890	1	RNA transport			1	1
	Checked	Confidence	Annotated Sequence	Modifications	Contaminant	# Protein Groups	# Proteins	# PSMs	Master Protein Accessions	Positions in Master Proteins	Modifications in Master Proteins	# Missed Cleavages	Theo. MH+ [Da]	Confidence (by Search Engine): MS Amanda 2.0	Confidence (by Search Engine): Sequest HT	Amanda Score (by Search Engine): MS Amanda 2.0	XCorr (by Search Engine): Sequest HT	Sequence in Protein	Positions in Proteins
	FALSE	High	[K].YHVTVIDAPGHR.[D]		FALSE	1	10	4	G8BCR8	G8BCR8 [85-96]		0	1364.71	High	High	395.61	4.08	K.YHVTVIDAPGHR.D	[85-96]
	FALSE	High	[R].EHALLAYTLGVK.[Q]		FALSE	1	10	4	G8BCR8	G8BCR8 [135-146]		0	1314.74	High	High	386.22	3.37	R.EHALLAYTLGVK.Q	[135-146]
	FALSE	High	[K].STTTGHLIYK.[C]		FALSE	1	10	3	G8BCR8	G8BCR8 [21-30]		0	1120.6	High	High	288.02	2.6	K.STTTGHLIYK.C	[21-30]
	FALSE	High	[K].YAWVLDKLKAER.[E]		FALSE	1	10	2	G8BCR8	G8BCR8 [56-67]		2	1491.83	High	Medium	259.94	2.83	K.YAWVLDKLKAER.E	[56-67]
	FALSE	High	[K].YHVTVIDAPGHRDFIK.[N]		FALSE	1	9	3	G8BCR8	G8BCR8 [85-100]		1	1867.98	High	High	257.59	2.9	K.YHVTVIDAPGHRDFIK.N	[85-100]
	FALSE	High	[K].IGGIGTVPVGR.[V]		FALSE	1	15	2	G8BCR8	G8BCR8 [254-264]		0	1025.61	High	High	234.85	2.81	K.IGGIGTVPVGR.V	[254-264]
	FALSE	High	[K].TLLEAIDAIEPPTRPTDKPLR.[L]		FALSE	1	11	1	G8BCR8	G8BCR8 [225-245]		0	2346.3	High	Low	193.98	2.13	K.TLLEAIDAIEPPTRPTDKPLR.L	[225-245]
FALSE	High	High	None	M3IUE2	Serine hydroxymethyltransferase OS=Candida maltosa (strain Xu316) OX=1245528 GN=G210_4745 PE=3 SV=1	0	0	20	FALSE	9	19	9	470	51.9	7.2	3071.99	24.11	9	8	metabolic process	cytoplasm	catalytic activity	Pf00155, Pf00266, Pf00464		G210_4745						0	1
	Checked	Confidence	Annotated Sequence	Modifications	Contaminant	# Protein Groups	# Proteins	# PSMs	Master Protein Accessions	Positions in Master Proteins	Modifications in Master Proteins	# Missed Cleavages	Theo. MH+ [Da]	Confidence (by Search Engine): MS Amanda 2.0	Confidence (by Search Engine): Sequest HT	Amanda Score (by Search Engine): MS Amanda 2.0	XCorr (by Search Engine): Sequest HT	Sequence in Protein	Positions in Proteins
	FALSE	High	[K].LVSDGTDSHMVLVSLK.[D]		FALSE	1	7	2	G8B4U3	G8B4U3 [340-355]		0	1700.89	High	High	385.75	3.57	K.LVSDGTDSHMVLVSLK.D	[341-356]
	FALSE	High	[R].VDLETGLIDYDMLEK.[T]		FALSE	1	7	2	G8B4U3	G8B4U3 [165-179]		0	1753.86	High	High	338.75	3.46	R.VDLETGLIDYDMLEK.T	[166-180]
	FALSE	High	[R].YYGGNEHIDR.[M]		FALSE	1	7	3	G8B4U3	G8B4U3 [73-82]		0	1223.54	High	High	318.23	2.99	R.YYGGNEHIDR.M	[74-83]
	FALSE	High	[K].ISAVSTYFETMPYR.[V]		FALSE	1	7	2	G8B4U3	G8B4U3 [151-164]		0	1664.8	High	High	278.95	2.9	K.ISAVSTYFETMPYR.V	[152-165]
	FALSE	High	[K].VLVAGTSAYCR.[L]	1xCarbamidomethyl [C10]	FALSE	1	7	2	G8B4U3	G8B4U3 [188-198]		0	1196.61	High	High	269.36	2.82	K.VLVAGTSAYCR.L	[189-199]
	FALSE	High	[K].NSIPGDKSALVPGGVR.[I]		FALSE	1	7	3	G8B4U3	G8B4U3 [378-393]		1	1566.86	High	High	251.38	2.77	K.NSIPGDKSALVPGGVR.I	[379-394]
	FALSE	High	[K].LVSDGTDSHMVLVSLKDK.[Q]		FALSE	1	7	1	G8B4U3	G8B4U3 [340-357]		1	1944.01	High	Low	249.76	2.21	K.LVSDGTDSHMVLVSLKDK.Q	[341-358]
	FALSE	High	[R].KISAVSTYFETMPYR.[V]		FALSE	1	7	2	G8B4U3	G8B4U3 [150-164]		1	1792.89	High	High	246.89	3.1	R.KISAVSTYFETMPYR.V	[151-165]
	FALSE	High	[R].IGAPAMTTR.[G]		FALSE	1	7	2	G8B4U3	G8B4U3 [394-402]		0	917.487	High	High	219.53	2.49	R.IGAPAMTTR.G	[395-403]
FALSE	High	High	None	B9WCA9	Elongation factor 1-alpha OS=Candida dubliniensis (strain CD36 / ATCC MYA-646 / CBS 7987 / NCPF 3949 / NRRL Y-17841) OX=573826 GN=Cd36_22520 PE=3 SV=1	0	0	18	FALSE	7	19	7	458	50	9.03	3210.4	21.8	7	5	metabolic process	cytoplasm	catalytic activity;nucleotide binding;RNA binding	Pf00009, Pf03143, Pf03144	8046521	CD36_22520	CD36_22520	2	RNA transport			1	1
	Checked	Confidence	Annotated Sequence	Modifications	Contaminant	# Protein Groups	# Proteins	# PSMs	Master Protein Accessions	Positions in Master Proteins	Modifications in Master Proteins	# Missed Cleavages	Theo. MH+ [Da]	Confidence (by Search Engine): MS Amanda 2.0	Confidence (by Search Engine): Sequest HT	Amanda Score (by Search Engine): MS Amanda 2.0	XCorr (by Search Engine): Sequest HT	Sequence in Protein	Positions in Proteins
	FALSE	High	[K].YHVTVIDAPGHR.[D]		FALSE	1	10	4	G8BCR8	G8BCR8 [85-96]		0	1364.71	High	High	395.61	4.08	K.YHVTVIDAPGHR.D	[85-96]
	FALSE	High	[R].EHALLAYTLGVK.[Q]		FALSE	1	10	4	G8BCR8	G8BCR8 [135-146]		0	1314.74	High	High	386.22	3.37	R.EHALLAYTLGVK.Q	[135-146]
	FALSE	High	[K].STTTGHLIYK.[C]		FALSE	1	10	3	G8BCR8	G8BCR8 [21-30]		0	1120.6	High	High	288.02	2.6	K.STTTGHLIYK.C	[21-30]
	FALSE	High	[K].YAWVLDKLKAER.[E]		FALSE	1	10	2	G8BCR8	G8BCR8 [56-67]		2	1491.83	High	Medium	259.94	2.83	K.YAWVLDKLKAER.E	[56-67]
	FALSE	High	[K].YHVTVIDAPGHRDFIK.[N]		FALSE	1	9	3	G8BCR8	G8BCR8 [85-100]		1	1867.98	High	High	257.59	2.9	K.YHVTVIDAPGHRDFIK.N	[85-100]
	FALSE	High	[K].IGGIGTVPVGR.[V]		FALSE	1	15	2	G8BCR8	G8BCR8 [254-264]		0	1025.61	High	High	234.85	2.81	K.IGGIGTVPVGR.V	[254-264]
	FALSE	High	[K].TLLEAIDAIEPPTRPTDKPLR.[L]		FALSE	1	11	1	G8BCR8	G8BCR8 [225-245]		0	2346.3	High	Low	193.98	2.13	K.TLLEAIDAIEPPTRPTDKPLR.L	[225-245]
FALSE	High	High	None	C5MH65	Serine hydroxymethyltransferase OS=Candida tropicalis (strain ATCC MYA-3404 / T1) OX=294747 GN=CTRG_05419 PE=3 SV=1	0	0	20	FALSE	9	19	9	470	52	7.23	3071.99	24.11	9	8	metabolic process	cytoplasm	catalytic activity	Pf00155, Pf00464	8299744	CTRG_05419	CTRG_05419		Glyoxylate and dicarboxylate metabolism; Metabolic pathways; Biosynthesis of antibiotics; Glycine, serine and threonine metabolism; Biosynthesis of amino acids; Methane metabolism; Carbon metabolism; Cyanoamino acid metabolism; One carbon pool by folate; Biosynthesis of secondary metabolites			10	1
	Checked	Confidence	Annotated Sequence	Modifications	Contaminant	# Protein Groups	# Proteins	# PSMs	Master Protein Accessions	Positions in Master Proteins	Modifications in Master Proteins	# Missed Cleavages	Theo. MH+ [Da]	Confidence (by Search Engine): MS Amanda 2.0	Confidence (by Search Engine): Sequest HT	Amanda Score (by Search Engine): MS Amanda 2.0	XCorr (by Search Engine): Sequest HT	Sequence in Protein	Positions in Proteins
	FALSE	High	[K].LVSDGTDSHMVLVSLK.[D]		FALSE	1	7	2	G8B4U3	G8B4U3 [340-355]		0	1700.89	High	High	385.75	3.57	K.LVSDGTDSHMVLVSLK.D	[341-356]
	FALSE	High	[R].VDLETGLIDYDMLEK.[T]		FALSE	1	7	2	G8B4U3	G8B4U3 [165-179]		0	1753.86	High	High	338.75	3.46	R.VDLETGLIDYDMLEK.T	[166-180]
	FALSE	High	[R].YYGGNEHIDR.[M]		FALSE	1	7	3	G8B4U3	G8B4U3 [73-82]		0	1223.54	High	High	318.23	2.99	R.YYGGNEHIDR.M	[74-83]
	FALSE	High	[K].ISAVSTYFETMPYR.[V]		FALSE	1	7	2	G8B4U3	G8B4U3 [151-164]		0	1664.8	High	High	278.95	2.9	K.ISAVSTYFETMPYR.V	[152-165]
	FALSE	High	[K].VLVAGTSAYCR.[L]	1xCarbamidomethyl [C10]	FALSE	1	7	2	G8B4U3	G8B4U3 [188-198]		0	1196.61	High	High	269.36	2.82	K.VLVAGTSAYCR.L	[189-199]
	FALSE	High	[K].NSIPGDKSALVPGGVR.[I]		FALSE	1	7	3	G8B4U3	G8B4U3 [378-393]		1	1566.86	High	High	251.38	2.77	K.NSIPGDKSALVPGGVR.I	[379-394]
	FALSE	High	[K].LVSDGTDSHMVLVSLKDK.[Q]		FALSE	1	7	1	G8B4U3	G8B4U3 [340-357]		1	1944.01	High	Low	249.76	2.21	K.LVSDGTDSHMVLVSLKDK.Q	[341-358]
	FALSE	High	[R].KISAVSTYFETMPYR.[V]		FALSE	1	7	2	G8B4U3	G8B4U3 [150-164]		1	1792.89	High	High	246.89	3.1	R.KISAVSTYFETMPYR.V	[151-165]
	FALSE	High	[R].IGAPAMTTR.[G]		FALSE	1	7	2	G8B4U3	G8B4U3 [394-402]		0	917.487	High	High	219.53	2.49	R.IGAPAMTTR.G	[395-403]
FALSE	High	High	None	Q59QD6	Elongation factor 1-alpha 2 OS=Candida albicans (strain SC5314 / ATCC MYA-2876) OX=237561 GN=TEF2 PE=3 SV=2	0	0	18	FALSE	7	19	7	458	50	9.03	3210.4	21.8	7	5	metabolic process	cell surface;cytoplasm	catalytic activity;nucleotide binding;protein binding;RNA binding	Pf00009, Pf03143, Pf03144	3648254; 3646502	W5Q_00806; I503_02265; I503_00814	TEF3; TEF1; TEF2	2; 1	RNA transport			1	1
	Checked	Confidence	Annotated Sequence	Modifications	Contaminant	# Protein Groups	# Proteins	# PSMs	Master Protein Accessions	Positions in Master Proteins	Modifications in Master Proteins	# Missed Cleavages	Theo. MH+ [Da]	Confidence (by Search Engine): MS Amanda 2.0	Confidence (by Search Engine): Sequest HT	Amanda Score (by Search Engine): MS Amanda 2.0	XCorr (by Search Engine): Sequest HT	Sequence in Protein	Positions in Proteins
	FALSE	High	[K].YHVTVIDAPGHR.[D]		FALSE	1	10	4	G8BCR8	G8BCR8 [85-96]		0	1364.71	High	High	395.61	4.08	K.YHVTVIDAPGHR.D	[85-96]
	FALSE	High	[R].EHALLAYTLGVK.[Q]		FALSE	1	10	4	G8BCR8	G8BCR8 [135-146]		0	1314.74	High	High	386.22	3.37	R.EHALLAYTLGVK.Q	[135-146]
	FALSE	High	[K].STTTGHLIYK.[C]		FALSE	1	10	3	G8BCR8	G8BCR8 [21-30]		0	1120.6	High	High	288.02	2.6	K.STTTGHLIYK.C	[21-30]
	FALSE	High	[K].YAWVLDKLKAER.[E]		FALSE	1	10	2	G8BCR8	G8BCR8 [56-67]		2	1491.83	High	Medium	259.94	2.83	K.YAWVLDKLKAER.E	[56-67]
	FALSE	High	[K].YHVTVIDAPGHRDFIK.[N]		FALSE	1	9	3	G8BCR8	G8BCR8 [85-100]		1	1867.98	High	High	257.59	2.9	K.YHVTVIDAPGHRDFIK.N	[85-100]
	FALSE	High	[K].IGGIGTVPVGR.[V]		FALSE	1	15	2	G8BCR8	G8BCR8 [254-264]		0	1025.61	High	High	234.85	2.81	K.IGGIGTVPVGR.V	[254-264]
	FALSE	High	[K].TLLEAIDAIEPPTRPTDKPLR.[L]		FALSE	1	11	1	G8BCR8	G8BCR8 [225-245]		0	2346.3	High	Low	193.98	2.13	K.TLLEAIDAIEPPTRPTDKPLR.L	[225-245]
FALSE	High	High	None	A0A367Y5N6	Elongation factor 1-alpha OS=Candida viswanathii OX=5486 GN=TEF2_2 PE=3 SV=1	0	0	18	FALSE	7	19	7	458	49.9	9.03	3210.4	21.8	7	5												0	1
	Checked	Confidence	Annotated Sequence	Modifications	Contaminant	# Protein Groups	# Proteins	# PSMs	Master Protein Accessions	Positions in Master Proteins	Modifications in Master Proteins	# Missed Cleavages	Theo. MH+ [Da]	Confidence (by Search Engine): MS Amanda 2.0	Confidence (by Search Engine): Sequest HT	Amanda Score (by Search Engine): MS Amanda 2.0	XCorr (by Search Engine): Sequest HT	Sequence in Protein	Positions in Proteins
	FALSE	High	[K].YHVTVIDAPGHR.[D]		FALSE	1	10	4	G8BCR8	G8BCR8 [85-96]		0	1364.71	High	High	395.61	4.08	K.YHVTVIDAPGHR.D	[85-96]
	FALSE	High	[R].EHALLAYTLGVK.[Q]		FALSE	1	10	4	G8BCR8	G8BCR8 [135-146]		0	1314.74	High	High	386.22	3.37	R.EHALLAYTLGVK.Q	[135-146]
	FALSE	High	[K].STTTGHLIYK.[C]		FALSE	1	10	3	G8BCR8	G8BCR8 [21-30]		0	1120.6	High	High	288.02	2.6	K.STTTGHLIYK.C	[21-30]
	FALSE	High	[K].YAWVLDKLKAER.[E]		FALSE	1	10	2	G8BCR8	G8BCR8 [56-67]		2	1491.83	High	Medium	259.94	2.83	K.YAWVLDKLKAER.E	[56-67]
	FALSE	High	[K].YHVTVIDAPGHRDFIK.[N]		FALSE	1	9	3	G8BCR8	G8BCR8 [85-100]		1	1867.98	High	High	257.59	2.9	K.YHVTVIDAPGHRDFIK.N	[85-100]
	FALSE	High	[K].IGGIGTVPVGR.[V]		FALSE	1	15	2	G8BCR8	G8BCR8 [254-264]		0	1025.61	High	High	234.85	2.81	K.IGGIGTVPVGR.V	[254-264]
	FALSE	High	[K].TLLEAIDAIEPPTRPTDKPLR.[L]		FALSE	1	11	1	G8BCR8	G8BCR8 [225-245]		0	2346.3	High	Low	193.98	2.13	K.TLLEAIDAIEPPTRPTDKPLR.L	[225-245]
FALSE	High	High	None	H8WZH1	Pdc11 pyruvate decarboxylase OS=Candida orthopsilosis (strain 90-125) OX=1136231 GN=CORT_0B01190 PE=3 SV=1	0	0	25	FALSE	10	19	10	567	62.2	5.64	3547.34	17.99	10	4			catalytic activity;metal ion binding	Pf00205, Pf02775, Pf02776	14538217	CORT_0B01190	CORT_0B01190	2	Glycolysis / Gluconeogenesis; Biosynthesis of secondary metabolites; Metabolic pathways; Biosynthesis of antibiotics			4	1
	Checked	Confidence	Annotated Sequence	Modifications	Contaminant	# Protein Groups	# Proteins	# PSMs	Master Protein Accessions	Positions in Master Proteins	Modifications in Master Proteins	# Missed Cleavages	Theo. MH+ [Da]	Confidence (by Search Engine): MS Amanda 2.0	Confidence (by Search Engine): Sequest HT	Amanda Score (by Search Engine): MS Amanda 2.0	XCorr (by Search Engine): Sequest HT	Sequence in Protein	Positions in Proteins
	FALSE	High	[R].WAGNANELNAGYAADGYSR.[V]		FALSE	1	2	3	G8BHF2	G8BHF2 [45-63]		0	1999.89	High	High	439.12	4.69	R.WAGNANELNAGYAADGYSR.V	[45-63]
	FALSE	High	[K].NISHSSAFISDINSAPNEIDR.[C]		FALSE	1	2	2	G8BHF2	G8BHF2 [131-151]		0	2287.09	High	High	400.03	4.21	K.NISHSSAFISDINSAPNEIDR.C	[131-151]
	FALSE	High	[R].FGGVYVGSLSRPDVK.[E]		FALSE	1	3	4	G8BHF2	G8BHF2 [259-273]		0	1580.84	High	High	356.35	3.58	R.FGGVYVGSLSRPDVK.E	[259-273]
	FALSE	High	[R].LHQLKVDTIFGVPGDFNLSLLDKIYEIDGMR.[W]		FALSE	1	2	2	G8BHF2	G8BHF2 [14-44]		2	3546.87	High	High	286.84	2.71	R.LHQLKVDTIFGVPGDFNLSLLDKIYEIDGMR.W	[14-44]
	FALSE	High	[K].NPVILVDACASR.[H]	1xCarbamidomethyl [C9]	FALSE	1	3	2	G8BHF2	G8BHF2 [213-224]		0	1314.68	High	High	263.58	3.03	K.NPVILVDACASR.H	[213-224]
	FALSE	High	[K].QLLLHHTLGNGDFTVFHR.[M]		FALSE	1	8	3	G8BHF2	G8BHF2 [110-127]		0	2105.1	High	Medium	255.24	2.55	K.QLLLHHTLGNGDFTVFHR.M	[110-127]
	FALSE	High	[K].EAKNPVILVDACASR.[H]	1xCarbamidomethyl [C12]	FALSE	1	2	1	G8BHF2	G8BHF2 [210-224]		1	1642.86	High	Low	216.79	2.1	K.EAKNPVILVDACASR.H	[210-224]
	FALSE	High	[R].MDAPANLVAQAK.[L]		FALSE	1	2	1	G8BHF2	G8BHF2 [545-556]		0	1228.64	High	Low	211.41	1.9	R.MDAPANLVAQAK.L	[545-556]
	FALSE	High	[K].IYEIDGMR.[W]		FALSE	1	3	1	G8BHF2	G8BHF2 [37-44]		0	996.482	High	Low	211.24	1.98	K.IYEIDGMR.W	[37-44]
	FALSE	High	[RK].NVVEFHSDYTK.[I]		FALSE	1	5	1	G8BHF2	G8BHF2 [305-315]		0	1338.63	High	Low	197.25	1.77	K.NVVEFHSDYTK.I	[305-315]
FALSE	High	High	None	Q0ZIF2	ATP synthase subunit beta (Fragment) OS=Candida dubliniensis OX=42374 GN=atp2 PE=4 SV=1	0	0	39	FALSE	7	19	7	337	35.9	4.96	3704.16	25.16	7	5	metabolic process;transport		catalytic activity;nucleotide binding;transporter activity	Pf00006, Pf00306								0	1
	Checked	Confidence	Annotated Sequence	Modifications	Contaminant	# Protein Groups	# Proteins	# PSMs	Master Protein Accessions	Positions in Master Proteins	Modifications in Master Proteins	# Missed Cleavages	Theo. MH+ [Da]	Confidence (by Search Engine): MS Amanda 2.0	Confidence (by Search Engine): Sequest HT	Amanda Score (by Search Engine): MS Amanda 2.0	XCorr (by Search Engine): Sequest HT	Sequence in Protein	Positions in Proteins
	FALSE	High	[K].KGSVTSVQAVYVPADDLTDPAPATTFAHLDATTVLSR.[G]		FALSE	1	13	2	H8X7M9	H8X7M9 [324-360]		1	3814.95	High	High	539.19	4.13	K.KGSVTSVQAVYVPADDLTDPAPATTFAHLDATTVLSR.G	[228-264]
	FALSE	High	[R].LLDAAVVGQEHYDVATGVQQTLQAYK.[S]		FALSE	1	7	4	H8X7M9	H8X7M9 [380-405]		0	2817.44	High	High	525.09	5.87	R.LLDAAVVGQEHYDVATGVQQTLQAYK.S	[284-309]
	FALSE	High	[K].AHGGFSVFTGVGER.[T]		FALSE	1	13	4	H8X7M9	H8X7M9 [200-213]		0	1420.7	High	High	350.94	2.9	K.AHGGFSVFTGVGER.T	[104-117]
	FALSE	High	[K].VALVFGQMNEPPGAR.[A]		FALSE	1	13	5	H8X7M9	H8X7M9 [238-252]		0	1585.82	High	High	340.52	3.38	K.VALVFGQMNEPPGAR.A	[142-156]
	FALSE	High	[R].GISELGIYPAVDPLDSK.[S]		FALSE	1	13	2	H8X7M9	H8X7M9 [361-377]		0	1773.93	High	High	300.9	2.95	R.GISELGIYPAVDPLDSK.S	[265-281]
	FALSE	High	[K].VVDLLAPYAR.[G]		FALSE	1	13	1	H8X7M9	H8X7M9 [163-172]		0	1116.64	High	Low	213.9	2.04	K.VVDLLAPYAR.G	[67-76]
	FALSE	High	[K].IGLFGGAGVGK.[T]		FALSE	1	13	1	H8X7M9	H8X7M9 [176-186]		0	975.562	High	Medium	186.54	2.24	K.IGLFGGAGVGK.T	[80-90]
FALSE	High	High	None	A0A367XNI2	Elongation factor 1-alpha OS=Candida viswanathii OX=5486 GN=TEF2_1 PE=3 SV=1	0	0	18	FALSE	7	19	7	458	49.9	9.03	3210.4	21.8	7	5												0	1
	Checked	Confidence	Annotated Sequence	Modifications	Contaminant	# Protein Groups	# Proteins	# PSMs	Master Protein Accessions	Positions in Master Proteins	Modifications in Master Proteins	# Missed Cleavages	Theo. MH+ [Da]	Confidence (by Search Engine): MS Amanda 2.0	Confidence (by Search Engine): Sequest HT	Amanda Score (by Search Engine): MS Amanda 2.0	XCorr (by Search Engine): Sequest HT	Sequence in Protein	Positions in Proteins
	FALSE	High	[K].YHVTVIDAPGHR.[D]		FALSE	1	10	4	G8BCR8	G8BCR8 [85-96]		0	1364.71	High	High	395.61	4.08	K.YHVTVIDAPGHR.D	[85-96]
	FALSE	High	[R].EHALLAYTLGVK.[Q]		FALSE	1	10	4	G8BCR8	G8BCR8 [135-146]		0	1314.74	High	High	386.22	3.37	R.EHALLAYTLGVK.Q	[135-146]
	FALSE	High	[K].STTTGHLIYK.[C]		FALSE	1	10	3	G8BCR8	G8BCR8 [21-30]		0	1120.6	High	High	288.02	2.6	K.STTTGHLIYK.C	[21-30]
	FALSE	High	[K].YAWVLDKLKAER.[E]		FALSE	1	10	2	G8BCR8	G8BCR8 [56-67]		2	1491.83	High	Medium	259.94	2.83	K.YAWVLDKLKAER.E	[56-67]
	FALSE	High	[K].YHVTVIDAPGHRDFIK.[N]		FALSE	1	9	3	G8BCR8	G8BCR8 [85-100]		1	1867.98	High	High	257.59	2.9	K.YHVTVIDAPGHRDFIK.N	[85-100]
	FALSE	High	[K].IGGIGTVPVGR.[V]		FALSE	1	15	2	G8BCR8	G8BCR8 [254-264]		0	1025.61	High	High	234.85	2.81	K.IGGIGTVPVGR.V	[254-264]
	FALSE	High	[K].TLLEAIDAIEPPTRPTDKPLR.[L]		FALSE	1	11	1	G8BCR8	G8BCR8 [225-245]		0	2346.3	High	Low	193.98	2.13	K.TLLEAIDAIEPPTRPTDKPLR.L	[225-245]
FALSE	High	High	None	H8WYQ8	Ald5 NAD-aldehyde dehydrogenase OS=Candida orthopsilosis (strain 90-125) OX=1136231 GN=CORT_0A11550 PE=3 SV=1	0	0	27	FALSE	10	19	10	497	53.4	5.82	3287.76	21.58	10	6	metabolic process		catalytic activity	Pf00171	14537305	CORT_0A11550	CORT_0A11550	1	Fatty acid degradation; Arginine and proline metabolism; Tryptophan metabolism; Histidine metabolism; Lysine degradation; Pyruvate metabolism; Biosynthesis of antibiotics; Valine, leucine and isoleucine degradation; Pentose and glucuronate interconversions; beta-Alanine metabolism; Biosynthesis of secondary metabolites; Ascorbate and aldarate metabolism; Metabolic pathways; Glycolysis / Gluconeog…			15	1
	Checked	Confidence	Annotated Sequence	Modifications	Contaminant	# Protein Groups	# Proteins	# PSMs	Master Protein Accessions	Positions in Master Proteins	Modifications in Master Proteins	# Missed Cleavages	Theo. MH+ [Da]	Confidence (by Search Engine): MS Amanda 2.0	Confidence (by Search Engine): Sequest HT	Amanda Score (by Search Engine): MS Amanda 2.0	XCorr (by Search Engine): Sequest HT	Sequence in Protein	Positions in Proteins
	FALSE	High	[K].LGPVLASGSTTVLK.[T]		FALSE	1	2	2	G8BE80	G8BE80 [177-190]		0	1342.79	High	High	354.55	3.17	K.LGPVLASGSTTVLK.T	[177-190]
	FALSE	High	[R].VLIQSGVYDEVVKK.[L]		FALSE	1	2	2	G8BE80	G8BE80 [306-319]		1	1576.89	High	High	350.78	3.19	R.VLIQSGVYDEVVKK.L	[306-319]
	FALSE	High	[K].AGTIWVNTYNDFHPMVPFGGFSASGIGR.[E]		FALSE	1	2	2	G8BE80	G8BE80 [446-473]		0	2998.43	High	High	319.47	3.72	K.AGTIWVNTYNDFHPMVPFGGFSASGIGR.E	[446-473]
	FALSE	High	[K].KVTLELGGK.[S]		FALSE	1	11	2	G8BE80	G8BE80 [262-270]		1	944.578	High	High	309.48	2.75	K.KVTLELGGK.S	[262-270]
	FALSE	High	[R].VLIQSGVYDEVVK.[K]		FALSE	1	2	2	G8BE80	G8BE80 [306-318]		0	1448.8	High	High	280.96	2.57	R.VLIQSGVYDEVVK.K	[306-318]
	FALSE	High	[R].EMGEEVFHEYTQTK.[A]		FALSE	1	2	4	G8BE80	G8BE80 [474-487]		0	1727.76	High	High	274.43	3.18	R.EMGEEVFHEYTQTK.A	[474-487]
	FALSE	High	[K].GYFVKPTIFGDVAGHMK.[I]		FALSE	1	2	1	G8BE80	G8BE80 [376-392]		0	1866.96	High	Low	273.19	2.47	K.GYFVKPTIFGDVAGHMK.I	[376-392]
	FALSE	High	[K].ILQYIESGKEQGAK.[I]		FALSE	1	2	2	G8BE80	G8BE80 [351-364]		1	1563.84	High	Medium	233.98	2.32	K.ILQYIESGKEQGAK.I	[351-364]
	FALSE	High	[K].VAFTGSTLVGK.[T]		FALSE	1	2	1	G8BE80	G8BE80 [239-249]		0	1079.61	High	Medium	229.6	2.18	K.VAFTGSTLVGK.T	[239-249]
	FALSE	High	[K].IVKEEIFGPVVTLIK.[F]		FALSE	1	2	1	G8BE80	G8BE80 [393-407]		1	1685.02	High	Medium	216.34	2.47	K.IVKEEIFGPVVTLIK.F	[393-407]
FALSE	High	High	Master Protein Candidate	B9WF66	Pyruvate dehydrogenase E1 component subunit alpha OS=Candida dubliniensis (strain CD36 / ATCC MYA-646 / CBS 7987 / NCPF 3949 / NRRL Y-17841) OX=573826 GN=Cd36_46580 PE=4 SV=1	0	0	20	FALSE	8	19	1	401	44.1	8.13	3239.21	21.3	8	5	cell growth;metabolic process	mitochondrion	catalytic activity	Pf00676	8047806	CD36_46580	CD36_46580	4	Metabolic pathways; Glycolysis / Gluconeogenesis; Biosynthesis of antibiotics; Carbon metabolism; Biosynthesis of secondary metabolites; Citrate cycle (TCA cycle); Pyruvate metabolism			7	1
	Checked	Confidence	Annotated Sequence	Modifications	Contaminant	# Protein Groups	# Proteins	# PSMs	Master Protein Accessions	Positions in Master Proteins	Modifications in Master Proteins	# Missed Cleavages	Theo. MH+ [Da]	Confidence (by Search Engine): MS Amanda 2.0	Confidence (by Search Engine): Sequest HT	Amanda Score (by Search Engine): MS Amanda 2.0	XCorr (by Search Engine): Sequest HT	Sequence in Protein	Positions in Proteins
	FALSE	High	[K].DWASQGNGPLVLEYETYR.[Y]		FALSE	2	6	4	H8WZ68; A0A3F2VZ48	H8WZ68 [290-307]; A0A3F2VZ48 [271-288]		0	2097.99	High	High	383.15	3.47	K.DWASQGNGPLVLEYETYR.Y	[271-288]
	FALSE	High	[R].SSAMTEYYKR.[G]		FALSE	2	6	3	H8WZ68; A0A3F2VZ48	H8WZ68 [255-264]; A0A3F2VZ48 [236-245]		1	1235.57	High	High	325.69	3.16	R.SSAMTEYYKR.G	[236-245]
	FALSE	High	[R].YGGHSMSDPGTTYR.[T]		FALSE	2	7	3	H8WZ68; A0A3F2VZ48	H8WZ68 [308-321]; A0A3F2VZ48 [289-302]		0	1528.65	High	High	303.28	3.27	R.YGGHSMSDPGTTYR.T	[289-302]
	FALSE	High	[R].SRNDPIAGLK.[A]		FALSE	2	7	4	H8WZ68; A0A3F2VZ48	H8WZ68 [331-340]; A0A3F2VZ48 [312-321]		1	1070.6	High	High	287.44	3	R.SRNDPIAGLK.A	[312-321]
	FALSE	High	[R].RMEMAADALYK.[AS]		FALSE	2	6	1	H8WZ68; A0A3F2VZ48	H8WZ68 [92-102]; A0A3F2VZ48 [73-83]		1	1298.62	High	Medium	235.91	2.36	R.RMEMAADALYK.S	[73-83]
	FALSE	High	[R].ISDDSWDFKNK.[T]		FALSE	1	2	1	A0A3F2VZ48	A0A3F2VZ48 [384-394]		1	1354.63	High	Low	230.12	1.71	R.ISDDSWDFKNK.T	[384-394]
	FALSE	High	[K].RGQYIPGLK.[IV]		FALSE	2	7	1	H8WZ68; A0A3F2VZ48	H8WZ68 [264-272]; A0A3F2VZ48 [245-253]		1	1031.6	High	Medium	225.09	2.28	K.RGQYIPGLK.I	[245-253]
	FALSE	High	[R].SSAMTEYYK.[R]		FALSE	2	6	2	H8WZ68; A0A3F2VZ48	H8WZ68 [255-263]; A0A3F2VZ48 [236-244]		0	1079.47	High	High	215.14	2.48	R.SSAMTEYYK.R	[236-244]
FALSE	High	High	None	A0A367Y735	Heat shock protein SSA2 OS=Candida viswanathii OX=5486 GN=SSA2_1 PE=3 SV=1	0	0	17	FALSE	9	19	4	644	70	5.08	3309.73	25.86	9	8												0	1
	Checked	Confidence	Annotated Sequence	Modifications	Contaminant	# Protein Groups	# Proteins	# PSMs	Master Protein Accessions	Positions in Master Proteins	Modifications in Master Proteins	# Missed Cleavages	Theo. MH+ [Da]	Confidence (by Search Engine): MS Amanda 2.0	Confidence (by Search Engine): Sequest HT	Amanda Score (by Search Engine): MS Amanda 2.0	XCorr (by Search Engine): Sequest HT	Sequence in Protein	Positions in Proteins
	FALSE	High	[R].IINEPTAAAIAYGLDKK.[GS]		FALSE	3	16	2	G9BX82; H8X1W4; H8X9S4	G9BX82 [170-186]; H8X1W4 [170-186]; H8X9S4 [170-186]		1	1787.99	High	High	518.33	4.12	R.IINEPTAAAIAYGLDKK.S	[170-186]
	FALSE	High	[R].IINEPTAAAIAYGLDK.[K]		FALSE	3	16	2	G9BX82; H8X1W4; H8X9S4	G9BX82 [170-185]; H8X1W4 [170-185]; H8X9S4 [170-185]		0	1659.9	High	High	330.31	3.85	R.IINEPTAAAIAYGLDK.K	[170-185]
	FALSE	High	[R].ARFEELCADLFR.[S]	1xCarbamidomethyl [C7]	FALSE	2	17	3	G9BX82; H8X5G1	G9BX82 [299-310]; H8X5G1 [303-314]		1	1526.74	High	High	325.75	3.18	R.ARFEELCADLFR.S	[298-309]
	FALSE	High	[K].KSETFSTYADNQPGVLIQVFEGER.[AT]		FALSE	1	16	2	G9BX82	G9BX82 [423-446]		1	2715.33	High	High	321.37	3.49	K.KSETFSTYADNQPGVLIQVFEGER.A	[422-445]
	FALSE	High	[K].DAVVTVPAYFNDSQR.[Q]		FALSE	3	16	3	G9BX82; H8X1W4; H8X9S4	G9BX82 [139-153]; H8X1W4 [139-153]; H8X9S4 [139-153]		0	1681.82	High	High	299.21	2.64	K.DAVVTVPAYFNDSQR.Q	[139-153]
	FALSE	High	[K].ATAGDTHLGGEDFDNR.[L]		FALSE	1	15	2	G9BX82	G9BX82 [220-235]		0	1675.73	High	High	292.94	3.09	K.ATAGDTHLGGEDFDNR.L	[219-234]
	FALSE	High	[R].LVNFFIQEFKR.[K]		FALSE	1	15	2	G9BX82	G9BX82 [236-246]		1	1440.8	High	High	266.6	2.64	R.LVNFFIQEFKR.K	[235-245]
	FALSE	High	[R].TTPSFVAFTDTER.[L]		FALSE	3	17	2	G9BX82; H8X1W4; H8X9S4	G9BX82 [35-47]; H8X1W4 [35-47]; H8X9S4 [35-47]		0	1471.71	High	High	254.16	2.85	R.TTPSFVAFTDTER.L	[35-47]
	FALSE	High	[R].LVNFFIQEFK.[R]		FALSE	1	15	1	G9BX82	G9BX82 [236-245]		0	1284.7	High	Medium	196.75	2.29	R.LVNFFIQEFK.R	[235-244]
FALSE	High	High	Master Protein	A0A3F2VZ48	Pyruvate dehydrogenase E1 component subunit alpha, mitochondrial OS=Candida albicans Ca529L OX=1325634 GN=L150_03894 PE=4 SV=1	0	0	20	FALSE	8	19	1	401	44.1	8.13	3239.21	21.3	8	5												0	1
	Checked	Confidence	Annotated Sequence	Modifications	Contaminant	# Protein Groups	# Proteins	# PSMs	Master Protein Accessions	Positions in Master Proteins	Modifications in Master Proteins	# Missed Cleavages	Theo. MH+ [Da]	Confidence (by Search Engine): MS Amanda 2.0	Confidence (by Search Engine): Sequest HT	Amanda Score (by Search Engine): MS Amanda 2.0	XCorr (by Search Engine): Sequest HT	Sequence in Protein	Positions in Proteins
	FALSE	High	[K].DWASQGNGPLVLEYETYR.[Y]		FALSE	2	6	4	H8WZ68; A0A3F2VZ48	H8WZ68 [290-307]; A0A3F2VZ48 [271-288]		0	2097.99	High	High	383.15	3.47	K.DWASQGNGPLVLEYETYR.Y	[271-288]
	FALSE	High	[R].SSAMTEYYKR.[G]		FALSE	2	6	3	H8WZ68; A0A3F2VZ48	H8WZ68 [255-264]; A0A3F2VZ48 [236-245]		1	1235.57	High	High	325.69	3.16	R.SSAMTEYYKR.G	[236-245]
	FALSE	High	[R].YGGHSMSDPGTTYR.[T]		FALSE	2	7	3	H8WZ68; A0A3F2VZ48	H8WZ68 [308-321]; A0A3F2VZ48 [289-302]		0	1528.65	High	High	303.28	3.27	R.YGGHSMSDPGTTYR.T	[289-302]
	FALSE	High	[R].SRNDPIAGLK.[A]		FALSE	2	7	4	H8WZ68; A0A3F2VZ48	H8WZ68 [331-340]; A0A3F2VZ48 [312-321]		1	1070.6	High	High	287.44	3	R.SRNDPIAGLK.A	[312-321]
	FALSE	High	[R].RMEMAADALYK.[AS]		FALSE	2	6	1	H8WZ68; A0A3F2VZ48	H8WZ68 [92-102]; A0A3F2VZ48 [73-83]		1	1298.62	High	Medium	235.91	2.36	R.RMEMAADALYK.S	[73-83]
	FALSE	High	[R].ISDDSWDFKNK.[T]		FALSE	1	2	1	A0A3F2VZ48	A0A3F2VZ48 [384-394]		1	1354.63	High	Low	230.12	1.71	R.ISDDSWDFKNK.T	[384-394]
	FALSE	High	[K].RGQYIPGLK.[IV]		FALSE	2	7	1	H8WZ68; A0A3F2VZ48	H8WZ68 [264-272]; A0A3F2VZ48 [245-253]		1	1031.6	High	Medium	225.09	2.28	K.RGQYIPGLK.I	[245-253]
	FALSE	High	[R].SSAMTEYYK.[R]		FALSE	2	6	2	H8WZ68; A0A3F2VZ48	H8WZ68 [255-263]; A0A3F2VZ48 [236-244]		0	1079.47	High	High	215.14	2.48	R.SSAMTEYYK.R	[236-244]
FALSE	High	High	None	B9WFA1	ATP synthase subunit beta OS=Candida dubliniensis (strain CD36 / ATCC MYA-646 / CBS 7987 / NCPF 3949 / NRRL Y-17841) OX=573826 GN=Cd36_40330 PE=3 SV=1	0	0	26	FALSE	7	19	7	504	53.9	5.24	3704.16	25.16	7	5	metabolic process;transport		catalytic activity;nucleotide binding;transporter activity	Pf00006, Pf00306, Pf02874	8047519	CD36_40330	CD36_40330	4	Oxidative phosphorylation; Metabolic pathways			2	1
	Checked	Confidence	Annotated Sequence	Modifications	Contaminant	# Protein Groups	# Proteins	# PSMs	Master Protein Accessions	Positions in Master Proteins	Modifications in Master Proteins	# Missed Cleavages	Theo. MH+ [Da]	Confidence (by Search Engine): MS Amanda 2.0	Confidence (by Search Engine): Sequest HT	Amanda Score (by Search Engine): MS Amanda 2.0	XCorr (by Search Engine): Sequest HT	Sequence in Protein	Positions in Proteins
	FALSE	High	[K].KGSVTSVQAVYVPADDLTDPAPATTFAHLDATTVLSR.[G]		FALSE	1	13	2	H8X7M9	H8X7M9 [324-360]		1	3814.95	High	High	539.19	4.13	K.KGSVTSVQAVYVPADDLTDPAPATTFAHLDATTVLSR.G	[327-363]
	FALSE	High	[R].LLDAAVVGQEHYDVATGVQQTLQAYK.[S]		FALSE	1	7	4	H8X7M9	H8X7M9 [380-405]		0	2817.44	High	High	525.09	5.87	R.LLDAAVVGQEHYDVATGVQQTLQAYK.S	[383-408]
	FALSE	High	[K].AHGGFSVFTGVGER.[T]		FALSE	1	13	4	H8X7M9	H8X7M9 [200-213]		0	1420.7	High	High	350.94	2.9	K.AHGGFSVFTGVGER.T	[203-216]
	FALSE	High	[K].VALVFGQMNEPPGAR.[A]		FALSE	1	13	5	H8X7M9	H8X7M9 [238-252]		0	1585.82	High	High	340.52	3.38	K.VALVFGQMNEPPGAR.A	[241-255]
	FALSE	High	[R].GISELGIYPAVDPLDSK.[S]		FALSE	1	13	2	H8X7M9	H8X7M9 [361-377]		0	1773.93	High	High	300.9	2.95	R.GISELGIYPAVDPLDSK.S	[364-380]
	FALSE	High	[K].VVDLLAPYAR.[G]		FALSE	1	13	1	H8X7M9	H8X7M9 [163-172]		0	1116.64	High	Low	213.9	2.04	K.VVDLLAPYAR.G	[166-175]
	FALSE	High	[K].IGLFGGAGVGK.[T]		FALSE	1	13	1	H8X7M9	H8X7M9 [176-186]		0	975.562	High	Medium	186.54	2.24	K.IGLFGGAGVGK.T	[179-189]
FALSE	High	High	None	000130	gb|AAA59199.1| keratin 10 [Homo sapiens (contaminant)]	0	0	18	FALSE	8	18	8	384	39.7	4.78	3175.31	16.89	8	5												0	1
	Checked	Confidence	Annotated Sequence	Modifications	Contaminant	# Protein Groups	# Proteins	# PSMs	Master Protein Accessions	Positions in Master Proteins	Modifications in Master Proteins	# Missed Cleavages	Theo. MH+ [Da]	Confidence (by Search Engine): MS Amanda 2.0	Confidence (by Search Engine): Sequest HT	Amanda Score (by Search Engine): MS Amanda 2.0	XCorr (by Search Engine): Sequest HT	Sequence in Protein	Positions in Proteins
	FALSE	High	[R].SQYEQLAEQNRK.[D]		TRUE	1	7	4	000136	000136 [323-334]		1	1493.73	High	High	342.86	3	R.SQYEQLAEQNRK.D	[127-138]
	FALSE	High	[K].IRLENEIQTYR.[SG]		TRUE	1	7	3	000136	000136 [440-450]		1	1434.77	High	High	314.31	2.88	K.IRLENEIQTYR.G	[244-254]
	FALSE	High	[K].NHEEEMKDLR.[N]		TRUE	1	7	2	000136	000136 [286-295]		1	1300.6	High	Medium	301.2	2.61	K.NHEEEMKDLR.N	[90-99]
	FALSE	High	[R].LENEIQTYR.[SG]		TRUE	1	7	2	000136	000136 [442-450]		0	1165.58	High	High	271.52	2.91	R.LENEIQTYR.G	[246-254]
	FALSE	High	[R].SQYEQLAEQNR.[K]		TRUE	1	7	2	000136	000136 [323-333]		0	1365.64	High	High	269.93	2.63	R.SQYEQLAEQNR.K	[127-137]
	FALSE	High	[R].LKYENEVALR.[Q]		TRUE	1	7	3	000136	000136 [236-245]		1	1234.68	High	High	262.66	2.67	R.LKYENEVALR.Q	[40-49]
	FALSE	High	[KR].DAEAWFNEK.[S]		TRUE	1	10	1	000136	000136 [335-343]		0	1109.49	High	Low	182.53	2.01	K.DAEAWFNEK.S	[139-147]
	FALSE	High	[R].NVQALEIELQSQLALK.[Q]		TRUE	1	6	1	000136	000136 [371-386]		0	1797.01	High	Low	176.08	1.96	R.NVQALEIELQSQLALK.Q	[175-190]
FALSE	High	High	None	M3JR05	Elongation factor 1-alpha (Fragment) OS=Candida maltosa (strain Xu316) OX=1245528 GN=G210_5223 PE=3 SV=1	0	0	13	FALSE	6	18	6	458	50.1	9.03	3016.41	21.8	6	5	metabolic process	cytoplasm	catalytic activity;nucleotide binding;RNA binding	Pf00009, Pf03143, Pf03144		G210_5223						0	1
	Checked	Confidence	Annotated Sequence	Modifications	Contaminant	# Protein Groups	# Proteins	# PSMs	Master Protein Accessions	Positions in Master Proteins	Modifications in Master Proteins	# Missed Cleavages	Theo. MH+ [Da]	Confidence (by Search Engine): MS Amanda 2.0	Confidence (by Search Engine): Sequest HT	Amanda Score (by Search Engine): MS Amanda 2.0	XCorr (by Search Engine): Sequest HT	Sequence in Protein	Positions in Proteins
	FALSE	High	[K].YHVTVIDAPGHR.[D]		FALSE	1	10	4	G8BCR8	G8BCR8 [85-96]		0	1364.71	High	High	395.61	4.08	K.YHVTVIDAPGHR.D	[85-96]
	FALSE	High	[R].EHALLAYTLGVK.[Q]		FALSE	1	10	4	G8BCR8	G8BCR8 [135-146]		0	1314.74	High	High	386.22	3.37	R.EHALLAYTLGVK.Q	[135-146]
	FALSE	High	[K].STTTGHLIYK.[C]		FALSE	1	10	3	G8BCR8	G8BCR8 [21-30]		0	1120.6	High	High	288.02	2.6	K.STTTGHLIYK.C	[21-30]
	FALSE	High	[K].YAWVLDKLKAER.[E]		FALSE	1	10	2	G8BCR8	G8BCR8 [56-67]		2	1491.83	High	Medium	259.94	2.83	K.YAWVLDKLKAER.E	[56-67]
	FALSE	High	[K].YHVTVIDAPGHRDFIK.[N]		FALSE	1	9	3	G8BCR8	G8BCR8 [85-100]		1	1867.98	High	High	257.59	2.9	K.YHVTVIDAPGHRDFIK.N	[85-100]
	FALSE	High	[K].IGGIGTVPVGR.[V]		FALSE	1	15	2	G8BCR8	G8BCR8 [254-264]		0	1025.61	High	High	234.85	2.81	K.IGGIGTVPVGR.V	[254-264]
FALSE	High	High	Master Protein	G8BDE3	Uncharacterized protein OS=Candida parapsilosis (strain CDC 317 / ATCC MYA-4646) OX=578454 GN=CPAR2_209350 PE=4 SV=1	0	0	42	FALSE	10	18	2	257	27.9	10.07	3203.54	18.14	10	5				Pf01248		CPAR2_209350						0	1
	Checked	Confidence	Annotated Sequence	Modifications	Contaminant	# Protein Groups	# Proteins	# PSMs	Master Protein Accessions	Positions in Master Proteins	Modifications in Master Proteins	# Missed Cleavages	Theo. MH+ [Da]	Confidence (by Search Engine): MS Amanda 2.0	Confidence (by Search Engine): Sequest HT	Amanda Score (by Search Engine): MS Amanda 2.0	XCorr (by Search Engine): Sequest HT	Sequence in Protein	Positions in Proteins
	FALSE	High	[K].YGLNHVVSLIENK.[K]		FALSE	3	14	4	A0A1D8PF11; G8BAV5; G8BDE3	A0A1D8PF11 [134-146]; G8BAV5 [135-147]; G8BDE3 [134-146]		0	1485.81	High	High	408.23	3.72	K.YGLNHVVSLIENK.K	[134-146]
	FALSE	High	[K].TSSVAALTDVASADEGELSK.[L]		FALSE	1	1	2	G8BDE3	G8BDE3 [194-213]		0	1950.95	High	High	368.29	3.22	K.TSSVAALTDVASADEGELSK.L	[194-213]
	FALSE	High	[K].KMGVPYAIVK.[G]		FALSE	3	17	2	A0A1D8PF11; G8BAV5; G8BDE3	A0A1D8PF11 [172-181]; G8BAV5 [173-182]; G8BDE3 [172-181]		1	1105.64	High	High	274.68	2.47	K.KMGVPYAIVK.G	[172-181]
	FALSE	High	[K].DASPKPVVVK.[Y]		FALSE	2	5	2	G8BAV5; G8BDE3	G8BAV5 [125-134]; G8BDE3 [124-133]		0	1039.61	High	High	257.48	2.49	K.DASPKPVVVK.Y	[124-133]
	FALSE	High	[K].LVLIANDVDPIELVVFLPALCKK.[M]	1xCarbamidomethyl [C21]	FALSE	3	10	2	A0A1D8PF11; G8BAV5; G8BDE3	A0A1D8PF11 [150-172]; G8BAV5 [151-173]; G8BDE3 [150-172]		1	2579.49	High	High	255.86	3.1	K.LVLIANDVDPIELVVFLPALCKK.M	[150-172]
	FALSE	High	[K].YGLNHVVSLIENKK.[A]		FALSE	3	14	2	A0A1D8PF11; G8BAV5; G8BDE3	A0A1D8PF11 [134-147]; G8BAV5 [135-148]; G8BDE3 [134-147]		1	1613.9	High	Low	254.97	2.25	K.YGLNHVVSLIENKK.A	[134-147]
	FALSE	High	[K].MGVPYAIVK.[G]		FALSE	3	17	1	A0A1D8PF11; G8BAV5; G8BDE3	A0A1D8PF11 [173-181]; G8BAV5 [174-182]; G8BDE3 [173-181]		0	977.549	High	Low	222.37	2.12	K.MGVPYAIVK.G	[173-181]
	FALSE	High	[K].LISTINANYVEK.[Y]		FALSE	1	1	1	G8BDE3	G8BDE3 [214-225]		0	1364.74	High	Low	203.12	2.15	K.LISTINANYVEK.Y	[214-225]
	FALSE	High	[R].FVKWPEYVR.[L]		FALSE	3	11	1	A0A1D8PF11; G8BAV5; G8BDE3	A0A1D8PF11 [49-57]; G8BAV5 [50-58]; G8BDE3 [49-57]		1	1223.66	High	Low	193.83	2.11	R.FVKWPEYVR.L	[49-57]
	FALSE	High	[K].NFGIGQSIQPK.[R]		FALSE	3	12	1	A0A1D8PF11; G8BAV5; G8BDE3	A0A1D8PF11 [33-43]; G8BAV5 [34-44]; G8BDE3 [33-43]		0	1188.64	High	Low	192.46	1.92	K.NFGIGQSIQPK.R	[33-43]
FALSE	High	High	None	C5M7K1	Elongation factor 1-alpha OS=Candida tropicalis (strain ATCC MYA-3404 / T1) OX=294747 GN=CTRG_01833 PE=3 SV=1	0	0	13	FALSE	6	18	6	458	49.9	9.03	3016.41	21.8	6	5	metabolic process	cytoplasm	catalytic activity;nucleotide binding;RNA binding	Pf00009, Pf03143, Pf03144	8299808; 8300096	CTRG_01833; CTRG_03180	CTRG_03180; CTRG_01833		RNA transport			1	1
	Checked	Confidence	Annotated Sequence	Modifications	Contaminant	# Protein Groups	# Proteins	# PSMs	Master Protein Accessions	Positions in Master Proteins	Modifications in Master Proteins	# Missed Cleavages	Theo. MH+ [Da]	Confidence (by Search Engine): MS Amanda 2.0	Confidence (by Search Engine): Sequest HT	Amanda Score (by Search Engine): MS Amanda 2.0	XCorr (by Search Engine): Sequest HT	Sequence in Protein	Positions in Proteins
	FALSE	High	[K].YHVTVIDAPGHR.[D]		FALSE	1	10	4	G8BCR8	G8BCR8 [85-96]		0	1364.71	High	High	395.61	4.08	K.YHVTVIDAPGHR.D	[85-96]
	FALSE	High	[R].EHALLAYTLGVK.[Q]		FALSE	1	10	4	G8BCR8	G8BCR8 [135-146]		0	1314.74	High	High	386.22	3.37	R.EHALLAYTLGVK.Q	[135-146]
	FALSE	High	[K].STTTGHLIYK.[C]		FALSE	1	10	3	G8BCR8	G8BCR8 [21-30]		0	1120.6	High	High	288.02	2.6	K.STTTGHLIYK.C	[21-30]
	FALSE	High	[K].YAWVLDKLKAER.[E]		FALSE	1	10	2	G8BCR8	G8BCR8 [56-67]		2	1491.83	High	Medium	259.94	2.83	K.YAWVLDKLKAER.E	[56-67]
	FALSE	High	[K].YHVTVIDAPGHRDFIK.[N]		FALSE	1	9	3	G8BCR8	G8BCR8 [85-100]		1	1867.98	High	High	257.59	2.9	K.YHVTVIDAPGHRDFIK.N	[85-100]
	FALSE	High	[K].IGGIGTVPVGR.[V]		FALSE	1	15	2	G8BCR8	G8BCR8 [254-264]		0	1025.61	High	High	234.85	2.81	K.IGGIGTVPVGR.V	[254-264]
FALSE	High	High	None	A0A367XSA8	Pyruvate dehydrogenase E1 component subunit alpha OS=Candida viswanathii OX=5486 GN=PDA1 PE=4 SV=1	0	0	18	FALSE	7	18	0	398	43.8	8.31	3009.09	21.3	7	5												0	2
	Checked	Confidence	Annotated Sequence	Modifications	Contaminant	# Protein Groups	# Proteins	# PSMs	Master Protein Accessions	Positions in Master Proteins	Modifications in Master Proteins	# Missed Cleavages	Theo. MH+ [Da]	Confidence (by Search Engine): MS Amanda 2.0	Confidence (by Search Engine): Sequest HT	Amanda Score (by Search Engine): MS Amanda 2.0	XCorr (by Search Engine): Sequest HT	Sequence in Protein	Positions in Proteins
	FALSE	High	[K].DWASQGNGPLVLEYETYR.[Y]		FALSE	2	6	4	H8WZ68; A0A3F2VZ48	H8WZ68 [290-307]; A0A3F2VZ48 [271-288]		0	2097.99	High	High	383.15	3.47	K.DWASQGNGPLVLEYETYR.Y	[268-285]
	FALSE	High	[R].SSAMTEYYKR.[G]		FALSE	2	6	3	H8WZ68; A0A3F2VZ48	H8WZ68 [255-264]; A0A3F2VZ48 [236-245]		1	1235.57	High	High	325.69	3.16	R.SSAMTEYYKR.G	[233-242]
	FALSE	High	[R].YGGHSMSDPGTTYR.[T]		FALSE	2	7	3	H8WZ68; A0A3F2VZ48	H8WZ68 [308-321]; A0A3F2VZ48 [289-302]		0	1528.65	High	High	303.28	3.27	R.YGGHSMSDPGTTYR.T	[286-299]
	FALSE	High	[R].SRNDPIAGLK.[A]		FALSE	2	7	4	H8WZ68; A0A3F2VZ48	H8WZ68 [331-340]; A0A3F2VZ48 [312-321]		1	1070.6	High	High	287.44	3	R.SRNDPIAGLK.A	[309-318]
	FALSE	High	[R].RMEMAADALYK.[AS]		FALSE	2	6	1	H8WZ68; A0A3F2VZ48	H8WZ68 [92-102]; A0A3F2VZ48 [73-83]		1	1298.62	High	Medium	235.91	2.36	R.RMEMAADALYK.A	[70-80]
	FALSE	High	[K].RGQYIPGLK.[IV]		FALSE	2	7	1	H8WZ68; A0A3F2VZ48	H8WZ68 [264-272]; A0A3F2VZ48 [245-253]		1	1031.6	High	Medium	225.09	2.28	K.RGQYIPGLK.V	[242-250]
	FALSE	High	[R].SSAMTEYYK.[R]		FALSE	2	6	2	H8WZ68; A0A3F2VZ48	H8WZ68 [255-263]; A0A3F2VZ48 [236-244]		0	1079.47	High	High	215.14	2.48	R.SSAMTEYYK.R	[233-241]
FALSE	High	High	Master Protein	G8B7S9	Uncharacterized protein OS=Candida parapsilosis (strain CDC 317 / ATCC MYA-4646) OX=578454 GN=CPAR2_105500 PE=4 SV=1	0	0	40	FALSE	9	17	7	304	33.9	4.92	2813.71	21.82	9	6	regulation of biological process;response to stimulus;transport			Pf13805		CPAR2_105500						0	1
	Checked	Confidence	Annotated Sequence	Modifications	Contaminant	# Protein Groups	# Proteins	# PSMs	Master Protein Accessions	Positions in Master Proteins	Modifications in Master Proteins	# Missed Cleavages	Theo. MH+ [Da]	Confidence (by Search Engine): MS Amanda 2.0	Confidence (by Search Engine): Sequest HT	Amanda Score (by Search Engine): MS Amanda 2.0	XCorr (by Search Engine): Sequest HT	Sequence in Protein	Positions in Proteins
	FALSE	High	[RK].APTASQLQAPPPPPSSTK.[SN]		FALSE	2	10	4	G8B7F9; G8B7S9	G8B7F9 [12-29]; G8B7S9 [6-23]		0	1774.93	High	High	367.08	3.01	K.APTASQLQAPPPPPSSTK.N	[6-23]
	FALSE	High	[K].ALLELLDDSAVTPGETRPAYDGYEASK.[Q]		FALSE	1	7	2	G8B7S9	G8B7S9 [216-242]		0	2881.41	High	High	340.64	3.72	K.ALLELLDDSAVTPGETRPAYDGYEASK.Q	[216-242]
	FALSE	High	[R].AEAESLVAEAQLSNITR.[E]		FALSE	2	15	2	G8B7F9; G8B7S9	G8B7F9 [176-192]; G8B7S9 [170-186]		0	1801.93	High	High	312.7	3.16	R.AEAESLVAEAQLSNITR.E	[170-186]
	FALSE	High	[R].SSKAPTASQLQAPPPPPSSTK.[N]		FALSE	1	2	2	G8B7S9	G8B7S9 [3-23]		1	2077.09	High	High	292.35	2.67	R.SSKAPTASQLQAPPPPPSSTK.N	[3-23]
	FALSE	High	[K].AAAGATGPELSR.[QK]		FALSE	1	6	2	G8B7S9	G8B7S9 [39-50]		0	1100.57	High	High	288.79	2.8	K.AAAGATGPELSR.K	[39-50]
	FALSE	High	[K].SIRDIEGSVQPSR.[ED]		FALSE	1	12	2	G8B7S9	G8B7S9 [125-137]		1	1443.76	High	High	284.67	3.67	K.SIRDIEGSVQPSR.E	[125-137]
	FALSE	High	[K].YALIAGYGK.[A]		FALSE	1	7	1	G8B7S9	G8B7S9 [207-215]		0	955.525	High	Medium	208.36	2.38	K.YALIAGYGK.A	[207-215]
	FALSE	High	[R].FFGAGGLSSSIRK.[A]		FALSE	1	2	1	G8B7S9	G8B7S9 [26-38]		1	1326.72	High	Low	206.62	1.7	R.FFGAGGLSSSIRK.A	[26-38]
	FALSE	High	[K].ITDEIAHLK.[Y]		FALSE	1	6	1	G8B7S9	G8B7S9 [143-151]		0	1039.58	High	Low	174.91	1.48	K.ITDEIAHLK.Y	[143-151]
FALSE	High	High	None	A0A367XRX5	60S ribosomal protein L6 OS=Candida viswanathii OX=5486 GN=RPL6B_0 PE=3 SV=1	0	0	38	FALSE	8	17	8	176	19.6	10.15	2688.53	21.66	8	6												0	1
	Checked	Confidence	Annotated Sequence	Modifications	Contaminant	# Protein Groups	# Proteins	# PSMs	Master Protein Accessions	Positions in Master Proteins	Modifications in Master Proteins	# Missed Cleavages	Theo. MH+ [Da]	Confidence (by Search Engine): MS Amanda 2.0	Confidence (by Search Engine): Sequest HT	Amanda Score (by Search Engine): MS Amanda 2.0	XCorr (by Search Engine): Sequest HT	Sequence in Protein	Positions in Proteins
	FALSE	High	[K].NLEDNTLLVSGPFK.[V]		FALSE	1	4	2	G8B664	G8B664 [56-69]		0	1546.81	High	High	354.37	3.63	K.NLEDNTLLVSGPFK.V	[56-69]
	FALSE	High	[K].TVDAALLSEIKKTPLLK.[Q]		FALSE	1	3	2	G8B664	G8B664 [140-156]		2	1840.12	High	High	347.15	3	K.TVDAALLSEIKKTPLLK.Q	[140-156]
	FALSE	High	[K].TVDAALLSEIK.[K]		FALSE	1	3	3	G8B664	G8B664 [140-150]		0	1159.66	High	High	318.45	3.38	K.TVDAALLSEIK.K	[140-150]
	FALSE	High	[K].TVDAALLSEIKK.[T]		FALSE	1	3	4	G8B664	G8B664 [140-151]		1	1287.75	High	High	304.88	3.06	K.TVDAALLSEIKK.T	[140-151]
	FALSE	High	[R].ASLVPGTVLILLAGR.[F]		FALSE	1	4	2	G8B664	G8B664 [31-45]		0	1479.93	High	High	282.11	2.88	R.ASLVPGTVLILLAGR.F	[31-45]
	FALSE	High	[K].LRASLVPGTVLILLAGR.[F]		FALSE	1	4	2	G8B664	G8B664 [29-45]		1	1749.11	High	High	224.07	2.84	K.LRASLVPGTVLILLAGR.F	[29-45]
	FALSE	High	[R].YVIATSTK.[V]		FALSE	1	4	1	G8B664	G8B664 [82-89]		0	882.493	High	Low	214.55	1.93	R.YVIATSTK.V	[82-89]
	FALSE	High	[K].QYLAASFSLK.[N]		FALSE	1	4	1	G8B664	G8B664 [157-166]		0	1127.61	High	Medium	211.89	2.39	K.QYLAASFSLK.N	[157-166]
FALSE	High	High	None	A0A367Y535	60S ribosomal protein L6 OS=Candida viswanathii OX=5486 GN=RPL6B_1 PE=3 SV=1	0	0	38	FALSE	8	17	8	176	19.6	10.15	2688.53	21.66	8	6												0	1
	Checked	Confidence	Annotated Sequence	Modifications	Contaminant	# Protein Groups	# Proteins	# PSMs	Master Protein Accessions	Positions in Master Proteins	Modifications in Master Proteins	# Missed Cleavages	Theo. MH+ [Da]	Confidence (by Search Engine): MS Amanda 2.0	Confidence (by Search Engine): Sequest HT	Amanda Score (by Search Engine): MS Amanda 2.0	XCorr (by Search Engine): Sequest HT	Sequence in Protein	Positions in Proteins
	FALSE	High	[K].NLEDNTLLVSGPFK.[V]		FALSE	1	4	2	G8B664	G8B664 [56-69]		0	1546.81	High	High	354.37	3.63	K.NLEDNTLLVSGPFK.V	[56-69]
	FALSE	High	[K].TVDAALLSEIKKTPLLK.[Q]		FALSE	1	3	2	G8B664	G8B664 [140-156]		2	1840.12	High	High	347.15	3	K.TVDAALLSEIKKTPLLK.Q	[140-156]
	FALSE	High	[K].TVDAALLSEIK.[K]		FALSE	1	3	3	G8B664	G8B664 [140-150]		0	1159.66	High	High	318.45	3.38	K.TVDAALLSEIK.K	[140-150]
	FALSE	High	[K].TVDAALLSEIKK.[T]		FALSE	1	3	4	G8B664	G8B664 [140-151]		1	1287.75	High	High	304.88	3.06	K.TVDAALLSEIKK.T	[140-151]
	FALSE	High	[R].ASLVPGTVLILLAGR.[F]		FALSE	1	4	2	G8B664	G8B664 [31-45]		0	1479.93	High	High	282.11	2.88	R.ASLVPGTVLILLAGR.F	[31-45]
	FALSE	High	[K].LRASLVPGTVLILLAGR.[F]		FALSE	1	4	2	G8B664	G8B664 [29-45]		1	1749.11	High	High	224.07	2.84	K.LRASLVPGTVLILLAGR.F	[29-45]
	FALSE	High	[R].YVIATSTK.[V]		FALSE	1	4	1	G8B664	G8B664 [82-89]		0	882.493	High	Low	214.55	1.93	R.YVIATSTK.V	[82-89]
	FALSE	High	[K].QYLAASFSLK.[N]		FALSE	1	4	1	G8B664	G8B664 [157-166]		0	1127.61	High	Medium	211.89	2.39	K.QYLAASFSLK.N	[157-166]
FALSE	High	High	Master Protein Candidate	H8X1H5	Pil1 eisosome component OS=Candida orthopsilosis (strain 90-125) OX=1136231 GN=CORT_0B06720 PE=4 SV=1	0	0	39	FALSE	9	17	7	307	34.2	5.05	2813.71	21.82	9	6	regulation of biological process;response to stimulus;transport			Pf13805	14538460	CORT_0B06720	CORT_0B06720	2				0	1
	Checked	Confidence	Annotated Sequence	Modifications	Contaminant	# Protein Groups	# Proteins	# PSMs	Master Protein Accessions	Positions in Master Proteins	Modifications in Master Proteins	# Missed Cleavages	Theo. MH+ [Da]	Confidence (by Search Engine): MS Amanda 2.0	Confidence (by Search Engine): Sequest HT	Amanda Score (by Search Engine): MS Amanda 2.0	XCorr (by Search Engine): Sequest HT	Sequence in Protein	Positions in Proteins
	FALSE	High	[RK].APTASQLQAPPPPPSSTK.[SN]		FALSE	2	10	4	G8B7F9; G8B7S9	G8B7F9 [12-29]; G8B7S9 [6-23]		0	1774.93	High	High	367.08	3.01	K.APTASQLQAPPPPPSSTK.N	[12-29]
	FALSE	High	[K].ALLELLDDSAVTPGETRPAYDGYEASK.[Q]		FALSE	1	7	2	G8B7S9	G8B7S9 [216-242]		0	2881.41	High	High	340.64	3.72	K.ALLELLDDSAVTPGETRPAYDGYEASK.Q	[222-248]
	FALSE	High	[R].AEAESLVAEAQLSNITR.[E]		FALSE	2	15	2	G8B7F9; G8B7S9	G8B7F9 [176-192]; G8B7S9 [170-186]		0	1801.93	High	High	312.7	3.16	R.AEAESLVAEAQLSNITR.E	[176-192]
	FALSE	High	[R].SSKAPTASQLQAPPPPPSSTK.[N]		FALSE	1	2	2	G8B7S9	G8B7S9 [3-23]		1	2077.09	High	High	292.35	2.67	R.SSKAPTASQLQAPPPPPSSTK.N	[9-29]
	FALSE	High	[K].AAAGATGPELSR.[QK]		FALSE	1	6	2	G8B7S9	G8B7S9 [39-50]		0	1100.57	High	High	288.79	2.8	K.AAAGATGPELSR.K	[45-56]
	FALSE	High	[K].SIRDIEGSVQPSR.[ED]		FALSE	1	12	2	G8B7S9	G8B7S9 [125-137]		1	1443.76	High	High	284.67	3.67	K.SIRDIEGSVQPSR.E	[131-143]
	FALSE	High	[K].YALIAGYGK.[A]		FALSE	1	7	1	G8B7S9	G8B7S9 [207-215]		0	955.525	High	Medium	208.36	2.38	K.YALIAGYGK.A	[213-221]
	FALSE	High	[R].FFGAGGLSSSIRK.[A]		FALSE	1	2	1	G8B7S9	G8B7S9 [26-38]		1	1326.72	High	Low	206.62	1.7	R.FFGAGGLSSSIRK.A	[32-44]
	FALSE	High	[K].ITDEIAHLK.[Y]		FALSE	1	6	1	G8B7S9	G8B7S9 [143-151]		0	1039.58	High	Low	174.91	1.48	K.ITDEIAHLK.Y	[149-157]
FALSE	High	High	Master Protein	G8B5U8	Uncharacterized protein OS=Candida parapsilosis (strain CDC 317 / ATCC MYA-4646) OX=578454 GN=CPAR2_109150 PE=3 SV=1	0	0	35	FALSE	13	17	13	397	44.4	5.36	3217.33	8.03	13	3			catalytic activity;DNA binding;nucleotide binding	Pf00270, Pf00271, Pf04851		CPAR2_109150						0	1
	Checked	Confidence	Annotated Sequence	Modifications	Contaminant	# Protein Groups	# Proteins	# PSMs	Master Protein Accessions	Positions in Master Proteins	Modifications in Master Proteins	# Missed Cleavages	Theo. MH+ [Da]	Confidence (by Search Engine): MS Amanda 2.0	Confidence (by Search Engine): Sequest HT	Amanda Score (by Search Engine): MS Amanda 2.0	XCorr (by Search Engine): Sequest HT	Sequence in Protein	Positions in Proteins
	FALSE	High	[K].GVAINFVTNKDVGMMR.[E]		FALSE	1	1	2	G8B5U8	G8B5U8 [360-375]		1	1751.89	High	High	296.45	2.67	K.GVAINFVTNKDVGMMR.E	[360-375]
	FALSE	High	[R].SKVEFLTNK.[L]		FALSE	1	5	2	G8B5U8	G8B5U8 [273-281]		1	1065.59	High	High	283.8	2.73	R.SKVEFLTNK.L	[273-281]
	FALSE	High	[K].STQALILAPTR.[E]		FALSE	1	4	1	G8B5U8	G8B5U8 [91-101]		0	1170.68	High	Low	262.72	2.14	K.STQALILAPTR.E	[91-101]
	FALSE	High	[R].DVLAQAQSGTGK.[T]		FALSE	1	6	1	G8B5U8	G8B5U8 [62-73]		0	1174.61	High	Medium	258.2	2.2	R.DVLAQAQSGTGK.T	[62-73]
	FALSE	High	[R].AILPITEGRDVLAQAQSGTGK.[T]		FALSE	1	6	1	G8B5U8	G8B5U8 [53-73]		1	2125.16	High	Low	234.66	1.79	R.AILPITEGRDVLAQAQSGTGK.T	[53-73]
	FALSE	High	[K].SGAQIVVGTPGR.[I]		FALSE	1	2	2	G8B5U8	G8B5U8 [140-151]		0	1141.63	High	Medium	233.53	2.43	K.SGAQIVVGTPGR.I	[140-151]
	FALSE	High	[K].SVITSIGLYLK.[V]		FALSE	1	2	1	G8B5U8	G8B5U8 [109-119]		0	1193.71	High	Low	226.81	2.02	K.SVITSIGLYLK.V	[109-119]
	FALSE	High	[R].ILISTDLLAR.[G]		FALSE	1	6	1	G8B5U8	G8B5U8 [315-324]		0	1114.68	High	Low	220.99	2.17	R.ILISTDLLAR.G	[315-324]
	FALSE	High	[K].TATFTISALQR.[I]		FALSE	1	6	2	G8B5U8	G8B5U8 [74-84]		0	1208.66	High	High	219.51	2.63	K.TATFTISALQR.I	[74-84]
	FALSE	High	[R].IFDMIER.[R]		FALSE	1	2	1	G8B5U8	G8B5U8 [152-158]		0	923.466	High	Low	200.8	1.78	R.IFDMIER.R	[152-158]
	FALSE	High	[K].FTVSAIHSDLPQGER.[D]		FALSE	1	2	1	G8B5U8	G8B5U8 [287-301]		0	1656.83	High	Low	195.78	1.89	K.FTVSAIHSDLPQGER.D	[287-301]
	FALSE	High	[R].KGVAINFVTNK.[D]		FALSE	1	1	1	G8B5U8	G8B5U8 [359-369]		1	1190.69	High	Low	194.25	2.37	R.KGVAINFVTNK.D	[359-369]
	FALSE	High	[R].GIFGYGYETPSAIQQR.[A]		FALSE	1	6	1	G8B5U8	G8B5U8 [37-52]		0	1786.88	High	Medium	174.55	2.3	R.GIFGYGYETPSAIQQR.A	[37-52]
FALSE	High	High	Master Protein	G8BL79	60S ribosomal protein L27 OS=Candida parapsilosis (strain CDC 317 / ATCC MYA-4646) OX=578454 GN=CPAR2_700720 PE=3 SV=1	0	0	39	FALSE	5	17	5	136	15.5	10.23	2958.83	17.96	5	2	metabolic process	ribosome	structural molecule activity	Pf01777		CPAR2_700720						0	1
	Checked	Confidence	Annotated Sequence	Modifications	Contaminant	# Protein Groups	# Proteins	# PSMs	Master Protein Accessions	Positions in Master Proteins	Modifications in Master Proteins	# Missed Cleavages	Theo. MH+ [Da]	Confidence (by Search Engine): MS Amanda 2.0	Confidence (by Search Engine): Sequest HT	Amanda Score (by Search Engine): MS Amanda 2.0	XCorr (by Search Engine): Sequest HT	Sequence in Protein	Positions in Proteins
	FALSE	High	[K].SHPFPHAIVAGVER.[AT]		FALSE	1	4	7	G8BL79	G8BL79 [35-48]		0	1516.8	High	High	436.61	3.56	K.SHPFPHAIVAGVER.A	[35-48]
	FALSE	High	[K].SAVSSEALEEPSQREEAK.[K]		FALSE	1	1	1	G8BL79	G8BL79 [94-111]		1	1946.93	High	Medium	300.57	2.55	K.SAVSSEALEEPSQREEAK.K	[94-111]
	FALSE	High	[K].LVNYNHLMPTR.[Y]		FALSE	1	8	6	G8BL79	G8BL79 [74-84]		0	1357.7	High	High	281.32	2.74	K.LVNYNHLMPTR.Y	[74-84]
	FALSE	High	[K].SAVSSEALEEPSQREEAKK.[V]		FALSE	1	1	2	G8BL79	G8BL79 [94-112]		2	2075.03	High	Medium	237.12	2.64	K.SAVSSEALEEPSQREEAKK.V	[94-112]
	FALSE	High	[R].YSLDVESFK.[SA]		FALSE	1	8	1	G8BL79	G8BL79 [85-93]		0	1087.53	High	Low	187.46	2.02	R.YSLDVESFK.S	[85-93]
FALSE	High	High	Master Protein	000159	gi|71162378|sp|P0A9K9|SLYD_ECOLI FKBP-type peptidyl-prolyl cis-trans isomerase slyD (PPIase) (Rotamase) (Histidine-rich protein) (WHP) [Escherichia coli (contaminant)]	0	0	33	FALSE	4	16	4	196	20.8	5.05	2813.08	21.2	4	4												0	1
	Checked	Confidence	Annotated Sequence	Modifications	Contaminant	# Protein Groups	# Proteins	# PSMs	Master Protein Accessions	Positions in Master Proteins	Modifications in Master Proteins	# Missed Cleavages	Theo. MH+ [Da]	Confidence (by Search Engine): MS Amanda 2.0	Confidence (by Search Engine): Sequest HT	Amanda Score (by Search Engine): MS Amanda 2.0	XCorr (by Search Engine): Sequest HT	Sequence in Protein	Positions in Proteins
	FALSE	High	[R].FLAETDQGPVPVEITAVEDDHVVVDGNHMLAGQNLK.[F]		FALSE	1	1	4	000159	000159 [96-131]		0	3857.9	High	High	466.83	5.02	R.FLAETDQGPVPVEITAVEDDHVVVDGNHMLAGQNLK.F	[96-131]
	FALSE	High	[K].DVFMGVDELQVGMR.[F]		FALSE	1	1	3	000159	000159 [82-95]		0	1595.76	High	High	361.75	3.71	K.DVFMGVDELQVGMR.F	[82-95]
	FALSE	High	[R].VPKDVFMGVDELQVGMR.[F]		FALSE	1	1	2	000159	000159 [79-95]		1	1919.97	High	High	357.37	3.52	R.VPKDVFMGVDELQVGMR.F	[79-95]
	FALSE	High	[K].DLVVSLAYQVR.[T]		FALSE	1	1	7	000159	000159 [6-16]		0	1262.71	High	High	278.73	3.05	K.DLVVSLAYQVR.T	[6-16]
FALSE	High	n/a	Master Protein	Q2UVX4	Complement C3 OS=Bos taurus GN=C3 PE=1 SV=2	0		6	TRUE	11	16	11	1661	187.1	6.84	4490.5		11		defense response;metabolic process;regulation of biological process;response to stimulus	extracellular	enzyme regulator activity;protein binding	Pf00207, Pf01759, Pf01821, Pf01835, Pf07677, Pf07678, Pf07703, Pf10569, Pf11974	280677		C3	7	Legionellosis; Viral carcinogenesis; Pertussis; Chagas disease (American trypanosomiasis); Phagosome; Systemic lupus erythematosus; Tuberculosis; Complement and coagulation cascades; Leishmaniasis; Herpes simplex infection; Staphylococcus aureus infection			11	1
	Checked	Confidence	Annotated Sequence	Modifications	Contaminant	# Protein Groups	# Proteins	# PSMs	Master Protein Accessions	Positions in Master Proteins	Modifications in Master Proteins	# Missed Cleavages	Theo. MH+ [Da]	Confidence (by Search Engine): MS Amanda 2.0	Confidence (by Search Engine): Sequest HT	Amanda Score (by Search Engine): MS Amanda 2.0	XCorr (by Search Engine): Sequest HT	Sequence in Protein	Positions in Proteins
	FALSE	High	[R].VGLVAVDKGVFVLNKK.[N]		TRUE	1	1	2	Q2UVX4	Q2UVX4 [591-606]		2	1686.03	High	n/a	366.43		R.VGLVAVDKGVFVLNKK.N	[591-606]
	FALSE	High	[K].VHQYFNVGLIQPGAVK.[V]		TRUE	1	1	1	Q2UVX4	Q2UVX4 [1461-1476]		0	1769.97	High	n/a	360.93		K.VHQYFNVGLIQPGAVK.V	[1461-1476]
	FALSE	High	[K].ILLQGTPVAQMTEDAIDGER.[L]		TRUE	1	1	4	Q2UVX4	Q2UVX4 [979-998]		0	2157.09	High	n/a	354.69		K.ILLQGTPVAQMTEDAIDGER.L	[979-998]
	FALSE	High	[R].TGIPIVTSPYQIHFTK.[T]		TRUE	1	1	2	Q2UVX4	Q2UVX4 [343-358]		0	1801.98	High	n/a	317.12		R.TGIPIVTSPYQIHFTK.T	[343-358]
	FALSE	High	[R].VELLYNPAFCSLATAK.[K]	1xCarbamidomethyl [C10]	TRUE	1	1	1	Q2UVX4	Q2UVX4 [863-878]		0	1796.93	High	n/a	297.63		R.VELLYNPAFCSLATAK.K	[863-878]
	FALSE	High	[K].ILLQGTPVAQMTEDAIDGERLK.[H]		TRUE	1	1	1	Q2UVX4	Q2UVX4 [979-1000]		1	2398.26	High	n/a	296.39		K.ILLQGTPVAQMTEDAIDGERLK.H	[979-1000]
	FALSE	High	[K].VRVELLYNPAFCSLATAK.[K]	1xCarbamidomethyl [C12]	TRUE	1	1	1	Q2UVX4	Q2UVX4 [861-878]		1	2052.09	High	n/a	245.3		K.VRVELLYNPAFCSLATAK.K	[861-878]
	FALSE	High	[K].GVFVLNKK.[N]		TRUE	1	1	1	Q2UVX4	Q2UVX4 [599-606]		1	904.561	High	n/a	200.77		K.GVFVLNKK.N	[599-606]
	FALSE	High	[K].LMNVFLK.[D]		TRUE	1	1	1	Q2UVX4	Q2UVX4 [789-795]		0	864.501	High	n/a	198.06		K.LMNVFLK.D	[789-795]
	FALSE	High	[R].VGLVAVDK.[G]		TRUE	1	1	1	Q2UVX4	Q2UVX4 [591-598]		0	800.488	High	n/a	193.79		R.VGLVAVDK.G	[591-598]
	FALSE	High	[R].VGLVAVDKGVFVLNK.[K]		TRUE	1	1	1	Q2UVX4	Q2UVX4 [591-605]		1	1557.94	High	n/a	186.84		R.VGLVAVDKGVFVLNK.K	[591-605]
FALSE	High	High	Master Protein	H8X1W4	Ssa2 HSP70 chaperone (Fragment) OS=Candida orthopsilosis (strain 90-125) OX=1136231 GN=CORT_0B08150 PE=3 SV=1	0	0	44	FALSE	8	16	1	211	22.7	5.97	3130.01	25.49	8	7	cell organization and biogenesis		nucleotide binding	Pf00012, Pf06723	14538989	CORT_0B08150	CORT_0B08150	2	Longevity regulating pathway - multiple species; Endocytosis; Spliceosome; Protein processing in endoplasmic reticulum			4	1
	Checked	Confidence	Annotated Sequence	Modifications	Contaminant	# Protein Groups	# Proteins	# PSMs	Master Protein Accessions	Positions in Master Proteins	Modifications in Master Proteins	# Missed Cleavages	Theo. MH+ [Da]	Confidence (by Search Engine): MS Amanda 2.0	Confidence (by Search Engine): Sequest HT	Amanda Score (by Search Engine): MS Amanda 2.0	XCorr (by Search Engine): Sequest HT	Sequence in Protein	Positions in Proteins
	FALSE	High	[R].IINEPTAAAIAYGLDKK.[GS]		FALSE	3	16	2	G9BX82; H8X1W4; H8X9S4	G9BX82 [170-186]; H8X1W4 [170-186]; H8X9S4 [170-186]		1	1787.99	High	High	518.33	4.12	R.IINEPTAAAIAYGLDKK.G	[170-186]
	FALSE	High	[K].NQAAINPANTVFDAKR.[L]		FALSE	2	4	2	H8X1W4; H8X9S4	H8X1W4 [55-70]; H8X9S4 [55-70]		1	1729.9	High	High	444.51	4.57	K.NQAAINPANTVFDAKR.L	[55-70]
	FALSE	High	[K].NQAAINPANTVFDAK.[R]		FALSE	2	4	2	H8X1W4; H8X9S4	H8X1W4 [55-69]; H8X9S4 [55-69]		0	1573.8	High	High	425.82	4	K.NQAAINPANTVFDAK.R	[55-69]
	FALSE	High	[K].DAGLIAGLNVLR.[I]		FALSE	2	6	2	H8X1W4; H8X9S4	H8X1W4 [158-169]; H8X9S4 [158-169]		0	1211.71	High	High	331.18	3.48	K.DAGLIAGLNVLR.I	[158-169]
	FALSE	High	[R].IINEPTAAAIAYGLDK.[K]		FALSE	3	16	2	G9BX82; H8X1W4; H8X9S4	G9BX82 [170-185]; H8X1W4 [170-185]; H8X9S4 [170-185]		0	1659.9	High	High	330.31	3.85	R.IINEPTAAAIAYGLDK.K	[170-185]
	FALSE	High	[K].DAVVTVPAYFNDSQR.[Q]		FALSE	3	16	3	G9BX82; H8X1W4; H8X9S4	G9BX82 [139-153]; H8X1W4 [139-153]; H8X9S4 [139-153]		0	1681.82	High	High	299.21	2.64	K.DAVVTVPAYFNDSQR.Q	[139-153]
	FALSE	High	[R].TTPSFVAFTDTER.[L]		FALSE	3	17	2	G9BX82; H8X1W4; H8X9S4	G9BX82 [35-47]; H8X1W4 [35-47]; H8X9S4 [35-47]		0	1471.71	High	High	254.16	2.85	R.TTPSFVAFTDTER.L	[35-47]
	FALSE	High	[K].IVDKGGKPNIQVEYKGETK.[V]		FALSE	1	1	1	H8X1W4	H8X1W4 [92-110]		2	2103.14	High	Low	252.88	2.66	K.IVDKGGKPNIQVEYKGETK.V	[92-110]
FALSE	High	High	None	A0A3F2VXI9	ATP synthase subunit beta, mitochondrial OS=Candida albicans Ca529L OX=1325634 GN=L150_03238 PE=4 SV=1	0	0	21	FALSE	6	15	6	504	53.9	5.19	2698.08	19.3	6	4												0	1
	Checked	Confidence	Annotated Sequence	Modifications	Contaminant	# Protein Groups	# Proteins	# PSMs	Master Protein Accessions	Positions in Master Proteins	Modifications in Master Proteins	# Missed Cleavages	Theo. MH+ [Da]	Confidence (by Search Engine): MS Amanda 2.0	Confidence (by Search Engine): Sequest HT	Amanda Score (by Search Engine): MS Amanda 2.0	XCorr (by Search Engine): Sequest HT	Sequence in Protein	Positions in Proteins
	FALSE	High	[K].KGSVTSVQAVYVPADDLTDPAPATTFAHLDATTVLSR.[G]		FALSE	1	13	2	H8X7M9	H8X7M9 [324-360]		1	3814.95	High	High	539.19	4.13	K.KGSVTSVQAVYVPADDLTDPAPATTFAHLDATTVLSR.G	[327-363]
	FALSE	High	[K].AHGGFSVFTGVGER.[T]		FALSE	1	13	4	H8X7M9	H8X7M9 [200-213]		0	1420.7	High	High	350.94	2.9	K.AHGGFSVFTGVGER.T	[203-216]
	FALSE	High	[K].VALVFGQMNEPPGAR.[A]		FALSE	1	13	5	H8X7M9	H8X7M9 [238-252]		0	1585.82	High	High	340.52	3.38	K.VALVFGQMNEPPGAR.A	[241-255]
	FALSE	High	[R].GISELGIYPAVDPLDSK.[S]		FALSE	1	13	2	H8X7M9	H8X7M9 [361-377]		0	1773.93	High	High	300.9	2.95	R.GISELGIYPAVDPLDSK.S	[364-380]
	FALSE	High	[K].VVDLLAPYAR.[G]		FALSE	1	13	1	H8X7M9	H8X7M9 [163-172]		0	1116.64	High	Low	213.9	2.04	K.VVDLLAPYAR.G	[166-175]
	FALSE	High	[K].IGLFGGAGVGK.[T]		FALSE	1	13	1	H8X7M9	H8X7M9 [176-186]		0	975.562	High	Medium	186.54	2.24	K.IGLFGGAGVGK.T	[179-189]
FALSE	High	High	Master Protein	G8B7F9	Uncharacterized protein OS=Candida parapsilosis (strain CDC 317 / ATCC MYA-4646) OX=578454 GN=CPAR2_104290 PE=4 SV=1	0	0	36	FALSE	8	15	6	313	35	5.2	2605.74	18.69	8	5				Pf13805		CPAR2_104290						0	1
	Checked	Confidence	Annotated Sequence	Modifications	Contaminant	# Protein Groups	# Proteins	# PSMs	Master Protein Accessions	Positions in Master Proteins	Modifications in Master Proteins	# Missed Cleavages	Theo. MH+ [Da]	Confidence (by Search Engine): MS Amanda 2.0	Confidence (by Search Engine): Sequest HT	Amanda Score (by Search Engine): MS Amanda 2.0	XCorr (by Search Engine): Sequest HT	Sequence in Protein	Positions in Proteins
	FALSE	High	[RK].APTASQLQAPPPPPSSTK.[SN]		FALSE	2	10	4	G8B7F9; G8B7S9	G8B7F9 [12-29]; G8B7S9 [6-23]		0	1774.93	High	High	367.08	3.01	R.APTASQLQAPPPPPSSTK.S	[12-29]
	FALSE	High	[K].ALLELLDESPVTPGETRPAYDGYEASK.[Q]		FALSE	1	8	2	G8B7F9	G8B7F9 [222-248]		0	2921.44	High	High	339.36	3.79	K.ALLELLDESPVTPGETRPAYDGYEASK.Q	[222-248]
	FALSE	High	[K].INVLEQELVR.[A]		FALSE	1	8	2	G8B7F9	G8B7F9 [166-175]		0	1212.69	High	High	320.54	2.88	K.INVLEQELVR.A	[166-175]
	FALSE	High	[R].AEAESLVAEAQLSNITR.[E]		FALSE	2	15	2	G8B7F9; G8B7S9	G8B7F9 [176-192]; G8B7S9 [170-186]		0	1801.93	High	High	312.7	3.16	R.AEAESLVAEAQLSNITR.E	[176-192]
	FALSE	High	[K].SIRDIEGSVEPSR.[Q]		FALSE	1	1	2	G8B7F9	G8B7F9 [131-143]		1	1444.74	High	High	270.97	3.07	K.SIRDIEGSVEPSR.Q	[131-143]
	FALSE	High	[R].KLAILIK.[M]		FALSE	1	4	1	G8B7F9	G8B7F9 [57-63]		1	798.581	High	Medium	256.25	2.37	R.KLAILIK.M	[57-63]
	FALSE	High	[K].ITDQIAYLK.[Y]		FALSE	1	8	1	G8B7F9	G8B7F9 [149-157]		0	1064.6	High	Medium	215.59	2.25	K.ITDQIAYLK.Y	[149-157]
	FALSE	High	[K].TAYNYQFDSIR.[E]		FALSE	1	2	1	G8B7F9	G8B7F9 [197-207]		0	1377.64	High	Low	185.67	1.6	K.TAYNYQFDSIR.E	[197-207]
FALSE	High	High	None	Q0ZIF4	ATP synthase subunit beta (Fragment) OS=Candida albicans OX=5476 GN=atp2 PE=4 SV=1	0	0	31	FALSE	6	15	6	337	35.9	4.96	2698.08	19.3	6	4	metabolic process;transport		catalytic activity;nucleotide binding;transporter activity	Pf00006, Pf00306								0	1
	Checked	Confidence	Annotated Sequence	Modifications	Contaminant	# Protein Groups	# Proteins	# PSMs	Master Protein Accessions	Positions in Master Proteins	Modifications in Master Proteins	# Missed Cleavages	Theo. MH+ [Da]	Confidence (by Search Engine): MS Amanda 2.0	Confidence (by Search Engine): Sequest HT	Amanda Score (by Search Engine): MS Amanda 2.0	XCorr (by Search Engine): Sequest HT	Sequence in Protein	Positions in Proteins
	FALSE	High	[K].KGSVTSVQAVYVPADDLTDPAPATTFAHLDATTVLSR.[G]		FALSE	1	13	2	H8X7M9	H8X7M9 [324-360]		1	3814.95	High	High	539.19	4.13	K.KGSVTSVQAVYVPADDLTDPAPATTFAHLDATTVLSR.G	[228-264]
	FALSE	High	[K].AHGGFSVFTGVGER.[T]		FALSE	1	13	4	H8X7M9	H8X7M9 [200-213]		0	1420.7	High	High	350.94	2.9	K.AHGGFSVFTGVGER.T	[104-117]
	FALSE	High	[K].VALVFGQMNEPPGAR.[A]		FALSE	1	13	5	H8X7M9	H8X7M9 [238-252]		0	1585.82	High	High	340.52	3.38	K.VALVFGQMNEPPGAR.A	[142-156]
	FALSE	High	[R].GISELGIYPAVDPLDSK.[S]		FALSE	1	13	2	H8X7M9	H8X7M9 [361-377]		0	1773.93	High	High	300.9	2.95	R.GISELGIYPAVDPLDSK.S	[265-281]
	FALSE	High	[K].VVDLLAPYAR.[G]		FALSE	1	13	1	H8X7M9	H8X7M9 [163-172]		0	1116.64	High	Low	213.9	2.04	K.VVDLLAPYAR.G	[67-76]
	FALSE	High	[K].IGLFGGAGVGK.[T]		FALSE	1	13	1	H8X7M9	H8X7M9 [176-186]		0	975.562	High	Medium	186.54	2.24	K.IGLFGGAGVGK.T	[80-90]
FALSE	High	High	Master Protein Candidate Rejected	M3HSM7	Sphingolipid long chain base-responsive protein PIL1 (Fragment) OS=Candida maltosa (strain Xu316) OX=1245528 GN=G210_2190 PE=4 SV=1	0	0	34	FALSE	7	15	0	312	35.1	5	2466.31	22.09	7	6				Pf13805		G210_2190						0	0
	Checked	Confidence	Annotated Sequence	Modifications	Contaminant	# Protein Groups	# Proteins	# PSMs	Master Protein Accessions	Positions in Master Proteins	Modifications in Master Proteins	# Missed Cleavages	Theo. MH+ [Da]	Confidence (by Search Engine): MS Amanda 2.0	Confidence (by Search Engine): Sequest HT	Amanda Score (by Search Engine): MS Amanda 2.0	XCorr (by Search Engine): Sequest HT	Sequence in Protein	Positions in Proteins
	FALSE	High	[RK].APTASQLQAPPPPPSSTK.[SN]		FALSE	2	10	4	G8B7F9; G8B7S9	G8B7F9 [12-29]; G8B7S9 [6-23]		0	1774.93	High	High	367.08	3.01	R.APTASQLQAPPPPPSSTK.S	[12-29]
	FALSE	High	[K].ALLELLDESPVTPGETRPAYDGYEASK.[Q]		FALSE	1	8	2	G8B7F9	G8B7F9 [222-248]		0	2921.44	High	High	339.36	3.79	K.ALLELLDESPVTPGETRPAYDGYEASK.Q	[222-248]
	FALSE	High	[K].INVLEQELVR.[A]		FALSE	1	8	2	G8B7F9	G8B7F9 [166-175]		0	1212.69	High	High	320.54	2.88	K.INVLEQELVR.A	[166-175]
	FALSE	High	[R].AEAESLVAEAQLSNITR.[E]		FALSE	2	15	2	G8B7F9; G8B7S9	G8B7F9 [176-192]; G8B7S9 [170-186]		0	1801.93	High	High	312.7	3.16	R.AEAESLVAEAQLSNITR.E	[176-192]
	FALSE	High	[K].AAAGATGPELSR.[QK]		FALSE	1	6	2	G8B7S9	G8B7S9 [39-50]		0	1100.57	High	High	288.79	2.8	K.AAAGATGPELSR.Q	[45-56]
	FALSE	High	[K].SIRDIEGSVQPSR.[ED]		FALSE	1	12	2	G8B7S9	G8B7S9 [125-137]		1	1443.76	High	High	284.67	3.67	K.SIRDIEGSVQPSR.E	[131-143]
	FALSE	High	[K].ITDQIAYLK.[Y]		FALSE	1	8	1	G8B7F9	G8B7F9 [149-157]		0	1064.6	High	Medium	215.59	2.25	K.ITDQIAYLK.Y	[149-157]
FALSE	High	High	Master Protein	G8BAH2	Phosphoribosylaminoimidazole carboxylase OS=Candida parapsilosis (strain CDC 317 / ATCC MYA-4646) OX=578454 GN=CPAR2_805940 PE=3 SV=1	0	0	26	FALSE	9	15	9	570	62.5	6.35	2365.28	15.66	9	5	metabolic process	cytosol	catalytic activity;metal ion binding;nucleotide binding	Pf00731, Pf02222, Pf13535		CPAR2_805940						0	1
	Checked	Confidence	Annotated Sequence	Modifications	Contaminant	# Protein Groups	# Proteins	# PSMs	Master Protein Accessions	Positions in Master Proteins	Modifications in Master Proteins	# Missed Cleavages	Theo. MH+ [Da]	Confidence (by Search Engine): MS Amanda 2.0	Confidence (by Search Engine): Sequest HT	Amanda Score (by Search Engine): MS Amanda 2.0	XCorr (by Search Engine): Sequest HT	Sequence in Protein	Positions in Proteins
	FALSE	High	[K].GSTLDGVDSLHSIVQMPR.[G]		FALSE	1	10	2	G8BAH2	G8BAH2 [486-503]		0	1911.96	High	High	331.1	3.16	K.GSTLDGVDSLHSIVQMPR.G	[486-503]
	FALSE	High	[R].GIPVATVAINNSTNAALLAVR.[I]		FALSE	1	2	3	G8BAH2	G8BAH2 [504-524]		0	2065.18	High	High	321.87	3.03	R.GIPVATVAINNSTNAALLAVR.I	[504-524]
	FALSE	High	[K].EHLIQHGIAVTDSQAIAENTTDNLLK.[I]		FALSE	1	1	2	G8BAH2	G8BAH2 [111-136]		0	2831.45	High	High	277.98	3.07	K.EHLIQHGIAVTDSQAIAENTTDNLLK.I	[111-136]
	FALSE	High	[R].ALETPHSTVYLYGK.[T]		FALSE	1	2	2	G8BAH2	G8BAH2 [338-351]		0	1578.82	High	High	243.46	2.66	R.ALETPHSTVYLYGK.T	[338-351]
	FALSE	High	[K].CIIAGAGGAAHLPGMVAAMTPLPVIGVPVK.[G]	1xCarbamidomethyl [C1]	FALSE	1	10	2	G8BAH2	G8BAH2 [456-485]		0	2868.57	High	High	226.97	3.75	K.CIIAGAGGAAHLPGMVAAMTPLPVIGVPVK.G	[456-485]
	FALSE	High	[K].QFGVPFELTIVSAHR.[T]		FALSE	1	10	1	G8BAH2	G8BAH2 [423-437]		0	1700.91	High	Low	187.34	1.84	K.QFGVPFELTIVSAHR.T	[423-437]
	FALSE	High	[R].LAYIMGK.[S]		FALSE	1	2	1	G8BAH2	G8BAH2 [376-382]		0	795.443	High	Low	183.56	1.89	R.LAYIMGK.S	[376-382]
	FALSE	High	[K].ELAVMVVR.[SA]		FALSE	1	10	1	G8BAH2	G8BAH2 [191-198]		0	916.528	High	Low	182.35	2.08	K.ELAVMVVR.S	[191-198]
	FALSE	High	[K].TIGILGGGQLGR.[M]		FALSE	1	7	1	G8BAH2	G8BAH2 [5-16]		0	1141.67	High	Low	179.99	1.81	K.TIGILGGGQLGR.M	[5-16]
FALSE	High	High	None	C5M236	ATP synthase subunit beta OS=Candida tropicalis (strain ATCC MYA-3404 / T1) OX=294747 GN=CTRG_00125 PE=3 SV=1	0	0	25	FALSE	6	15	6	415	44.4	5.02	2698.08	19.3	6	4	metabolic process;transport		catalytic activity;nucleotide binding;transporter activity	Pf00006, Pf00306	8296682	CTRG_00125	CTRG_00125		Oxidative phosphorylation; Metabolic pathways			2	1
	Checked	Confidence	Annotated Sequence	Modifications	Contaminant	# Protein Groups	# Proteins	# PSMs	Master Protein Accessions	Positions in Master Proteins	Modifications in Master Proteins	# Missed Cleavages	Theo. MH+ [Da]	Confidence (by Search Engine): MS Amanda 2.0	Confidence (by Search Engine): Sequest HT	Amanda Score (by Search Engine): MS Amanda 2.0	XCorr (by Search Engine): Sequest HT	Sequence in Protein	Positions in Proteins
	FALSE	High	[K].KGSVTSVQAVYVPADDLTDPAPATTFAHLDATTVLSR.[G]		FALSE	1	13	2	H8X7M9	H8X7M9 [324-360]		1	3814.95	High	High	539.19	4.13	K.KGSVTSVQAVYVPADDLTDPAPATTFAHLDATTVLSR.G	[238-274]
	FALSE	High	[K].AHGGFSVFTGVGER.[T]		FALSE	1	13	4	H8X7M9	H8X7M9 [200-213]		0	1420.7	High	High	350.94	2.9	K.AHGGFSVFTGVGER.T	[114-127]
	FALSE	High	[K].VALVFGQMNEPPGAR.[A]		FALSE	1	13	5	H8X7M9	H8X7M9 [238-252]		0	1585.82	High	High	340.52	3.38	K.VALVFGQMNEPPGAR.A	[152-166]
	FALSE	High	[R].GISELGIYPAVDPLDSK.[S]		FALSE	1	13	2	H8X7M9	H8X7M9 [361-377]		0	1773.93	High	High	300.9	2.95	R.GISELGIYPAVDPLDSK.S	[275-291]
	FALSE	High	[K].VVDLLAPYAR.[G]		FALSE	1	13	1	H8X7M9	H8X7M9 [163-172]		0	1116.64	High	Low	213.9	2.04	K.VVDLLAPYAR.G	[77-86]
	FALSE	High	[K].IGLFGGAGVGK.[T]		FALSE	1	13	1	H8X7M9	H8X7M9 [176-186]		0	975.562	High	Medium	186.54	2.24	K.IGLFGGAGVGK.T	[90-100]
FALSE	High	High	None	Q0ZID7	ATP synthase subunit beta (Fragment) OS=Candida tropicalis OX=5482 GN=atp2 PE=4 SV=1	0	0	31	FALSE	6	15	6	337	35.9	5	2698.08	19.3	6	4	metabolic process;transport		catalytic activity;nucleotide binding;transporter activity	Pf00006, Pf00306								0	1
	Checked	Confidence	Annotated Sequence	Modifications	Contaminant	# Protein Groups	# Proteins	# PSMs	Master Protein Accessions	Positions in Master Proteins	Modifications in Master Proteins	# Missed Cleavages	Theo. MH+ [Da]	Confidence (by Search Engine): MS Amanda 2.0	Confidence (by Search Engine): Sequest HT	Amanda Score (by Search Engine): MS Amanda 2.0	XCorr (by Search Engine): Sequest HT	Sequence in Protein	Positions in Proteins
	FALSE	High	[K].KGSVTSVQAVYVPADDLTDPAPATTFAHLDATTVLSR.[G]		FALSE	1	13	2	H8X7M9	H8X7M9 [324-360]		1	3814.95	High	High	539.19	4.13	K.KGSVTSVQAVYVPADDLTDPAPATTFAHLDATTVLSR.G	[228-264]
	FALSE	High	[K].AHGGFSVFTGVGER.[T]		FALSE	1	13	4	H8X7M9	H8X7M9 [200-213]		0	1420.7	High	High	350.94	2.9	K.AHGGFSVFTGVGER.T	[104-117]
	FALSE	High	[K].VALVFGQMNEPPGAR.[A]		FALSE	1	13	5	H8X7M9	H8X7M9 [238-252]		0	1585.82	High	High	340.52	3.38	K.VALVFGQMNEPPGAR.A	[142-156]
	FALSE	High	[R].GISELGIYPAVDPLDSK.[S]		FALSE	1	13	2	H8X7M9	H8X7M9 [361-377]		0	1773.93	High	High	300.9	2.95	R.GISELGIYPAVDPLDSK.S	[265-281]
	FALSE	High	[K].VVDLLAPYAR.[G]		FALSE	1	13	1	H8X7M9	H8X7M9 [163-172]		0	1116.64	High	Low	213.9	2.04	K.VVDLLAPYAR.G	[67-76]
	FALSE	High	[K].IGLFGGAGVGK.[T]		FALSE	1	13	1	H8X7M9	H8X7M9 [176-186]		0	975.562	High	Medium	186.54	2.24	K.IGLFGGAGVGK.T	[80-90]
FALSE	High	High	None	C4YI48	ATP synthase subunit beta OS=Candida albicans (strain WO-1) OX=294748 GN=CAWG_03756 PE=3 SV=1	0	0	25	FALSE	6	15	6	415	44.5	4.93	2698.08	19.3	6	4	metabolic process;transport		catalytic activity;nucleotide binding;transporter activity	Pf00006, Pf00306		CAWG_03756						0	1
	Checked	Confidence	Annotated Sequence	Modifications	Contaminant	# Protein Groups	# Proteins	# PSMs	Master Protein Accessions	Positions in Master Proteins	Modifications in Master Proteins	# Missed Cleavages	Theo. MH+ [Da]	Confidence (by Search Engine): MS Amanda 2.0	Confidence (by Search Engine): Sequest HT	Amanda Score (by Search Engine): MS Amanda 2.0	XCorr (by Search Engine): Sequest HT	Sequence in Protein	Positions in Proteins
	FALSE	High	[K].KGSVTSVQAVYVPADDLTDPAPATTFAHLDATTVLSR.[G]		FALSE	1	13	2	H8X7M9	H8X7M9 [324-360]		1	3814.95	High	High	539.19	4.13	K.KGSVTSVQAVYVPADDLTDPAPATTFAHLDATTVLSR.G	[238-274]
	FALSE	High	[K].AHGGFSVFTGVGER.[T]		FALSE	1	13	4	H8X7M9	H8X7M9 [200-213]		0	1420.7	High	High	350.94	2.9	K.AHGGFSVFTGVGER.T	[114-127]
	FALSE	High	[K].VALVFGQMNEPPGAR.[A]		FALSE	1	13	5	H8X7M9	H8X7M9 [238-252]		0	1585.82	High	High	340.52	3.38	K.VALVFGQMNEPPGAR.A	[152-166]
	FALSE	High	[R].GISELGIYPAVDPLDSK.[S]		FALSE	1	13	2	H8X7M9	H8X7M9 [361-377]		0	1773.93	High	High	300.9	2.95	R.GISELGIYPAVDPLDSK.S	[275-291]
	FALSE	High	[K].VVDLLAPYAR.[G]		FALSE	1	13	1	H8X7M9	H8X7M9 [163-172]		0	1116.64	High	Low	213.9	2.04	K.VVDLLAPYAR.G	[77-86]
	FALSE	High	[K].IGLFGGAGVGK.[T]		FALSE	1	13	1	H8X7M9	H8X7M9 [176-186]		0	975.562	High	Medium	186.54	2.24	K.IGLFGGAGVGK.T	[90-100]
FALSE	High	High	Master Protein Rejected	A0A367YQ91	Sphingolipid long chain base-responsive protein PIL1 OS=Candida viswanathii OX=5486 GN=PIL1_0 PE=4 SV=1	0	0	34	FALSE	7	15	0	313	35.1	5.05	2466.31	22.09	7	6												0	0
	Checked	Confidence	Annotated Sequence	Modifications	Contaminant	# Protein Groups	# Proteins	# PSMs	Master Protein Accessions	Positions in Master Proteins	Modifications in Master Proteins	# Missed Cleavages	Theo. MH+ [Da]	Confidence (by Search Engine): MS Amanda 2.0	Confidence (by Search Engine): Sequest HT	Amanda Score (by Search Engine): MS Amanda 2.0	XCorr (by Search Engine): Sequest HT	Sequence in Protein	Positions in Proteins
	FALSE	High	[RK].APTASQLQAPPPPPSSTK.[SN]		FALSE	2	10	4	G8B7F9; G8B7S9	G8B7F9 [12-29]; G8B7S9 [6-23]		0	1774.93	High	High	367.08	3.01	R.APTASQLQAPPPPPSSTK.S	[12-29]
	FALSE	High	[K].ALLELLDESPVTPGETRPAYDGYEASK.[Q]		FALSE	1	8	2	G8B7F9	G8B7F9 [222-248]		0	2921.44	High	High	339.36	3.79	K.ALLELLDESPVTPGETRPAYDGYEASK.Q	[222-248]
	FALSE	High	[K].INVLEQELVR.[A]		FALSE	1	8	2	G8B7F9	G8B7F9 [166-175]		0	1212.69	High	High	320.54	2.88	K.INVLEQELVR.A	[166-175]
	FALSE	High	[R].AEAESLVAEAQLSNITR.[E]		FALSE	2	15	2	G8B7F9; G8B7S9	G8B7F9 [176-192]; G8B7S9 [170-186]		0	1801.93	High	High	312.7	3.16	R.AEAESLVAEAQLSNITR.E	[176-192]
	FALSE	High	[K].AAAGATGPELSR.[QK]		FALSE	1	6	2	G8B7S9	G8B7S9 [39-50]		0	1100.57	High	High	288.79	2.8	K.AAAGATGPELSR.Q	[45-56]
	FALSE	High	[K].SIRDIEGSVQPSR.[ED]		FALSE	1	12	2	G8B7S9	G8B7S9 [125-137]		1	1443.76	High	High	284.67	3.67	K.SIRDIEGSVQPSR.E	[131-143]
	FALSE	High	[K].ITDQIAYLK.[Y]		FALSE	1	8	1	G8B7F9	G8B7F9 [149-157]		0	1064.6	High	Medium	215.59	2.25	K.ITDQIAYLK.Y	[149-157]
FALSE	High	High	None	M3HJE3	ATP synthase subunit beta OS=Candida maltosa (strain Xu316) OX=1245528 GN=G210_2169 PE=3 SV=1	0	0	21	FALSE	6	15	6	503	53.9	5.35	2698.08	19.3	6	4	metabolic process;transport		catalytic activity;nucleotide binding;transporter activity	Pf00006, Pf00306, Pf02874		G210_2169						0	1
	Checked	Confidence	Annotated Sequence	Modifications	Contaminant	# Protein Groups	# Proteins	# PSMs	Master Protein Accessions	Positions in Master Proteins	Modifications in Master Proteins	# Missed Cleavages	Theo. MH+ [Da]	Confidence (by Search Engine): MS Amanda 2.0	Confidence (by Search Engine): Sequest HT	Amanda Score (by Search Engine): MS Amanda 2.0	XCorr (by Search Engine): Sequest HT	Sequence in Protein	Positions in Proteins
	FALSE	High	[K].KGSVTSVQAVYVPADDLTDPAPATTFAHLDATTVLSR.[G]		FALSE	1	13	2	H8X7M9	H8X7M9 [324-360]		1	3814.95	High	High	539.19	4.13	K.KGSVTSVQAVYVPADDLTDPAPATTFAHLDATTVLSR.G	[326-362]
	FALSE	High	[K].AHGGFSVFTGVGER.[T]		FALSE	1	13	4	H8X7M9	H8X7M9 [200-213]		0	1420.7	High	High	350.94	2.9	K.AHGGFSVFTGVGER.T	[202-215]
	FALSE	High	[K].VALVFGQMNEPPGAR.[A]		FALSE	1	13	5	H8X7M9	H8X7M9 [238-252]		0	1585.82	High	High	340.52	3.38	K.VALVFGQMNEPPGAR.A	[240-254]
	FALSE	High	[R].GISELGIYPAVDPLDSK.[S]		FALSE	1	13	2	H8X7M9	H8X7M9 [361-377]		0	1773.93	High	High	300.9	2.95	R.GISELGIYPAVDPLDSK.S	[363-379]
	FALSE	High	[K].VVDLLAPYAR.[G]		FALSE	1	13	1	H8X7M9	H8X7M9 [163-172]		0	1116.64	High	Low	213.9	2.04	K.VVDLLAPYAR.G	[165-174]
	FALSE	High	[K].IGLFGGAGVGK.[T]		FALSE	1	13	1	H8X7M9	H8X7M9 [176-186]		0	975.562	High	Medium	186.54	2.24	K.IGLFGGAGVGK.T	[178-188]
FALSE	High	High	Master Protein	G8BE22	Uncharacterized protein OS=Candida parapsilosis (strain CDC 317 / ATCC MYA-4646) OX=578454 GN=CPAR2_211630 PE=4 SV=1	0	0	17	FALSE	9	14	9	842	93.3	6.57	2468.4	15.64	9	5			catalytic activity;nucleotide binding	Pf00009, Pf00679, Pf03144, Pf03764, Pf14492		CPAR2_211630						0	1
	Checked	Confidence	Annotated Sequence	Modifications	Contaminant	# Protein Groups	# Proteins	# PSMs	Master Protein Accessions	Positions in Master Proteins	Modifications in Master Proteins	# Missed Cleavages	Theo. MH+ [Da]	Confidence (by Search Engine): MS Amanda 2.0	Confidence (by Search Engine): Sequest HT	Amanda Score (by Search Engine): MS Amanda 2.0	XCorr (by Search Engine): Sequest HT	Sequence in Protein	Positions in Proteins
	FALSE	High	[R].ALLELQVTKEDLYQSFAR.[T]		FALSE	1	3	2	G8BE22	G8BE22 [163-180]		1	2124.13	High	High	405.93	4.22	R.ALLELQVTKEDLYQSFAR.T	[163-180]
	FALSE	High	[K].SGTITTSESAHNLK.[V]		FALSE	1	2	2	G8BE22	G8BE22 [466-479]		0	1445.72	High	High	358.57	2.66	K.SGTITTSESAHNLK.V	[466-479]
	FALSE	High	[R].AETLYEGPSDDAICNGIR.[N]	1xCarbamidomethyl [C14]	FALSE	1	2	2	G8BE22	G8BE22 [353-370]		0	1980.9	High	High	333.13	3.14	R.AETLYEGPSDDAICNGIR.N	[353-370]
	FALSE	High	[K].AYLPVNESFGFTGELR.[Q]		FALSE	1	19	2	G8BE22	G8BE22 [770-785]		0	1799.9	High	High	286.49	2.91	K.AYLPVNESFGFTGELR.Q	[770-785]
	FALSE	High	[R].KFLPAADALLEMIVLHLPSPVTAQNYR.[A]		FALSE	1	2	1	G8BE22	G8BE22 [326-352]		1	3007.64	High	Medium	250.71	2.7	R.KFLPAADALLEMIVLHLPSPVTAQNYR.A	[326-352]
	FALSE	High	[R].NMSVIAHVDHGK.[S]		FALSE	1	11	2	G8BE22	G8BE22 [21-32]		0	1307.65	High	High	239.09	2.71	R.NMSVIAHVDHGK.S	[21-32]
	FALSE	High	[R].LWGDSYFNPK.[T]		FALSE	1	11	1	G8BE22	G8BE22 [244-253]		0	1226.58	High	Low	215.02	1.99	R.LWGDSYFNPK.T	[244-253]
	FALSE	High	[K].KEEIPVLLEK.[L]		FALSE	1	2	1	G8BE22	G8BE22 [293-302]		1	1197.71	High	Low	193.63	2.17	K.KEEIPVLLEK.L	[293-302]
	FALSE	High	[R].ILADKHGWDVTDAR.[K]		FALSE	1	7	1	G8BE22	G8BE22 [618-631]		1	1596.81	High	Low	185.83	1.91	R.ILADKHGWDVTDAR.K	[618-631]
FALSE	High	High	Master Protein	G8BJE9	40S ribosomal protein S0 OS=Candida parapsilosis (strain CDC 317 / ATCC MYA-4646) OX=578454 GN=RPS0 PE=3 SV=1	0	0	30	FALSE	6	14	6	261	28.7	4.84	2488.24	13.55	6	4	cell organization and biogenesis;metabolic process	cytoplasm;ribosome	structural molecule activity	Pf00318		CPAR2_405680						0	1
	Checked	Confidence	Annotated Sequence	Modifications	Contaminant	# Protein Groups	# Proteins	# PSMs	Master Protein Accessions	Positions in Master Proteins	Modifications in Master Proteins	# Missed Cleavages	Theo. MH+ [Da]	Confidence (by Search Engine): MS Amanda 2.0	Confidence (by Search Engine): Sequest HT	Amanda Score (by Search Engine): MS Amanda 2.0	XCorr (by Search Engine): Sequest HT	Sequence in Protein	Positions in Proteins
	FALSE	High	[R].IIAAIPNASDVAVCSSR.[T]	1xCarbamidomethyl [C14]	FALSE	1	4	4	G8BJE9	G8BJE9 [63-79]		0	1743.91	High	High	354.94	2.85	R.IIAAIPNASDVAVCSSR.T	[63-79]
	FALSE	High	[K].FGAHTGATAIAGR.[F]		FALSE	1	5	3	G8BJE9	G8BJE9 [89-101]		0	1229.64	High	High	336.63	2.88	K.FGAHTGATAIAGR.F	[89-101]
	FALSE	High	[K].TRPDGVNVINIGK.[T]		FALSE	1	1	2	G8BJE9	G8BJE9 [40-52]		0	1382.78	High	High	267.24	2.6	K.TRPDGVNVINIGK.T	[40-52]
	FALSE	High	[K].LLLAANVHLGSK.[N]		FALSE	1	3	1	G8BJE9	G8BJE9 [16-27]		0	1235.75	High	Low	247.15	2.36	K.LLLAANVHLGSK.N	[16-27]
	FALSE	High	[K].NVQVHNKPYVYK.[T]		FALSE	1	10	2	G8BJE9	G8BJE9 [28-39]		0	1488.8	High	Medium	243.66	2.59	K.NVQVHNKPYVYK.T	[28-39]
	FALSE	High	[R].FTPGNFTNYITR.[S]		FALSE	1	11	2	G8BJE9	G8BJE9 [102-113]		0	1430.71	High	High	233.66	2.58	R.FTPGNFTNYITR.S	[102-113]
FALSE	High	High	Master Protein	H8X369	Rpl3 ribosomal protein, large subunit OS=Candida orthopsilosis (strain 90-125) OX=1136231 GN=CORT_0C05550 PE=3 SV=1	0	0	23	FALSE	8	14	8	389	43.8	10.24	2563.96	11.28	8	4	cell organization and biogenesis;metabolic process	ribosome	structural molecule activity	Pf00297	14539426	CORT_0C05550	CORT_0C05550	3	Ribosome			1	1
	Checked	Confidence	Annotated Sequence	Modifications	Contaminant	# Protein Groups	# Proteins	# PSMs	Master Protein Accessions	Positions in Master Proteins	Modifications in Master Proteins	# Missed Cleavages	Theo. MH+ [Da]	Confidence (by Search Engine): MS Amanda 2.0	Confidence (by Search Engine): Sequest HT	Amanda Score (by Search Engine): MS Amanda 2.0	XCorr (by Search Engine): Sequest HT	Sequence in Protein	Positions in Proteins
	FALSE	High	[R].YGLVNNDFVLLK.[G]		FALSE	1	2	2	H8X369	H8X369 [314-325]		0	1394.77	High	High	352.23	3.01	R.YGLVNNDFVLLK.G	[314-325]
	FALSE	High	[R].HGSLGFLPR.[K]		FALSE	1	8	2	H8X369	H8X369 [11-19]		0	983.542	High	High	345.04	2.89	R.HGSLGFLPR.K	[11-19]
	FALSE	High	[R].KVACIGAWHPANVNWTVAR.[A]	1xCarbamidomethyl [C4]	FALSE	1	8	2	H8X369	H8X369 [248-266]		1	2150.11	High	High	319.78	2.69	R.KVACIGAWHPANVNWTVAR.A	[248-266]
	FALSE	High	[K].SKPVALTAFLGYK.[A]		FALSE	1	8	3	H8X369	H8X369 [38-50]		0	1394.8	High	High	296.57	2.69	K.SKPVALTAFLGYK.A	[38-50]
	FALSE	High	[R].SLTTVWAEHLSEEIRR.[R]		FALSE	1	2	2	H8X369	H8X369 [101-116]		1	1927	High	Low	255.82	2.18	R.SLTTVWAEHLSEEIRR.R	[101-116]
	FALSE	High	[K].GHGFEGVTHR.[W]		FALSE	1	8	1	H8X369	H8X369 [223-232]		0	1096.53	High	Medium	244.22	2.45	K.GHGFEGVTHR.W	[223-232]
	FALSE	High	[K].SLYVDTSRR.[A]		FALSE	1	8	1	H8X369	H8X369 [341-349]		1	1096.57	High	Low	201.93	2.02	K.SLYVDTSRR.A	[341-349]
	FALSE	High	[K].VACIGAWHPANVNWTVAR.[A]	1xCarbamidomethyl [C3]	FALSE	1	8	1	H8X369	H8X369 [249-266]		0	2022.01	High	Low	180.57	1.58	K.VACIGAWHPANVNWTVAR.A	[249-266]
FALSE	High	High	Master Protein Candidate	B9WEB3	Ribosomal protein of the large subunit, putative OS=Candida dubliniensis (strain CD36 / ATCC MYA-646 / CBS 7987 / NCPF 3949 / NRRL Y-17841) OX=573826 GN=Cd36_85230 PE=4 SV=1	0	0	29	FALSE	8	14	1	262	28.4	10.05	2610.69	12.43	8	3		ribosome		Pf01248	8046623	CD36_85230	CD36_85230	3	Ribosome			1	1
	Checked	Confidence	Annotated Sequence	Modifications	Contaminant	# Protein Groups	# Proteins	# PSMs	Master Protein Accessions	Positions in Master Proteins	Modifications in Master Proteins	# Missed Cleavages	Theo. MH+ [Da]	Confidence (by Search Engine): MS Amanda 2.0	Confidence (by Search Engine): Sequest HT	Amanda Score (by Search Engine): MS Amanda 2.0	XCorr (by Search Engine): Sequest HT	Sequence in Protein	Positions in Proteins
	FALSE	High	[K].YGLNHVVSLIENK.[K]		FALSE	3	14	4	A0A1D8PF11; G8BAV5; G8BDE3	A0A1D8PF11 [134-146]; G8BAV5 [135-147]; G8BDE3 [134-146]		0	1485.81	High	High	408.23	3.72	K.YGLNHVVSLIENK.K	[135-147]
	FALSE	High	[K].KMGVPYAIVK.[G]		FALSE	3	17	2	A0A1D8PF11; G8BAV5; G8BDE3	A0A1D8PF11 [172-181]; G8BAV5 [173-182]; G8BDE3 [172-181]		1	1105.64	High	High	274.68	2.47	K.KMGVPYAIVK.G	[173-182]
	FALSE	High	[K].LVLIANDVDPIELVVFLPALCKK.[M]	1xCarbamidomethyl [C21]	FALSE	3	10	2	A0A1D8PF11; G8BAV5; G8BDE3	A0A1D8PF11 [150-172]; G8BAV5 [151-173]; G8BDE3 [150-172]		1	2579.49	High	High	255.86	3.1	K.LVLIANDVDPIELVVFLPALCKK.M	[151-173]
	FALSE	High	[K].YGLNHVVSLIENKK.[A]		FALSE	3	14	2	A0A1D8PF11; G8BAV5; G8BDE3	A0A1D8PF11 [134-147]; G8BAV5 [135-148]; G8BDE3 [134-147]		1	1613.9	High	Low	254.97	2.25	K.YGLNHVVSLIENKK.A	[135-148]
	FALSE	High	[K].DVSPKPVVVK.[Y]		FALSE	1	12	1	A0A1D8PF11	A0A1D8PF11 [124-133]		0	1067.65	High	Low	236.03	2.15	K.DVSPKPVVVK.Y	[125-134]
	FALSE	High	[K].MGVPYAIVK.[G]		FALSE	3	17	1	A0A1D8PF11; G8BAV5; G8BDE3	A0A1D8PF11 [173-181]; G8BAV5 [174-182]; G8BDE3 [173-181]		0	977.549	High	Low	222.37	2.12	K.MGVPYAIVK.G	[174-182]
	FALSE	High	[R].FVKWPEYVR.[L]		FALSE	3	11	1	A0A1D8PF11; G8BAV5; G8BDE3	A0A1D8PF11 [49-57]; G8BAV5 [50-58]; G8BDE3 [49-57]		1	1223.66	High	Low	193.83	2.11	R.FVKWPEYVR.L	[50-58]
	FALSE	High	[K].NFGIGQSIQPK.[R]		FALSE	3	12	1	A0A1D8PF11; G8BAV5; G8BDE3	A0A1D8PF11 [33-43]; G8BAV5 [34-44]; G8BDE3 [33-43]		0	1188.64	High	Low	192.46	1.92	K.NFGIGQSIQPK.R	[34-44]
FALSE	High	High	None	H8X3F4	Glyceraldehyde-3-phosphate dehydrogenase OS=Candida orthopsilosis (strain 90-125) OX=1136231 GN=CORT_0C00480 PE=3 SV=1	0	0	28	FALSE	7	14	6	336	36.2	6.89	2422.05	19.87	7	6	metabolic process		catalytic activity;nucleotide binding	Pf00044, Pf02800, Pf02826	14539333	CORT_0C00480	CORT_0C00480	3	Biosynthesis of antibiotics; Carbon metabolism; Biosynthesis of secondary metabolites; Biosynthesis of amino acids; Glycolysis / Gluconeogenesis; Metabolic pathways			6	1
	Checked	Confidence	Annotated Sequence	Modifications	Contaminant	# Protein Groups	# Proteins	# PSMs	Master Protein Accessions	Positions in Master Proteins	Modifications in Master Proteins	# Missed Cleavages	Theo. MH+ [Da]	Confidence (by Search Engine): MS Amanda 2.0	Confidence (by Search Engine): Sequest HT	Amanda Score (by Search Engine): MS Amanda 2.0	XCorr (by Search Engine): Sequest HT	Sequence in Protein	Positions in Proteins
	FALSE	High	[K].DGVDYVIESTGVFTTLEGAHK.[H]		FALSE	1	2	2	G8BB94	G8BB94 [89-109]		0	2238.09	High	High	426.39	4.21	K.DGVDYVIESTGVFTTLEGAHK.H	[89-109]
	FALSE	High	[K].LIAWYDNEYGYSTR.[V]		FALSE	1	2	2	G8BB94	G8BB94 [309-322]		0	1750.81	High	High	342.47	3.2	K.LIAWYDNEYGYSTR.V	[309-322]
	FALSE	High	[K].VINDKFGIEDGLMTTVHSMTATQK.[T]		FALSE	1	2	3	G8BB94	G8BB94 [162-185]		1	2636.31	High	High	315.14	3.06	K.VINDKFGIEDGLMTTVHSMTATQK.T	[162-185]
	FALSE	High	[R].TASGNIIPSSTGAAK.[A]		FALSE	2	9	2	G8BB94; A0A3F2VX61	G8BB94 [200-214]; A0A3F2VX61 [200-214]		0	1374.72	High	High	310.87	3.2	R.TASGNIIPSSTGAAK.A	[200-214]
	FALSE	High	[K].VHGEKDPASIPWGK.[D]		FALSE	1	2	2	G8BB94	G8BB94 [75-88]		1	1520.79	High	High	279.85	3.34	K.VHGEKDPASIPWGK.D	[75-88]
	FALSE	High	[K].FGIEDGLMTTVHSMTATQK.[T]		FALSE	1	2	2	G8BB94	G8BB94 [167-185]		0	2066.99	High	High	279.83	2.86	K.FGIEDGLMTTVHSMTATQK.T	[167-185]
	FALSE	High	[R].VVDLLEK.[F]		FALSE	1	2	1	G8BB94	G8BB94 [323-329]		0	815.487	High	Low	177.95	1.67	R.VVDLLEK.F	[323-329]
FALSE	High	High	Master Protein Candidate	Q5ANA1	Ribosomal 60S subunit protein L8B OS=Candida albicans (strain SC5314 / ATCC MYA-2876) OX=237561 GN=RPL8B PE=4 SV=1	0	0	29	FALSE	8	14	1	262	28.5	10.05	2610.69	12.43	8	3				Pf01248	3635198	W5Q_03034; I503_03028	RPL8B	3	Ribosome			1	1
	Checked	Confidence	Annotated Sequence	Modifications	Contaminant	# Protein Groups	# Proteins	# PSMs	Master Protein Accessions	Positions in Master Proteins	Modifications in Master Proteins	# Missed Cleavages	Theo. MH+ [Da]	Confidence (by Search Engine): MS Amanda 2.0	Confidence (by Search Engine): Sequest HT	Amanda Score (by Search Engine): MS Amanda 2.0	XCorr (by Search Engine): Sequest HT	Sequence in Protein	Positions in Proteins
	FALSE	High	[K].YGLNHVVSLIENK.[K]		FALSE	3	14	4	A0A1D8PF11; G8BAV5; G8BDE3	A0A1D8PF11 [134-146]; G8BAV5 [135-147]; G8BDE3 [134-146]		0	1485.81	High	High	408.23	3.72	K.YGLNHVVSLIENK.K	[135-147]
	FALSE	High	[K].KMGVPYAIVK.[G]		FALSE	3	17	2	A0A1D8PF11; G8BAV5; G8BDE3	A0A1D8PF11 [172-181]; G8BAV5 [173-182]; G8BDE3 [172-181]		1	1105.64	High	High	274.68	2.47	K.KMGVPYAIVK.G	[173-182]
	FALSE	High	[K].LVLIANDVDPIELVVFLPALCKK.[M]	1xCarbamidomethyl [C21]	FALSE	3	10	2	A0A1D8PF11; G8BAV5; G8BDE3	A0A1D8PF11 [150-172]; G8BAV5 [151-173]; G8BDE3 [150-172]		1	2579.49	High	High	255.86	3.1	K.LVLIANDVDPIELVVFLPALCKK.M	[151-173]
	FALSE	High	[K].YGLNHVVSLIENKK.[A]		FALSE	3	14	2	A0A1D8PF11; G8BAV5; G8BDE3	A0A1D8PF11 [134-147]; G8BAV5 [135-148]; G8BDE3 [134-147]		1	1613.9	High	Low	254.97	2.25	K.YGLNHVVSLIENKK.A	[135-148]
	FALSE	High	[K].DVSPKPVVVK.[Y]		FALSE	1	12	1	A0A1D8PF11	A0A1D8PF11 [124-133]		0	1067.65	High	Low	236.03	2.15	K.DVSPKPVVVK.Y	[125-134]
	FALSE	High	[K].MGVPYAIVK.[G]		FALSE	3	17	1	A0A1D8PF11; G8BAV5; G8BDE3	A0A1D8PF11 [173-181]; G8BAV5 [174-182]; G8BDE3 [173-181]		0	977.549	High	Low	222.37	2.12	K.MGVPYAIVK.G	[174-182]
	FALSE	High	[R].FVKWPEYVR.[L]		FALSE	3	11	1	A0A1D8PF11; G8BAV5; G8BDE3	A0A1D8PF11 [49-57]; G8BAV5 [50-58]; G8BDE3 [49-57]		1	1223.66	High	Low	193.83	2.11	R.FVKWPEYVR.L	[50-58]
	FALSE	High	[K].NFGIGQSIQPK.[R]		FALSE	3	12	1	A0A1D8PF11; G8BAV5; G8BDE3	A0A1D8PF11 [33-43]; G8BAV5 [34-44]; G8BDE3 [33-43]		0	1188.64	High	Low	192.46	1.92	K.NFGIGQSIQPK.R	[34-44]
FALSE	High	High	None	H8X205	Tif translation initiation factor OS=Candida orthopsilosis (strain 90-125) OX=1136231 GN=CORT_0B10220 PE=3 SV=1	0	0	31	FALSE	11	14	11	397	44.4	5.36	2726.62	5.36	11	2	metabolic process		catalytic activity;DNA binding;nucleotide binding;RNA binding	Pf00270, Pf00271, Pf04851	14539002	CORT_0B10220	CORT_0B10220	2	RNA transport			1	1
	Checked	Confidence	Annotated Sequence	Modifications	Contaminant	# Protein Groups	# Proteins	# PSMs	Master Protein Accessions	Positions in Master Proteins	Modifications in Master Proteins	# Missed Cleavages	Theo. MH+ [Da]	Confidence (by Search Engine): MS Amanda 2.0	Confidence (by Search Engine): Sequest HT	Amanda Score (by Search Engine): MS Amanda 2.0	XCorr (by Search Engine): Sequest HT	Sequence in Protein	Positions in Proteins
	FALSE	High	[R].SKVEFLTNK.[L]		FALSE	1	5	2	G8B5U8	G8B5U8 [273-281]		1	1065.59	High	High	283.8	2.73	R.SKVEFLTNK.L	[273-281]
	FALSE	High	[K].STQALILAPTR.[E]		FALSE	1	4	1	G8B5U8	G8B5U8 [91-101]		0	1170.68	High	Low	262.72	2.14	K.STQALILAPTR.E	[91-101]
	FALSE	High	[R].DVLAQAQSGTGK.[T]		FALSE	1	6	1	G8B5U8	G8B5U8 [62-73]		0	1174.61	High	Medium	258.2	2.2	R.DVLAQAQSGTGK.T	[62-73]
	FALSE	High	[R].AILPITEGRDVLAQAQSGTGK.[T]		FALSE	1	6	1	G8B5U8	G8B5U8 [53-73]		1	2125.16	High	Low	234.66	1.79	R.AILPITEGRDVLAQAQSGTGK.T	[53-73]
	FALSE	High	[K].SGAQIVVGTPGR.[I]		FALSE	1	2	2	G8B5U8	G8B5U8 [140-151]		0	1141.63	High	Medium	233.53	2.43	K.SGAQIVVGTPGR.I	[140-151]
	FALSE	High	[K].SVITSIGLYLK.[V]		FALSE	1	2	1	G8B5U8	G8B5U8 [109-119]		0	1193.71	High	Low	226.81	2.02	K.SVITSIGLYLK.V	[109-119]
	FALSE	High	[R].ILISTDLLAR.[G]		FALSE	1	6	1	G8B5U8	G8B5U8 [315-324]		0	1114.68	High	Low	220.99	2.17	R.ILISTDLLAR.G	[315-324]
	FALSE	High	[K].TATFTISALQR.[I]		FALSE	1	6	2	G8B5U8	G8B5U8 [74-84]		0	1208.66	High	High	219.51	2.63	K.TATFTISALQR.I	[74-84]
	FALSE	High	[R].IFDMIER.[R]		FALSE	1	2	1	G8B5U8	G8B5U8 [152-158]		0	923.466	High	Low	200.8	1.78	R.IFDMIER.R	[152-158]
	FALSE	High	[K].FTVSAIHSDLPQGER.[D]		FALSE	1	2	1	G8B5U8	G8B5U8 [287-301]		0	1656.83	High	Low	195.78	1.89	K.FTVSAIHSDLPQGER.D	[287-301]
	FALSE	High	[R].GIFGYGYETPSAIQQR.[A]		FALSE	1	6	1	G8B5U8	G8B5U8 [37-52]		0	1786.88	High	Medium	174.55	2.3	R.GIFGYGYETPSAIQQR.A	[37-52]
FALSE	High	High	Master Protein Candidate	C4YCU7	60S ribosomal protein L8-B OS=Candida albicans (strain WO-1) OX=294748 GN=CAWG_00331 PE=4 SV=1	0	0	29	FALSE	8	14	1	262	28.5	10.08	2610.69	12.43	8	3		ribosome		Pf01248		CAWG_00331						0	1
	Checked	Confidence	Annotated Sequence	Modifications	Contaminant	# Protein Groups	# Proteins	# PSMs	Master Protein Accessions	Positions in Master Proteins	Modifications in Master Proteins	# Missed Cleavages	Theo. MH+ [Da]	Confidence (by Search Engine): MS Amanda 2.0	Confidence (by Search Engine): Sequest HT	Amanda Score (by Search Engine): MS Amanda 2.0	XCorr (by Search Engine): Sequest HT	Sequence in Protein	Positions in Proteins
	FALSE	High	[K].YGLNHVVSLIENK.[K]		FALSE	3	14	4	A0A1D8PF11; G8BAV5; G8BDE3	A0A1D8PF11 [134-146]; G8BAV5 [135-147]; G8BDE3 [134-146]		0	1485.81	High	High	408.23	3.72	K.YGLNHVVSLIENK.K	[136-148]
	FALSE	High	[K].KMGVPYAIVK.[G]		FALSE	3	17	2	A0A1D8PF11; G8BAV5; G8BDE3	A0A1D8PF11 [172-181]; G8BAV5 [173-182]; G8BDE3 [172-181]		1	1105.64	High	High	274.68	2.47	K.KMGVPYAIVK.G	[174-183]
	FALSE	High	[K].LVLIANDVDPIELVVFLPALCKK.[M]	1xCarbamidomethyl [C21]	FALSE	3	10	2	A0A1D8PF11; G8BAV5; G8BDE3	A0A1D8PF11 [150-172]; G8BAV5 [151-173]; G8BDE3 [150-172]		1	2579.49	High	High	255.86	3.1	K.LVLIANDVDPIELVVFLPALCKK.M	[152-174]
	FALSE	High	[K].YGLNHVVSLIENKK.[A]		FALSE	3	14	2	A0A1D8PF11; G8BAV5; G8BDE3	A0A1D8PF11 [134-147]; G8BAV5 [135-148]; G8BDE3 [134-147]		1	1613.9	High	Low	254.97	2.25	K.YGLNHVVSLIENKK.A	[136-149]
	FALSE	High	[K].DVSPKPVVVK.[Y]		FALSE	1	12	1	A0A1D8PF11	A0A1D8PF11 [124-133]		0	1067.65	High	Low	236.03	2.15	K.DVSPKPVVVK.Y	[126-135]
	FALSE	High	[K].MGVPYAIVK.[G]		FALSE	3	17	1	A0A1D8PF11; G8BAV5; G8BDE3	A0A1D8PF11 [173-181]; G8BAV5 [174-182]; G8BDE3 [173-181]		0	977.549	High	Low	222.37	2.12	K.MGVPYAIVK.G	[175-183]
	FALSE	High	[R].FVKWPEYVR.[L]		FALSE	3	11	1	A0A1D8PF11; G8BAV5; G8BDE3	A0A1D8PF11 [49-57]; G8BAV5 [50-58]; G8BDE3 [49-57]		1	1223.66	High	Low	193.83	2.11	R.FVKWPEYVR.L	[51-59]
	FALSE	High	[K].NFGIGQSIQPK.[R]		FALSE	3	12	1	A0A1D8PF11; G8BAV5; G8BDE3	A0A1D8PF11 [33-43]; G8BAV5 [34-44]; G8BDE3 [33-43]		0	1188.64	High	Low	192.46	1.92	K.NFGIGQSIQPK.R	[35-45]
FALSE	High	High	None	A0A367YBG0	60S ribosomal protein L27 OS=Candida viswanathii OX=5486 GN=RPL27_0 PE=3 SV=1	0	0	25	FALSE	3	14	3	136	15.5	10.18	2235.89	17.96	3	2												0	1
	Checked	Confidence	Annotated Sequence	Modifications	Contaminant	# Protein Groups	# Proteins	# PSMs	Master Protein Accessions	Positions in Master Proteins	Modifications in Master Proteins	# Missed Cleavages	Theo. MH+ [Da]	Confidence (by Search Engine): MS Amanda 2.0	Confidence (by Search Engine): Sequest HT	Amanda Score (by Search Engine): MS Amanda 2.0	XCorr (by Search Engine): Sequest HT	Sequence in Protein	Positions in Proteins
	FALSE	High	[K].SHPFPHAIVAGVER.[AT]		FALSE	1	4	7	G8BL79	G8BL79 [35-48]		0	1516.8	High	High	436.61	3.56	K.SHPFPHAIVAGVER.T	[35-48]
	FALSE	High	[K].LVNYNHLMPTR.[Y]		FALSE	1	8	6	G8BL79	G8BL79 [74-84]		0	1357.7	High	High	281.32	2.74	K.LVNYNHLMPTR.Y	[74-84]
	FALSE	High	[R].YSLDVESFK.[SA]		FALSE	1	8	1	G8BL79	G8BL79 [85-93]		0	1087.53	High	Low	187.46	2.02	R.YSLDVESFK.S	[85-93]
FALSE	High	High	Master Protein Candidate Rejected	A0A3F2VTY1	Sphingolipid long chain base-responsive protein PIL1 OS=Candida albicans Ca529L OX=1325634 GN=L150_02052 PE=4 SV=1	0	0	32	FALSE	7	14	0	317	35.6	4.98	2433.77	19.3	7	5												0	0
	Checked	Confidence	Annotated Sequence	Modifications	Contaminant	# Protein Groups	# Proteins	# PSMs	Master Protein Accessions	Positions in Master Proteins	Modifications in Master Proteins	# Missed Cleavages	Theo. MH+ [Da]	Confidence (by Search Engine): MS Amanda 2.0	Confidence (by Search Engine): Sequest HT	Amanda Score (by Search Engine): MS Amanda 2.0	XCorr (by Search Engine): Sequest HT	Sequence in Protein	Positions in Proteins
	FALSE	High	[RK].APTASQLQAPPPPPSSTK.[SN]		FALSE	2	10	4	G8B7F9; G8B7S9	G8B7F9 [12-29]; G8B7S9 [6-23]		0	1774.93	High	High	367.08	3.01	R.APTASQLQAPPPPPSSTK.S	[12-29]
	FALSE	High	[K].ALLELLDESPVTPGETRPAYDGYEASK.[Q]		FALSE	1	8	2	G8B7F9	G8B7F9 [222-248]		0	2921.44	High	High	339.36	3.79	K.ALLELLDESPVTPGETRPAYDGYEASK.Q	[222-248]
	FALSE	High	[K].INVLEQELVR.[A]		FALSE	1	8	2	G8B7F9	G8B7F9 [166-175]		0	1212.69	High	High	320.54	2.88	K.INVLEQELVR.A	[166-175]
	FALSE	High	[R].AEAESLVAEAQLSNITR.[E]		FALSE	2	15	2	G8B7F9; G8B7S9	G8B7F9 [176-192]; G8B7S9 [170-186]		0	1801.93	High	High	312.7	3.16	R.AEAESLVAEAQLSNITR.E	[176-192]
	FALSE	High	[K].SIRDIEGSVQPSR.[ED]		FALSE	1	12	2	G8B7S9	G8B7S9 [125-137]		1	1443.76	High	High	284.67	3.67	K.SIRDIEGSVQPSR.E	[131-143]
	FALSE	High	[R].KLAILIK.[M]		FALSE	1	4	1	G8B7F9	G8B7F9 [57-63]		1	798.581	High	Medium	256.25	2.37	R.KLAILIK.M	[57-63]
	FALSE	High	[K].ITDQIAYLK.[Y]		FALSE	1	8	1	G8B7F9	G8B7F9 [149-157]		0	1064.6	High	Medium	215.59	2.25	K.ITDQIAYLK.Y	[149-157]
FALSE	High	High	None	A0A367YDS6	60S ribosomal protein L27 OS=Candida viswanathii OX=5486 GN=RPL27_1 PE=3 SV=1	0	0	25	FALSE	3	14	3	136	15.5	10.18	2235.89	17.96	3	2												0	1
	Checked	Confidence	Annotated Sequence	Modifications	Contaminant	# Protein Groups	# Proteins	# PSMs	Master Protein Accessions	Positions in Master Proteins	Modifications in Master Proteins	# Missed Cleavages	Theo. MH+ [Da]	Confidence (by Search Engine): MS Amanda 2.0	Confidence (by Search Engine): Sequest HT	Amanda Score (by Search Engine): MS Amanda 2.0	XCorr (by Search Engine): Sequest HT	Sequence in Protein	Positions in Proteins
	FALSE	High	[K].SHPFPHAIVAGVER.[AT]		FALSE	1	4	7	G8BL79	G8BL79 [35-48]		0	1516.8	High	High	436.61	3.56	K.SHPFPHAIVAGVER.A	[35-48]
	FALSE	High	[K].LVNYNHLMPTR.[Y]		FALSE	1	8	6	G8BL79	G8BL79 [74-84]		0	1357.7	High	High	281.32	2.74	K.LVNYNHLMPTR.Y	[74-84]
	FALSE	High	[R].YSLDVESFK.[SA]		FALSE	1	8	1	G8BL79	G8BL79 [85-93]		0	1087.53	High	Low	187.46	2.02	R.YSLDVESFK.S	[85-93]
FALSE	High	High	Master Protein Candidate	Q9P4R9	Elongation factor 2 (Fragment) OS=Candida parapsilosis OX=5480 GN=EFT2 PE=4 SV=1	0	0	17	FALSE	9	14	9	813	89.8	7.02	2468.4	15.64	9	5	metabolic process		catalytic activity;nucleotide binding;RNA binding	Pf00009, Pf00679, Pf03144, Pf03764, Pf14492								0	1
	Checked	Confidence	Annotated Sequence	Modifications	Contaminant	# Protein Groups	# Proteins	# PSMs	Master Protein Accessions	Positions in Master Proteins	Modifications in Master Proteins	# Missed Cleavages	Theo. MH+ [Da]	Confidence (by Search Engine): MS Amanda 2.0	Confidence (by Search Engine): Sequest HT	Amanda Score (by Search Engine): MS Amanda 2.0	XCorr (by Search Engine): Sequest HT	Sequence in Protein	Positions in Proteins
	FALSE	High	[R].ALLELQVTKEDLYQSFAR.[T]		FALSE	1	3	2	G8BE22	G8BE22 [163-180]		1	2124.13	High	High	405.93	4.22	R.ALLELQVTKEDLYQSFAR.T	[147-164]
	FALSE	High	[K].SGTITTSESAHNLK.[V]		FALSE	1	2	2	G8BE22	G8BE22 [466-479]		0	1445.72	High	High	358.57	2.66	K.SGTITTSESAHNLK.V	[450-463]
	FALSE	High	[R].AETLYEGPSDDAICNGIR.[N]	1xCarbamidomethyl [C14]	FALSE	1	2	2	G8BE22	G8BE22 [353-370]		0	1980.9	High	High	333.13	3.14	R.AETLYEGPSDDAICNGIR.N	[337-354]
	FALSE	High	[K].AYLPVNESFGFTGELR.[Q]		FALSE	1	19	2	G8BE22	G8BE22 [770-785]		0	1799.9	High	High	286.49	2.91	K.AYLPVNESFGFTGELR.Q	[754-769]
	FALSE	High	[R].KFLPAADALLEMIVLHLPSPVTAQNYR.[A]		FALSE	1	2	1	G8BE22	G8BE22 [326-352]		1	3007.64	High	Medium	250.71	2.7	R.KFLPAADALLEMIVLHLPSPVTAQNYR.A	[310-336]
	FALSE	High	[R].NMSVIAHVDHGK.[S]		FALSE	1	11	2	G8BE22	G8BE22 [21-32]		0	1307.65	High	High	239.09	2.71	R.NMSVIAHVDHGK.S	[5-16]
	FALSE	High	[R].LWGDSYFNPK.[T]		FALSE	1	11	1	G8BE22	G8BE22 [244-253]		0	1226.58	High	Low	215.02	1.99	R.LWGDSYFNPK.T	[228-237]
	FALSE	High	[K].KEEIPVLLEK.[L]		FALSE	1	2	1	G8BE22	G8BE22 [293-302]		1	1197.71	High	Low	193.63	2.17	K.KEEIPVLLEK.L	[277-286]
	FALSE	High	[R].ILADKHGWDVTDAR.[K]		FALSE	1	7	1	G8BE22	G8BE22 [618-631]		1	1596.81	High	Low	185.83	1.91	R.ILADKHGWDVTDAR.K	[602-615]
FALSE	High	High	None	M3HPR3	Tryptophanyl-tRNA synthetase OS=Candida maltosa (strain Xu316) OX=1245528 GN=G210_5752 PE=3 SV=1	0	0	6	FALSE	3	14	3	577	65.1	8.9	2235.89	17.96	3	2	metabolic process	cytoplasm;ribosome	catalytic activity;nucleotide binding;structural molecule activity	Pf00579, Pf01777		G210_5752						0	1
	Checked	Confidence	Annotated Sequence	Modifications	Contaminant	# Protein Groups	# Proteins	# PSMs	Master Protein Accessions	Positions in Master Proteins	Modifications in Master Proteins	# Missed Cleavages	Theo. MH+ [Da]	Confidence (by Search Engine): MS Amanda 2.0	Confidence (by Search Engine): Sequest HT	Amanda Score (by Search Engine): MS Amanda 2.0	XCorr (by Search Engine): Sequest HT	Sequence in Protein	Positions in Proteins
	FALSE	High	[K].SHPFPHAIVAGVER.[AT]		FALSE	1	4	7	G8BL79	G8BL79 [35-48]		0	1516.8	High	High	436.61	3.56	K.SHPFPHAIVAGVER.A	[34-47]
	FALSE	High	[K].LVNYNHLMPTR.[Y]		FALSE	1	8	6	G8BL79	G8BL79 [74-84]		0	1357.7	High	High	281.32	2.74	K.LVNYNHLMPTR.Y	[73-83]
	FALSE	High	[R].YSLDVESFK.[SA]		FALSE	1	8	1	G8BL79	G8BL79 [85-93]		0	1087.53	High	Low	187.46	2.02	R.YSLDVESFK.S	[84-92]
FALSE	High	High	Master Protein	A0A1D8PF11	Rpl82p OS=Candida albicans (strain SC5314 / ATCC MYA-2876) OX=237561 GN=RPL82 PE=4 SV=1	0	0	29	FALSE	8	14	1	260	28.2	10.08	2610.69	12.43	8	3				Pf01248	3644419	W5Q_01067; I503_01077	RPL8A; RPL82	1				0	1
	Checked	Confidence	Annotated Sequence	Modifications	Contaminant	# Protein Groups	# Proteins	# PSMs	Master Protein Accessions	Positions in Master Proteins	Modifications in Master Proteins	# Missed Cleavages	Theo. MH+ [Da]	Confidence (by Search Engine): MS Amanda 2.0	Confidence (by Search Engine): Sequest HT	Amanda Score (by Search Engine): MS Amanda 2.0	XCorr (by Search Engine): Sequest HT	Sequence in Protein	Positions in Proteins
	FALSE	High	[K].YGLNHVVSLIENK.[K]		FALSE	3	14	4	A0A1D8PF11; G8BAV5; G8BDE3	A0A1D8PF11 [134-146]; G8BAV5 [135-147]; G8BDE3 [134-146]		0	1485.81	High	High	408.23	3.72	K.YGLNHVVSLIENK.K	[134-146]
	FALSE	High	[K].KMGVPYAIVK.[G]		FALSE	3	17	2	A0A1D8PF11; G8BAV5; G8BDE3	A0A1D8PF11 [172-181]; G8BAV5 [173-182]; G8BDE3 [172-181]		1	1105.64	High	High	274.68	2.47	K.KMGVPYAIVK.G	[172-181]
	FALSE	High	[K].LVLIANDVDPIELVVFLPALCKK.[M]	1xCarbamidomethyl [C21]	FALSE	3	10	2	A0A1D8PF11; G8BAV5; G8BDE3	A0A1D8PF11 [150-172]; G8BAV5 [151-173]; G8BDE3 [150-172]		1	2579.49	High	High	255.86	3.1	K.LVLIANDVDPIELVVFLPALCKK.M	[150-172]
	FALSE	High	[K].YGLNHVVSLIENKK.[A]		FALSE	3	14	2	A0A1D8PF11; G8BAV5; G8BDE3	A0A1D8PF11 [134-147]; G8BAV5 [135-148]; G8BDE3 [134-147]		1	1613.9	High	Low	254.97	2.25	K.YGLNHVVSLIENKK.A	[134-147]
	FALSE	High	[K].DVSPKPVVVK.[Y]		FALSE	1	12	1	A0A1D8PF11	A0A1D8PF11 [124-133]		0	1067.65	High	Low	236.03	2.15	K.DVSPKPVVVK.Y	[124-133]
	FALSE	High	[K].MGVPYAIVK.[G]		FALSE	3	17	1	A0A1D8PF11; G8BAV5; G8BDE3	A0A1D8PF11 [173-181]; G8BAV5 [174-182]; G8BDE3 [173-181]		0	977.549	High	Low	222.37	2.12	K.MGVPYAIVK.G	[173-181]
	FALSE	High	[R].FVKWPEYVR.[L]		FALSE	3	11	1	A0A1D8PF11; G8BAV5; G8BDE3	A0A1D8PF11 [49-57]; G8BAV5 [50-58]; G8BDE3 [49-57]		1	1223.66	High	Low	193.83	2.11	R.FVKWPEYVR.L	[49-57]
	FALSE	High	[K].NFGIGQSIQPK.[R]		FALSE	3	12	1	A0A1D8PF11; G8BAV5; G8BDE3	A0A1D8PF11 [33-43]; G8BAV5 [34-44]; G8BDE3 [33-43]		0	1188.64	High	Low	192.46	1.92	K.NFGIGQSIQPK.R	[33-43]
FALSE	High	High	Master Protein Candidate	G8BJJ6	Uncharacterized protein OS=Candida parapsilosis (strain CDC 317 / ATCC MYA-4646) OX=578454 GN=CPAR2_406150 PE=3 SV=1	0	0	23	FALSE	8	14	8	389	43.8	10.24	2563.96	11.28	8	4	cell organization and biogenesis;metabolic process	ribosome	structural molecule activity	Pf00297		CPAR2_406150						0	1
	Checked	Confidence	Annotated Sequence	Modifications	Contaminant	# Protein Groups	# Proteins	# PSMs	Master Protein Accessions	Positions in Master Proteins	Modifications in Master Proteins	# Missed Cleavages	Theo. MH+ [Da]	Confidence (by Search Engine): MS Amanda 2.0	Confidence (by Search Engine): Sequest HT	Amanda Score (by Search Engine): MS Amanda 2.0	XCorr (by Search Engine): Sequest HT	Sequence in Protein	Positions in Proteins
	FALSE	High	[R].YGLVNNDFVLLK.[G]		FALSE	1	2	2	H8X369	H8X369 [314-325]		0	1394.77	High	High	352.23	3.01	R.YGLVNNDFVLLK.G	[314-325]
	FALSE	High	[R].HGSLGFLPR.[K]		FALSE	1	8	2	H8X369	H8X369 [11-19]		0	983.542	High	High	345.04	2.89	R.HGSLGFLPR.K	[11-19]
	FALSE	High	[R].KVACIGAWHPANVNWTVAR.[A]	1xCarbamidomethyl [C4]	FALSE	1	8	2	H8X369	H8X369 [248-266]		1	2150.11	High	High	319.78	2.69	R.KVACIGAWHPANVNWTVAR.A	[248-266]
	FALSE	High	[K].SKPVALTAFLGYK.[A]		FALSE	1	8	3	H8X369	H8X369 [38-50]		0	1394.8	High	High	296.57	2.69	K.SKPVALTAFLGYK.A	[38-50]
	FALSE	High	[R].SLTTVWAEHLSEEIRR.[R]		FALSE	1	2	2	H8X369	H8X369 [101-116]		1	1927	High	Low	255.82	2.18	R.SLTTVWAEHLSEEIRR.R	[101-116]
	FALSE	High	[K].GHGFEGVTHR.[W]		FALSE	1	8	1	H8X369	H8X369 [223-232]		0	1096.53	High	Medium	244.22	2.45	K.GHGFEGVTHR.W	[223-232]
	FALSE	High	[K].SLYVDTSRR.[A]		FALSE	1	8	1	H8X369	H8X369 [341-349]		1	1096.57	High	Low	201.93	2.02	K.SLYVDTSRR.A	[341-349]
	FALSE	High	[K].VACIGAWHPANVNWTVAR.[A]	1xCarbamidomethyl [C3]	FALSE	1	8	1	H8X369	H8X369 [249-266]		0	2022.01	High	Low	180.57	1.58	K.VACIGAWHPANVNWTVAR.A	[249-266]
FALSE	High	High	Master Protein Rejected	B9WBW2	Integral membrane protein, eisosome component, putative OS=Candida dubliniensis (strain CD36 / ATCC MYA-646 / CBS 7987 / NCPF 3949 / NRRL Y-17841) OX=573826 GN=Cd36_21030 PE=4 SV=1	0	0	32	FALSE	7	14	0	314	35.3	5.02	2433.77	19.3	7	5				Pf13805	8046126	CD36_21030	CD36_21030	2				0	0
	Checked	Confidence	Annotated Sequence	Modifications	Contaminant	# Protein Groups	# Proteins	# PSMs	Master Protein Accessions	Positions in Master Proteins	Modifications in Master Proteins	# Missed Cleavages	Theo. MH+ [Da]	Confidence (by Search Engine): MS Amanda 2.0	Confidence (by Search Engine): Sequest HT	Amanda Score (by Search Engine): MS Amanda 2.0	XCorr (by Search Engine): Sequest HT	Sequence in Protein	Positions in Proteins
	FALSE	High	[RK].APTASQLQAPPPPPSSTK.[SN]		FALSE	2	10	4	G8B7F9; G8B7S9	G8B7F9 [12-29]; G8B7S9 [6-23]		0	1774.93	High	High	367.08	3.01	R.APTASQLQAPPPPPSSTK.S	[12-29]
	FALSE	High	[K].ALLELLDESPVTPGETRPAYDGYEASK.[Q]		FALSE	1	8	2	G8B7F9	G8B7F9 [222-248]		0	2921.44	High	High	339.36	3.79	K.ALLELLDESPVTPGETRPAYDGYEASK.Q	[222-248]
	FALSE	High	[K].INVLEQELVR.[A]		FALSE	1	8	2	G8B7F9	G8B7F9 [166-175]		0	1212.69	High	High	320.54	2.88	K.INVLEQELVR.A	[166-175]
	FALSE	High	[R].AEAESLVAEAQLSNITR.[E]		FALSE	2	15	2	G8B7F9; G8B7S9	G8B7F9 [176-192]; G8B7S9 [170-186]		0	1801.93	High	High	312.7	3.16	R.AEAESLVAEAQLSNITR.E	[176-192]
	FALSE	High	[K].SIRDIEGSVQPSR.[ED]		FALSE	1	12	2	G8B7S9	G8B7S9 [125-137]		1	1443.76	High	High	284.67	3.67	K.SIRDIEGSVQPSR.E	[131-143]
	FALSE	High	[R].KLAILIK.[M]		FALSE	1	4	1	G8B7F9	G8B7F9 [57-63]		1	798.581	High	Medium	256.25	2.37	R.KLAILIK.M	[57-63]
	FALSE	High	[K].ITDQIAYLK.[Y]		FALSE	1	8	1	G8B7F9	G8B7F9 [149-157]		0	1064.6	High	Medium	215.59	2.25	K.ITDQIAYLK.Y	[149-157]
FALSE	High	High	Master Protein	G8B6P8	Uncharacterized protein OS=Candida parapsilosis (strain CDC 317 / ATCC MYA-4646) OX=578454 GN=CPAR2_101680 PE=3 SV=1	0	0	26	FALSE	8	13	8	397	45.2	5.68	2692.66	9	8	3	metabolic process	cytosol;nucleus	catalytic activity	Pf00042, Pf00175, Pf00970		CPAR2_101680						0	1
	Checked	Confidence	Annotated Sequence	Modifications	Contaminant	# Protein Groups	# Proteins	# PSMs	Master Protein Accessions	Positions in Master Proteins	Modifications in Master Proteins	# Missed Cleavages	Theo. MH+ [Da]	Confidence (by Search Engine): MS Amanda 2.0	Confidence (by Search Engine): Sequest HT	Amanda Score (by Search Engine): MS Amanda 2.0	XCorr (by Search Engine): Sequest HT	Sequence in Protein	Positions in Proteins
	FALSE	High	[R].LASEDLDFIDGSKDEVYLLGPR.[G]		FALSE	1	1	2	G8B6P8	G8B6P8 [349-370]		1	2452.22	High	High	376.47	3.44	R.LASEDLDFIDGSKDEVYLLGPR.G	[349-370]
	FALSE	High	[M].TQDYKQQDLTPEQIK.[L]		FALSE	1	1	1	G8B6P8	G8B6P8 [2-16]		1	1834.92	High	n/a	323.83		M.TQDYKQQDLTPEQIK.L	[2-16]
	FALSE	High	[K].LPSTKPGNYVCIR.[W]	1xCarbamidomethyl [C11]	FALSE	1	1	2	G8B6P8	G8B6P8 [186-198]		0	1504.79	High	Medium	287.51	2.38	K.LPSTKPGNYVCIR.W	[186-198]
	FALSE	High	[RK].ILAFALLNYAK.[N]		FALSE	1	10	1	G8B6P8	G8B6P8 [64-74]		0	1236.74	High	Medium	275.19	2.37	R.ILAFALLNYAK.N	[64-74]
	FALSE	High	[K].ISTFVHEQLK.[V]		FALSE	1	2	3	G8B6P8	G8B6P8 [235-244]		0	1201.66	High	High	271.68	2.7	K.ISTFVHEQLK.V	[235-244]
	FALSE	High	[K].LILSTVPILEQAGETLTAK.[F]		FALSE	1	1	2	G8B6P8	G8B6P8 [17-35]		0	1997.15	High	High	254.1	2.86	K.LILSTVPILEQAGETLTAK.F	[17-35]
	FALSE	High	[K].SVYFTPEDGSK.[L]		FALSE	1	1	1	G8B6P8	G8B6P8 [175-185]		0	1229.57	High	Low	206.27	1.85	K.SVYFTPEDGSK.L	[175-185]
	FALSE	High	[R].RLASEDLDFIDGSKDEVYLLGPR.[G]		FALSE	1	1	1	G8B6P8	G8B6P8 [348-370]		2	2608.33	High	Low	199.47	1.47	R.RLASEDLDFIDGSKDEVYLLGPR.G	[348-370]
FALSE	High	High	None	A0A367XMB7	Sphingolipid long chain base-responsive protein PIL1 OS=Candida viswanathii OX=5486 GN=PIL1_1 PE=4 SV=1	0	0	30	FALSE	6	13	0	313	35	5.05	2177.52	19.3	6	5												0	0
	Checked	Confidence	Annotated Sequence	Modifications	Contaminant	# Protein Groups	# Proteins	# PSMs	Master Protein Accessions	Positions in Master Proteins	Modifications in Master Proteins	# Missed Cleavages	Theo. MH+ [Da]	Confidence (by Search Engine): MS Amanda 2.0	Confidence (by Search Engine): Sequest HT	Amanda Score (by Search Engine): MS Amanda 2.0	XCorr (by Search Engine): Sequest HT	Sequence in Protein	Positions in Proteins
	FALSE	High	[RK].APTASQLQAPPPPPSSTK.[SN]		FALSE	2	10	4	G8B7F9; G8B7S9	G8B7F9 [12-29]; G8B7S9 [6-23]		0	1774.93	High	High	367.08	3.01	R.APTASQLQAPPPPPSSTK.S	[12-29]
	FALSE	High	[K].ALLELLDESPVTPGETRPAYDGYEASK.[Q]		FALSE	1	8	2	G8B7F9	G8B7F9 [222-248]		0	2921.44	High	High	339.36	3.79	K.ALLELLDESPVTPGETRPAYDGYEASK.Q	[222-248]
	FALSE	High	[K].INVLEQELVR.[A]		FALSE	1	8	2	G8B7F9	G8B7F9 [166-175]		0	1212.69	High	High	320.54	2.88	K.INVLEQELVR.A	[166-175]
	FALSE	High	[R].AEAESLVAEAQLSNITR.[E]		FALSE	2	15	2	G8B7F9; G8B7S9	G8B7F9 [176-192]; G8B7S9 [170-186]		0	1801.93	High	High	312.7	3.16	R.AEAESLVAEAQLSNITR.E	[176-192]
	FALSE	High	[K].SIRDIEGSVQPSR.[ED]		FALSE	1	12	2	G8B7S9	G8B7S9 [125-137]		1	1443.76	High	High	284.67	3.67	K.SIRDIEGSVQPSR.E	[131-143]
	FALSE	High	[K].ITDQIAYLK.[Y]		FALSE	1	8	1	G8B7F9	G8B7F9 [149-157]		0	1064.6	High	Medium	215.59	2.25	K.ITDQIAYLK.Y	[149-157]
FALSE	High	High	Master Protein Candidate	H8X4E2	40S ribosomal protein S4 OS=Candida orthopsilosis (strain 90-125) OX=1136231 GN=CORT_0C07240 PE=3 SV=1	0	0	43	FALSE	10	13	10	264	29.7	10.13	2057.28	11.33	9	4	metabolic process	ribosome	RNA binding;structural molecule activity	Pf00467, Pf00900, Pf01479, Pf08071	14539624	CORT_0C07240	CORT_0C07240	3	Ribosome			1	1
	Checked	Confidence	Annotated Sequence	Modifications	Contaminant	# Protein Groups	# Proteins	# PSMs	Master Protein Accessions	Positions in Master Proteins	Modifications in Master Proteins	# Missed Cleavages	Theo. MH+ [Da]	Confidence (by Search Engine): MS Amanda 2.0	Confidence (by Search Engine): Sequest HT	Amanda Score (by Search Engine): MS Amanda 2.0	XCorr (by Search Engine): Sequest HT	Sequence in Protein	Positions in Proteins
	FALSE	High	[R].LNNVFVIGEEHGKPWVSLPK.[G]		FALSE	1	3	2	G8BK19	G8BK19 [222-241]		0	2263.22	High	High	275.99	2.88	R.LNNVFVIGEEHGKPWVSLPK.G	[222-241]
	FALSE	High	[K].LRESLPLIVFLR.[N]		FALSE	1	4	2	G8BK19	G8BK19 [38-49]		1	1455.9	High	High	275.07	2.88	K.LRESLPLIVFLR.N	[38-49]
	FALSE	High	[R].LAAPSHWMLDK.[L]		FALSE	1	8	1	G8BK19	G8BK19 [12-22]		0	1268.65	High	Low	262.06	2.39	R.LAAPSHWMLDK.L	[12-22]
	FALSE	High	[R].TIRYPDPLIK.[V]		FALSE	1	3	1	G8BK19	G8BK19 [146-155]		1	1215.71	High	Low	236.74	2.08	R.TIRYPDPLIK.V	[146-155]
	FALSE	High	[K].GIPYVVTHDGR.[T]		FALSE	1	3	1	G8BK19	G8BK19 [135-145]		0	1213.63	High	Low	219.47	2.16	K.GIPYVVTHDGR.T	[135-145]
	FALSE	High	[R].ISAEEATYK.[L]		FALSE	1	3	2	G8BK19	G8BK19 [114-122]		0	1011.5	High	High	213.6	2.53	R.ISAEEATYK.L	[114-122]
	FALSE	High	[K].AILMQQHVQVDGK.[V]		FALSE	1	4	1	G8BK19	G8BK19 [63-75]		0	1466.78	High	Low	210.15	1.75	K.AILMQQHVQVDGK.V	[63-75]
	FALSE	High	[R].IGVIVHR.[E]		FALSE	1	3	1	G8BK19	G8BK19 [192-198]		0	793.504	High	Low	184.2	1.69	R.IGVIVHR.E	[192-198]
	FALSE	High	[K].FDTGKLVMVTGGR.[N]		FALSE	1	3	1	G8BK19	G8BK19 [175-187]		1	1380.73	High	Medium	180	2.52	K.FDTGKLVMVTGGR.N	[175-187]
	FALSE	High	[R].LAAPSHWMLDKLSGTYAPK.[S]		FALSE	1	4	1	G8BK19	G8BK19 [12-30]		1	2086.08	Medium	High	145.54	3.04	R.LAAPSHWMLDKLSGTYAPK.S	[12-30]
FALSE	High	High	Master Protein	000125	spt|P02538| Keratin, type II cytoskeletal 6A (Cytokeratin 6A) (CK 6A) (K6a keratin) [Homo sapiens (contaminant)]	0	0	23	FALSE	11	13	6	563	59.9	8	2518.9	6.31	11	2												0	1
	Checked	Confidence	Annotated Sequence	Modifications	Contaminant	# Protein Groups	# Proteins	# PSMs	Master Protein Accessions	Positions in Master Proteins	Modifications in Master Proteins	# Missed Cleavages	Theo. MH+ [Da]	Confidence (by Search Engine): MS Amanda 2.0	Confidence (by Search Engine): Sequest HT	Amanda Score (by Search Engine): MS Amanda 2.0	XCorr (by Search Engine): Sequest HT	Sequence in Protein	Positions in Proteins
	FALSE	High	[R].ISIGGGSCAISGGYGSR.[A]	1xCarbamidomethyl [C8]	TRUE	1	6	2	000125	000125 [69-85]		0	1598.76	High	High	331.92	3.51	R.ISIGGGSCAISGGYGSR.A	[69-85]
	FALSE	High	[R].TAAENEFVTLKK.[D]		TRUE	1	9	1	000125	000125 [260-271]		1	1350.73	High	Medium	285.49	2.6	R.TAAENEFVTLKK.D	[260-271]
	FALSE	High	[KR].NKYEDEINKR.[T]		TRUE	3	16	1	000125; P13647; 000134	000125 [250-259]; P13647 [256-265]; 000134 [268-277]		2	1308.65	High	Medium	269.17	2.54	K.NKYEDEINKR.T	[250-259]
	FALSE	High	[R].SRGSGGLGGACGGAGFGSR.[S]	1xCarbamidomethyl [C11]	TRUE	1	6	2	000125	000125 [40-58]		1	1667.77	High	High	261.72	2.81	R.SRGSGGLGGACGGAGFGSR.S	[40-58]
	FALSE	High	[K].LALDVEIATYRK.[L]		TRUE	3	17	1	P35908; 000125; P13647	P35908 [471-482]; 000125 [455-466]; P13647 [461-472]		1	1391.79	High	Medium	215.27	2.47	K.LALDVEIATYRK.L	[455-466]
	FALSE	High	[K].ADTLTDEINFLR.[A]		TRUE	1	6	1	000125	000125 [287-298]		0	1407.71	High	Low	201.18	2.06	K.ADTLTDEINFLR.A	[287-298]
	FALSE	High	[R].AIGGGLSSVGGGSSTIK.[Y]		TRUE	1	5	1	000125	000125 [533-549]		0	1447.78	High	Medium	200.71	2.38	R.AIGGGLSSVGGGSSTIK.Y	[533-549]
	FALSE	High	[K].FASFIDKVR.[F]		TRUE	3	30	1	P35908; 000125; P13647	P35908 [189-197]; 000125 [173-181]; P13647 [179-187]		1	1082.6	High	Low	200.14	1.98	K.FASFIDKVR.F	[173-181]
	FALSE	High	[K].YEELQVTAGR.[H]		TRUE	1	8	1	000125	000125 [359-368]		0	1165.58	High	Low	185.47	1.62	K.YEELQVTAGR.H	[359-368]
	FALSE	High	[R].NLDLDSIIAEVK.[A]		TRUE	3	11	1	P35908; 000125; P13647	P35908 [342-353]; 000125 [326-337]; P13647 [332-343]		0	1329.73	High	Medium	183.98	2.28	R.NLDLDSIIAEVK.A	[326-337]
	FALSE	High	[K].FASFIDK.[V]		TRUE	3	31	1	P35908; 000125; P13647	P35908 [189-195]; 000125 [173-179]; P13647 [179-185]		0	827.43	High	Low	183.85	1.87	K.FASFIDK.V	[173-179]
FALSE	High	High	Master Protein	A0A367YEQ7	Actin OS=Candida viswanathii OX=5486 GN=ACT1_1 PE=3 SV=1	0	0	34	FALSE	7	13	4	376	41.8	5.48	2107.01	15.38	7	5												0	1
	Checked	Confidence	Annotated Sequence	Modifications	Contaminant	# Protein Groups	# Proteins	# PSMs	Master Protein Accessions	Positions in Master Proteins	Modifications in Master Proteins	# Missed Cleavages	Theo. MH+ [Da]	Confidence (by Search Engine): MS Amanda 2.0	Confidence (by Search Engine): Sequest HT	Amanda Score (by Search Engine): MS Amanda 2.0	XCorr (by Search Engine): Sequest HT	Sequence in Protein	Positions in Proteins
	FALSE	High	[R].HQGIMVGMGQK.[D]		FALSE	1	14	3	A0A367YEQ7	A0A367YEQ7 [41-51]		0	1185.59	High	High	364.01	2.68	R.HQGIMVGMGQK.D	[41-51]
	FALSE	High	[R].TTGIVLDSGDGVTHVVPIYAGFSLPHGILR.[I]		FALSE	1	25	2	A0A367YEQ7	A0A367YEQ7 [149-178]		0	3091.66	High	High	352	3.17	R.TTGIVLDSGDGVTHVVPIYAGFSLPHGILR.I	[149-178]
	FALSE	High	[K].SYELPDGQVITIGNER.[F]		TRUE	2	19	2	A0A367YEQ7; P60712	A0A367YEQ7 [240-255]; P60712 [239-254]		0	1790.89	High	High	294.91	3.2	K.SYELPDGQVITIGNER.F	[240-255]
	FALSE	High	[R].FRAPEALFRPADLGLEAAGIDQTTFNSIMK.[C]		FALSE	1	15	2	A0A367YEQ7	A0A367YEQ7 [256-285]		1	3279.68	High	High	264.25	3.5	R.FRAPEALFRPADLGLEAAGIDQTTFNSIMK.C	[256-285]
	FALSE	High	[R].VAPEEHPVLLTEAPMNPK.[S]		FALSE	1	25	2	A0A367YEQ7	A0A367YEQ7 [97-114]		0	1972.02	High	High	221.52	2.84	R.VAPEEHPVLLTEAPMNPK.S	[97-114]
	FALSE	High	[R].AVFPSLVGRPR.[H]		TRUE	2	5	1	A0A367YEQ7; P60712	A0A367YEQ7 [30-40]; P60712 [29-39]		0	1198.71	High	Low	189.65	1.91	R.AVFPSIVGRPR.H	[30-40]
	FALSE	High	[K].IWHHTFYNELR.[V]		TRUE	2	25	1	A0A367YEQ7; P60712	A0A367YEQ7 [86-96]; P60712 [85-95]		0	1515.75	High	Low	182.36	2.22	K.IWHHTFYNELR.V	[86-96]
FALSE	High	High	None	M3JYF2	Pyruvate dehydrogenase E1 component subunit alpha OS=Candida maltosa (strain Xu316) OX=1245528 GN=G210_2227 PE=4 SV=1	0	0	15	FALSE	7	13	4	401	44.2	7.81	2213.77	11.94	7	3	cell growth;metabolic process	mitochondrion	catalytic activity	Pf00676		G210_2227						0	1
	Checked	Confidence	Annotated Sequence	Modifications	Contaminant	# Protein Groups	# Proteins	# PSMs	Master Protein Accessions	Positions in Master Proteins	Modifications in Master Proteins	# Missed Cleavages	Theo. MH+ [Da]	Confidence (by Search Engine): MS Amanda 2.0	Confidence (by Search Engine): Sequest HT	Amanda Score (by Search Engine): MS Amanda 2.0	XCorr (by Search Engine): Sequest HT	Sequence in Protein	Positions in Proteins
	FALSE	High	[R].YGGHSMSDPGTTYR.[T]		FALSE	2	7	3	H8WZ68; A0A3F2VZ48	H8WZ68 [308-321]; A0A3F2VZ48 [289-302]		0	1528.65	High	High	303.28	3.27	R.YGGHSMSDPGTTYR.T	[289-302]
	FALSE	High	[R].SRNDPIAGLK.[A]		FALSE	2	7	4	H8WZ68; A0A3F2VZ48	H8WZ68 [331-340]; A0A3F2VZ48 [312-321]		1	1070.6	High	High	287.44	3	R.SRNDPIAGLK.A	[312-321]
	FALSE	High	[K].GGSMHMFTK.[G]		FALSE	1	3	2	H8WZ68	H8WZ68 [169-177]		0	995.444	High	High	265.07	2.78	K.GGSMHMFTK.G	[150-158]
	FALSE	High	[K].SILAELMGR.[R]		FALSE	1	4	1	H8WZ68	H8WZ68 [152-160]		0	989.545	High	Low	245.54	1.85	K.SILAELMGR.R	[133-141]
	FALSE	High	[K].RGQYIPGLK.[IV]		FALSE	2	7	1	H8WZ68; A0A3F2VZ48	H8WZ68 [264-272]; A0A3F2VZ48 [245-253]		1	1031.6	High	Medium	225.09	2.28	K.RGQYIPGLK.I	[245-253]
	FALSE	High	[K].YGMGTAAAR.[S]		FALSE	1	4	1	H8WZ68	H8WZ68 [246-254]		0	897.425	High	Medium	209.1	2.23	K.YGMGTAAAR.S	[227-235]
	FALSE	High	[K].SILAELMGRR.[S]		FALSE	1	4	1	H8WZ68	H8WZ68 [152-161]		1	1145.65	High	Low	204.43	1.46	K.SILAELMGRR.S	[133-142]
FALSE	High	High	Master Protein Candidate	C6GL03	Actin (Fragment) OS=Candida orthopsilosis OX=273371 GN=act1 PE=3 SV=1	0	0	37	FALSE	7	13	4	347	38.7	5.58	2107.01	15.38	7	5				Pf00022								0	1
	Checked	Confidence	Annotated Sequence	Modifications	Contaminant	# Protein Groups	# Proteins	# PSMs	Master Protein Accessions	Positions in Master Proteins	Modifications in Master Proteins	# Missed Cleavages	Theo. MH+ [Da]	Confidence (by Search Engine): MS Amanda 2.0	Confidence (by Search Engine): Sequest HT	Amanda Score (by Search Engine): MS Amanda 2.0	XCorr (by Search Engine): Sequest HT	Sequence in Protein	Positions in Proteins
	FALSE	High	[R].HQGIMVGMGQK.[D]		FALSE	1	14	3	A0A367YEQ7	A0A367YEQ7 [41-51]		0	1185.59	High	High	364.01	2.68	R.HQGIMVGMGQK.D	[16-26]
	FALSE	High	[R].TTGIVLDSGDGVTHVVPIYAGFSLPHGILR.[I]		FALSE	1	25	2	A0A367YEQ7	A0A367YEQ7 [149-178]		0	3091.66	High	High	352	3.17	R.TTGIVLDSGDGVTHVVPIYAGFSLPHGILR.I	[124-153]
	FALSE	High	[K].SYELPDGQVITIGNER.[F]		TRUE	2	19	2	A0A367YEQ7; P60712	A0A367YEQ7 [240-255]; P60712 [239-254]		0	1790.89	High	High	294.91	3.2	K.SYELPDGQVITIGNER.F	[215-230]
	FALSE	High	[R].FRAPEALFRPADLGLEAAGIDQTTFNSIMK.[C]		FALSE	1	15	2	A0A367YEQ7	A0A367YEQ7 [256-285]		1	3279.68	High	High	264.25	3.5	R.FRAPEALFRPADLGLEAAGIDQTTFNSIMK.C	[231-260]
	FALSE	High	[R].VAPEEHPVLLTEAPMNPK.[S]		FALSE	1	25	2	A0A367YEQ7	A0A367YEQ7 [97-114]		0	1972.02	High	High	221.52	2.84	R.VAPEEHPVLLTEAPMNPK.S	[72-89]
	FALSE	High	[R].AVFPSLVGRPR.[H]		TRUE	2	5	1	A0A367YEQ7; P60712	A0A367YEQ7 [30-40]; P60712 [29-39]		0	1198.71	High	Low	189.65	1.91	R.AVFPSIVGRPR.H	[5-15]
	FALSE	High	[K].IWHHTFYNELR.[V]		TRUE	2	25	1	A0A367YEQ7; P60712	A0A367YEQ7 [86-96]; P60712 [85-95]		0	1515.75	High	Low	182.36	2.22	K.IWHHTFYNELR.V	[61-71]
FALSE	High	High	Master Protein	G8BK19	40S ribosomal protein S4 OS=Candida parapsilosis (strain CDC 317 / ATCC MYA-4646) OX=578454 GN=CPAR2_407890 PE=3 SV=1	0	0	43	FALSE	10	13	10	264	29.7	10.15	2057.28	11.33	9	4	metabolic process	ribosome	RNA binding;structural molecule activity	Pf00467, Pf00900, Pf01479, Pf08071		CPAR2_407890						0	1
	Checked	Confidence	Annotated Sequence	Modifications	Contaminant	# Protein Groups	# Proteins	# PSMs	Master Protein Accessions	Positions in Master Proteins	Modifications in Master Proteins	# Missed Cleavages	Theo. MH+ [Da]	Confidence (by Search Engine): MS Amanda 2.0	Confidence (by Search Engine): Sequest HT	Amanda Score (by Search Engine): MS Amanda 2.0	XCorr (by Search Engine): Sequest HT	Sequence in Protein	Positions in Proteins
	FALSE	High	[R].LNNVFVIGEEHGKPWVSLPK.[G]		FALSE	1	3	2	G8BK19	G8BK19 [222-241]		0	2263.22	High	High	275.99	2.88	R.LNNVFVIGEEHGKPWVSLPK.G	[222-241]
	FALSE	High	[K].LRESLPLIVFLR.[N]		FALSE	1	4	2	G8BK19	G8BK19 [38-49]		1	1455.9	High	High	275.07	2.88	K.LRESLPLIVFLR.N	[38-49]
	FALSE	High	[R].LAAPSHWMLDK.[L]		FALSE	1	8	1	G8BK19	G8BK19 [12-22]		0	1268.65	High	Low	262.06	2.39	R.LAAPSHWMLDK.L	[12-22]
	FALSE	High	[R].TIRYPDPLIK.[V]		FALSE	1	3	1	G8BK19	G8BK19 [146-155]		1	1215.71	High	Low	236.74	2.08	R.TIRYPDPLIK.V	[146-155]
	FALSE	High	[K].GIPYVVTHDGR.[T]		FALSE	1	3	1	G8BK19	G8BK19 [135-145]		0	1213.63	High	Low	219.47	2.16	K.GIPYVVTHDGR.T	[135-145]
	FALSE	High	[R].ISAEEATYK.[L]		FALSE	1	3	2	G8BK19	G8BK19 [114-122]		0	1011.5	High	High	213.6	2.53	R.ISAEEATYK.L	[114-122]
	FALSE	High	[K].AILMQQHVQVDGK.[V]		FALSE	1	4	1	G8BK19	G8BK19 [63-75]		0	1466.78	High	Low	210.15	1.75	K.AILMQQHVQVDGK.V	[63-75]
	FALSE	High	[R].IGVIVHR.[E]		FALSE	1	3	1	G8BK19	G8BK19 [192-198]		0	793.504	High	Low	184.2	1.69	R.IGVIVHR.E	[192-198]
	FALSE	High	[K].FDTGKLVMVTGGR.[N]		FALSE	1	3	1	G8BK19	G8BK19 [175-187]		1	1380.73	High	Medium	180	2.52	K.FDTGKLVMVTGGR.N	[175-187]
	FALSE	High	[R].LAAPSHWMLDKLSGTYAPK.[S]		FALSE	1	4	1	G8BK19	G8BK19 [12-30]		1	2086.08	Medium	High	145.54	3.04	R.LAAPSHWMLDKLSGTYAPK.S	[12-30]
FALSE	High	High	Master Protein Candidate	000127	spt|P48668| Keratin, type II cytoskeletal 6E (Cytokeratin 6E) (CK 6E) (K6e keratin) [Homo sapiens (contaminant)]	0	0	23	FALSE	11	13	6	563	60.1	8	2518.9	6.31	11	2												0	1
	Checked	Confidence	Annotated Sequence	Modifications	Contaminant	# Protein Groups	# Proteins	# PSMs	Master Protein Accessions	Positions in Master Proteins	Modifications in Master Proteins	# Missed Cleavages	Theo. MH+ [Da]	Confidence (by Search Engine): MS Amanda 2.0	Confidence (by Search Engine): Sequest HT	Amanda Score (by Search Engine): MS Amanda 2.0	XCorr (by Search Engine): Sequest HT	Sequence in Protein	Positions in Proteins
	FALSE	High	[R].ISIGGGSCAISGGYGSR.[A]	1xCarbamidomethyl [C8]	TRUE	1	6	2	000125	000125 [69-85]		0	1598.76	High	High	331.92	3.51	R.ISIGGGSCAISGGYGSR.A	[69-85]
	FALSE	High	[R].TAAENEFVTLKK.[D]		TRUE	1	9	1	000125	000125 [260-271]		1	1350.73	High	Medium	285.49	2.6	R.TAAENEFVTLKK.D	[260-271]
	FALSE	High	[KR].NKYEDEINKR.[T]		TRUE	3	16	1	000125; P13647; 000134	000125 [250-259]; P13647 [256-265]; 000134 [268-277]		2	1308.65	High	Medium	269.17	2.54	K.NKYEDEINKR.T	[250-259]
	FALSE	High	[R].SRGSGGLGGACGGAGFGSR.[S]	1xCarbamidomethyl [C11]	TRUE	1	6	2	000125	000125 [40-58]		1	1667.77	High	High	261.72	2.81	R.SRGSGGLGGACGGAGFGSR.S	[40-58]
	FALSE	High	[K].LALDVEIATYRK.[L]		TRUE	3	17	1	P35908; 000125; P13647	P35908 [471-482]; 000125 [455-466]; P13647 [461-472]		1	1391.79	High	Medium	215.27	2.47	K.LALDVEIATYRK.L	[455-466]
	FALSE	High	[K].ADTLTDEINFLR.[A]		TRUE	1	6	1	000125	000125 [287-298]		0	1407.71	High	Low	201.18	2.06	K.ADTLTDEINFLR.A	[287-298]
	FALSE	High	[R].AIGGGLSSVGGGSSTIK.[Y]		TRUE	1	5	1	000125	000125 [533-549]		0	1447.78	High	Medium	200.71	2.38	R.AIGGGLSSVGGGSSTIK.Y	[533-549]
	FALSE	High	[K].FASFIDKVR.[F]		TRUE	3	30	1	P35908; 000125; P13647	P35908 [189-197]; 000125 [173-181]; P13647 [179-187]		1	1082.6	High	Low	200.14	1.98	K.FASFIDKVR.F	[173-181]
	FALSE	High	[K].YEELQVTAGR.[H]		TRUE	1	8	1	000125	000125 [359-368]		0	1165.58	High	Low	185.47	1.62	K.YEELQVTAGR.H	[359-368]
	FALSE	High	[R].NLDLDSIIAEVK.[A]		TRUE	3	11	1	P35908; 000125; P13647	P35908 [342-353]; 000125 [326-337]; P13647 [332-343]		0	1329.73	High	Medium	183.98	2.28	R.NLDLDSIIAEVK.A	[326-337]
	FALSE	High	[K].FASFIDK.[V]		TRUE	3	31	1	P35908; 000125; P13647	P35908 [189-195]; 000125 [173-179]; P13647 [179-185]		0	827.43	High	Low	183.85	1.87	K.FASFIDK.V	[173-179]
FALSE	High	High	Master Protein Candidate	000126	spt|P48666| Keratin, type II cytoskeletal 6C (Cytokeratin 6C) (CK 6C) (K6c keratin) [Homo sapiens (contaminant)]	0	0	23	FALSE	11	13	6	563	60	8	2518.9	6.31	11	2												0	1
	Checked	Confidence	Annotated Sequence	Modifications	Contaminant	# Protein Groups	# Proteins	# PSMs	Master Protein Accessions	Positions in Master Proteins	Modifications in Master Proteins	# Missed Cleavages	Theo. MH+ [Da]	Confidence (by Search Engine): MS Amanda 2.0	Confidence (by Search Engine): Sequest HT	Amanda Score (by Search Engine): MS Amanda 2.0	XCorr (by Search Engine): Sequest HT	Sequence in Protein	Positions in Proteins
	FALSE	High	[R].ISIGGGSCAISGGYGSR.[A]	1xCarbamidomethyl [C8]	TRUE	1	6	2	000125	000125 [69-85]		0	1598.76	High	High	331.92	3.51	R.ISIGGGSCAISGGYGSR.A	[69-85]
	FALSE	High	[R].TAAENEFVTLKK.[D]		TRUE	1	9	1	000125	000125 [260-271]		1	1350.73	High	Medium	285.49	2.6	R.TAAENEFVTLKK.D	[260-271]
	FALSE	High	[KR].NKYEDEINKR.[T]		TRUE	3	16	1	000125; P13647; 000134	000125 [250-259]; P13647 [256-265]; 000134 [268-277]		2	1308.65	High	Medium	269.17	2.54	K.NKYEDEINKR.T	[250-259]
	FALSE	High	[R].SRGSGGLGGACGGAGFGSR.[S]	1xCarbamidomethyl [C11]	TRUE	1	6	2	000125	000125 [40-58]		1	1667.77	High	High	261.72	2.81	R.SRGSGGLGGACGGAGFGSR.S	[40-58]
	FALSE	High	[K].LALDVEIATYRK.[L]		TRUE	3	17	1	P35908; 000125; P13647	P35908 [471-482]; 000125 [455-466]; P13647 [461-472]		1	1391.79	High	Medium	215.27	2.47	K.LALDVEIATYRK.L	[455-466]
	FALSE	High	[K].ADTLTDEINFLR.[A]		TRUE	1	6	1	000125	000125 [287-298]		0	1407.71	High	Low	201.18	2.06	K.ADTLTDEINFLR.A	[287-298]
	FALSE	High	[R].AIGGGLSSVGGGSSTIK.[Y]		TRUE	1	5	1	000125	000125 [533-549]		0	1447.78	High	Medium	200.71	2.38	R.AIGGGLSSVGGGSSTIK.Y	[533-549]
	FALSE	High	[K].FASFIDKVR.[F]		TRUE	3	30	1	P35908; 000125; P13647	P35908 [189-197]; 000125 [173-181]; P13647 [179-187]		1	1082.6	High	Low	200.14	1.98	K.FASFIDKVR.F	[173-181]
	FALSE	High	[K].YEELQVTAGR.[H]		TRUE	1	8	1	000125	000125 [359-368]		0	1165.58	High	Low	185.47	1.62	K.YEELQVTAGR.H	[359-368]
	FALSE	High	[R].NLDLDSIIAEVK.[A]		TRUE	3	11	1	P35908; 000125; P13647	P35908 [342-353]; 000125 [326-337]; P13647 [332-343]		0	1329.73	High	Medium	183.98	2.28	R.NLDLDSIIAEVK.A	[326-337]
	FALSE	High	[K].FASFIDK.[V]		TRUE	3	31	1	P35908; 000125; P13647	P35908 [189-195]; 000125 [173-179]; P13647 [179-185]		0	827.43	High	Low	183.85	1.87	K.FASFIDK.V	[173-179]
FALSE	High	High	None	M3HE16	60S ribosomal protein L8-B OS=Candida maltosa (strain Xu316) OX=1245528 GN=G210_4347 PE=4 SV=1	0	0	21	FALSE	7	13	0	261	28.3	10.08	2376.28	11.82	7	3		ribosome		Pf01248		G210_4347						0	2
	Checked	Confidence	Annotated Sequence	Modifications	Contaminant	# Protein Groups	# Proteins	# PSMs	Master Protein Accessions	Positions in Master Proteins	Modifications in Master Proteins	# Missed Cleavages	Theo. MH+ [Da]	Confidence (by Search Engine): MS Amanda 2.0	Confidence (by Search Engine): Sequest HT	Amanda Score (by Search Engine): MS Amanda 2.0	XCorr (by Search Engine): Sequest HT	Sequence in Protein	Positions in Proteins
	FALSE	High	[K].YGLNHVVSLIENK.[K]		FALSE	3	14	4	A0A1D8PF11; G8BAV5; G8BDE3	A0A1D8PF11 [134-146]; G8BAV5 [135-147]; G8BDE3 [134-146]		0	1485.81	High	High	408.23	3.72	K.YGLNHVVSLIENK.K	[135-147]
	FALSE	High	[K].KMGVPYAIVK.[G]		FALSE	3	17	2	A0A1D8PF11; G8BAV5; G8BDE3	A0A1D8PF11 [172-181]; G8BAV5 [173-182]; G8BDE3 [172-181]		1	1105.64	High	High	274.68	2.47	K.KMGVPYAIVK.G	[173-182]
	FALSE	High	[K].DASPKPVVVK.[Y]		FALSE	2	5	2	G8BAV5; G8BDE3	G8BAV5 [125-134]; G8BDE3 [124-133]		0	1039.61	High	High	257.48	2.49	K.DASPKPVVVK.Y	[125-134]
	FALSE	High	[K].YGLNHVVSLIENKK.[A]		FALSE	3	14	2	A0A1D8PF11; G8BAV5; G8BDE3	A0A1D8PF11 [134-147]; G8BAV5 [135-148]; G8BDE3 [134-147]		1	1613.9	High	Low	254.97	2.25	K.YGLNHVVSLIENKK.A	[135-148]
	FALSE	High	[K].MGVPYAIVK.[G]		FALSE	3	17	1	A0A1D8PF11; G8BAV5; G8BDE3	A0A1D8PF11 [173-181]; G8BAV5 [174-182]; G8BDE3 [173-181]		0	977.549	High	Low	222.37	2.12	K.MGVPYAIVK.G	[174-182]
	FALSE	High	[R].FVKWPEYVR.[L]		FALSE	3	11	1	A0A1D8PF11; G8BAV5; G8BDE3	A0A1D8PF11 [49-57]; G8BAV5 [50-58]; G8BDE3 [49-57]		1	1223.66	High	Low	193.83	2.11	R.FVKWPEYVR.L	[50-58]
	FALSE	High	[K].NFGIGQSIQPK.[R]		FALSE	3	12	1	A0A1D8PF11; G8BAV5; G8BDE3	A0A1D8PF11 [33-43]; G8BAV5 [34-44]; G8BDE3 [33-43]		0	1188.64	High	Low	192.46	1.92	K.NFGIGQSIQPK.R	[34-44]
FALSE	High	High	Master Protein Candidate	C5MC34	Actin OS=Candida tropicalis (strain ATCC MYA-3404 / T1) OX=294747 GN=CTRG_03626 PE=3 SV=1	0	0	33	FALSE	7	13	4	381	42.4	5.71	2107.01	15.38	7	5	cell organization and biogenesis;metabolic process;regulation of biological process;response to stimulus;transport	membrane	catalytic activity;nucleotide binding;protein binding;structural molecule activity	Pf00022	8297760	CTRG_03626	CTRG_03626		Phagosome			1	1
	Checked	Confidence	Annotated Sequence	Modifications	Contaminant	# Protein Groups	# Proteins	# PSMs	Master Protein Accessions	Positions in Master Proteins	Modifications in Master Proteins	# Missed Cleavages	Theo. MH+ [Da]	Confidence (by Search Engine): MS Amanda 2.0	Confidence (by Search Engine): Sequest HT	Amanda Score (by Search Engine): MS Amanda 2.0	XCorr (by Search Engine): Sequest HT	Sequence in Protein	Positions in Proteins
	FALSE	High	[R].HQGIMVGMGQK.[D]		FALSE	1	14	3	A0A367YEQ7	A0A367YEQ7 [41-51]		0	1185.59	High	High	364.01	2.68	R.HQGIMVGMGQK.D	[46-56]
	FALSE	High	[R].TTGIVLDSGDGVTHVVPIYAGFSLPHGILR.[I]		FALSE	1	25	2	A0A367YEQ7	A0A367YEQ7 [149-178]		0	3091.66	High	High	352	3.17	R.TTGIVLDSGDGVTHVVPIYAGFSLPHGILR.I	[154-183]
	FALSE	High	[K].SYELPDGQVITIGNER.[F]		TRUE	2	19	2	A0A367YEQ7; P60712	A0A367YEQ7 [240-255]; P60712 [239-254]		0	1790.89	High	High	294.91	3.2	K.SYELPDGQVITIGNER.F	[245-260]
	FALSE	High	[R].FRAPEALFRPADLGLEAAGIDQTTFNSIMK.[C]		FALSE	1	15	2	A0A367YEQ7	A0A367YEQ7 [256-285]		1	3279.68	High	High	264.25	3.5	R.FRAPEALFRPADLGLEAAGIDQTTFNSIMK.C	[261-290]
	FALSE	High	[R].VAPEEHPVLLTEAPMNPK.[S]		FALSE	1	25	2	A0A367YEQ7	A0A367YEQ7 [97-114]		0	1972.02	High	High	221.52	2.84	R.VAPEEHPVLLTEAPMNPK.S	[102-119]
	FALSE	High	[R].AVFPSLVGRPR.[H]		TRUE	2	5	1	A0A367YEQ7; P60712	A0A367YEQ7 [30-40]; P60712 [29-39]		0	1198.71	High	Low	189.65	1.91	R.AVFPSIVGRPR.H	[35-45]
	FALSE	High	[K].IWHHTFYNELR.[V]		TRUE	2	25	1	A0A367YEQ7; P60712	A0A367YEQ7 [86-96]; P60712 [85-95]		0	1515.75	High	Low	182.36	2.22	K.IWHHTFYNELR.V	[91-101]
FALSE	High	High	None	M3K4T2	60S ribosomal protein L8-B OS=Candida maltosa (strain Xu316) OX=1245528 GN=G210_5402 PE=4 SV=1	0	0	21	FALSE	7	13	0	263	28.7	10.1	2376.28	11.82	7	3		ribosome		Pf01248		G210_5402						0	2
	Checked	Confidence	Annotated Sequence	Modifications	Contaminant	# Protein Groups	# Proteins	# PSMs	Master Protein Accessions	Positions in Master Proteins	Modifications in Master Proteins	# Missed Cleavages	Theo. MH+ [Da]	Confidence (by Search Engine): MS Amanda 2.0	Confidence (by Search Engine): Sequest HT	Amanda Score (by Search Engine): MS Amanda 2.0	XCorr (by Search Engine): Sequest HT	Sequence in Protein	Positions in Proteins
	FALSE	High	[K].YGLNHVVSLIENK.[K]		FALSE	3	14	4	A0A1D8PF11; G8BAV5; G8BDE3	A0A1D8PF11 [134-146]; G8BAV5 [135-147]; G8BDE3 [134-146]		0	1485.81	High	High	408.23	3.72	K.YGLNHVVSLIENK.K	[136-148]
	FALSE	High	[K].KMGVPYAIVK.[G]		FALSE	3	17	2	A0A1D8PF11; G8BAV5; G8BDE3	A0A1D8PF11 [172-181]; G8BAV5 [173-182]; G8BDE3 [172-181]		1	1105.64	High	High	274.68	2.47	K.KMGVPYAIVK.G	[174-183]
	FALSE	High	[K].DASPKPVVVK.[Y]		FALSE	2	5	2	G8BAV5; G8BDE3	G8BAV5 [125-134]; G8BDE3 [124-133]		0	1039.61	High	High	257.48	2.49	K.DASPKPVVVK.Y	[126-135]
	FALSE	High	[K].YGLNHVVSLIENKK.[A]		FALSE	3	14	2	A0A1D8PF11; G8BAV5; G8BDE3	A0A1D8PF11 [134-147]; G8BAV5 [135-148]; G8BDE3 [134-147]		1	1613.9	High	Low	254.97	2.25	K.YGLNHVVSLIENKK.A	[136-149]
	FALSE	High	[K].MGVPYAIVK.[G]		FALSE	3	17	1	A0A1D8PF11; G8BAV5; G8BDE3	A0A1D8PF11 [173-181]; G8BAV5 [174-182]; G8BDE3 [173-181]		0	977.549	High	Low	222.37	2.12	K.MGVPYAIVK.G	[175-183]
	FALSE	High	[R].FVKWPEYVR.[L]		FALSE	3	11	1	A0A1D8PF11; G8BAV5; G8BDE3	A0A1D8PF11 [49-57]; G8BAV5 [50-58]; G8BDE3 [49-57]		1	1223.66	High	Low	193.83	2.11	R.FVKWPEYVR.L	[51-59]
	FALSE	High	[K].NFGIGQSIQPK.[R]		FALSE	3	12	1	A0A1D8PF11; G8BAV5; G8BDE3	A0A1D8PF11 [33-43]; G8BAV5 [34-44]; G8BDE3 [33-43]		0	1188.64	High	Low	192.46	1.92	K.NFGIGQSIQPK.R	[35-45]
FALSE	High	High	None	C5M7Q8	Sphingolipid long chain base-responsive protein PIL1 OS=Candida tropicalis (strain ATCC MYA-3404 / T1) OX=294747 GN=CTRG_01890 PE=4 SV=1	0	0	30	FALSE	6	13	0	312	35.1	5.01	2177.52	19.3	6	5				Pf13805	8300154	CTRG_01890	CTRG_01890					0	0
	Checked	Confidence	Annotated Sequence	Modifications	Contaminant	# Protein Groups	# Proteins	# PSMs	Master Protein Accessions	Positions in Master Proteins	Modifications in Master Proteins	# Missed Cleavages	Theo. MH+ [Da]	Confidence (by Search Engine): MS Amanda 2.0	Confidence (by Search Engine): Sequest HT	Amanda Score (by Search Engine): MS Amanda 2.0	XCorr (by Search Engine): Sequest HT	Sequence in Protein	Positions in Proteins
	FALSE	High	[RK].APTASQLQAPPPPPSSTK.[SN]		FALSE	2	10	4	G8B7F9; G8B7S9	G8B7F9 [12-29]; G8B7S9 [6-23]		0	1774.93	High	High	367.08	3.01	R.APTASQLQAPPPPPSSTK.S	[12-29]
	FALSE	High	[K].ALLELLDESPVTPGETRPAYDGYEASK.[Q]		FALSE	1	8	2	G8B7F9	G8B7F9 [222-248]		0	2921.44	High	High	339.36	3.79	K.ALLELLDESPVTPGETRPAYDGYEASK.Q	[222-248]
	FALSE	High	[K].INVLEQELVR.[A]		FALSE	1	8	2	G8B7F9	G8B7F9 [166-175]		0	1212.69	High	High	320.54	2.88	K.INVLEQELVR.A	[166-175]
	FALSE	High	[R].AEAESLVAEAQLSNITR.[E]		FALSE	2	15	2	G8B7F9; G8B7S9	G8B7F9 [176-192]; G8B7S9 [170-186]		0	1801.93	High	High	312.7	3.16	R.AEAESLVAEAQLSNITR.E	[176-192]
	FALSE	High	[K].SIRDIEGSVQPSR.[ED]		FALSE	1	12	2	G8B7S9	G8B7S9 [125-137]		1	1443.76	High	High	284.67	3.67	K.SIRDIEGSVQPSR.E	[131-143]
	FALSE	High	[K].ITDQIAYLK.[Y]		FALSE	1	8	1	G8B7F9	G8B7F9 [149-157]		0	1064.6	High	Medium	215.59	2.25	K.ITDQIAYLK.Y	[149-157]
FALSE	High	High	None	H8X093	Grs1 tRNA-Gly synthetase OS=Candida orthopsilosis (strain 90-125) OX=1136231 GN=CORT_0B09010 PE=4 SV=1	0	0	15	FALSE	8	13	8	703	79.7	6.38	2453.36	10.27	8	3	metabolic process	cytoplasm;mitochondrion	catalytic activity;nucleotide binding	Pf00587, Pf03129	14539171	CORT_0B09010	CORT_0B09010	2	Aminoacyl-tRNA biosynthesis			1	1
	Checked	Confidence	Annotated Sequence	Modifications	Contaminant	# Protein Groups	# Proteins	# PSMs	Master Protein Accessions	Positions in Master Proteins	Modifications in Master Proteins	# Missed Cleavages	Theo. MH+ [Da]	Confidence (by Search Engine): MS Amanda 2.0	Confidence (by Search Engine): Sequest HT	Amanda Score (by Search Engine): MS Amanda 2.0	XCorr (by Search Engine): Sequest HT	Sequence in Protein	Positions in Proteins
	FALSE	High	[K].AYLRPETAQGQFLNFSK.[L]		FALSE	1	2	2	G8B8G2	G8B8G2 [217-233]		0	1970.01	High	High	442.15	3.81	K.AYLRPETAQGQFLNFSK.L	[268-284]
	FALSE	High	[K].LLEFNNDKMPFASASIGK.[S]		FALSE	1	9	2	G8B8G2	G8B8G2 [234-251]		1	1982.01	High	High	313.86	3.54	K.LLEFNNDKMPFASASIGK.S	[285-302]
	FALSE	High	[K].SFRNEIAPR.[A]		FALSE	1	10	2	G8B8G2	G8B8G2 [252-260]		1	1089.58	High	Low	264.77	2.25	K.SFRNEIAPR.A	[303-311]
	FALSE	High	[R].ILYSIFEHQFWAR.[G]		FALSE	1	2	1	G8B8G2	G8B8G2 [510-522]		0	1709.88	High	Medium	246.03	2.51	R.ILYSIFEHQFWAR.G	[561-573]
	FALSE	High	[K].IPFKVDDSSASIGKR.[Y]		FALSE	1	7	2	G8B8G2	G8B8G2 [569-583]		2	1619.88	High	High	241.25	2.92	K.IPFKVDDSSASIGKR.Y	[620-634]
	FALSE	High	[R].ADHLVEEVLESR.[L]		FALSE	1	9	1	G8B8G2	G8B8G2 [106-117]		0	1396.71	High	Low	199.34	2.13	R.ADHLVEEVLESR.L	[158-169]
	FALSE	High	[R].IYLFLTK.[I]		FALSE	1	2	1	G8B8G2	G8B8G2 [337-343]		0	897.544	High	Low	182.11	1.73	R.IYLFLTK.I	[388-394]
	FALSE	High	[R].EYIPNVIEPSFGIGR.[I]		FALSE	1	2	2	G8B8G2	G8B8G2 [495-509]		0	1690.88	High	Low	178.07	2.1	R.EYIPNVIEPSFGIGR.I	[546-560]
FALSE	High	High	None	A0A3F2VRK6	60S ribosomal protein L8-B OS=Candida albicans Ca529L OX=1325634 GN=L150_01066 PE=4 SV=1	0	0	26	FALSE	7	13	1	260	28.2	10.08	2416.85	12.43	7	3												0	1
	Checked	Confidence	Annotated Sequence	Modifications	Contaminant	# Protein Groups	# Proteins	# PSMs	Master Protein Accessions	Positions in Master Proteins	Modifications in Master Proteins	# Missed Cleavages	Theo. MH+ [Da]	Confidence (by Search Engine): MS Amanda 2.0	Confidence (by Search Engine): Sequest HT	Amanda Score (by Search Engine): MS Amanda 2.0	XCorr (by Search Engine): Sequest HT	Sequence in Protein	Positions in Proteins
	FALSE	High	[K].YGLNHVVSLIENK.[K]		FALSE	3	14	4	A0A1D8PF11; G8BAV5; G8BDE3	A0A1D8PF11 [134-146]; G8BAV5 [135-147]; G8BDE3 [134-146]		0	1485.81	High	High	408.23	3.72	K.YGLNHVVSLIENK.K	[134-146]
	FALSE	High	[K].KMGVPYAIVK.[G]		FALSE	3	17	2	A0A1D8PF11; G8BAV5; G8BDE3	A0A1D8PF11 [172-181]; G8BAV5 [173-182]; G8BDE3 [172-181]		1	1105.64	High	High	274.68	2.47	K.KMGVPYAIVK.G	[172-181]
	FALSE	High	[K].LVLIANDVDPIELVVFLPALCKK.[M]	1xCarbamidomethyl [C21]	FALSE	3	10	2	A0A1D8PF11; G8BAV5; G8BDE3	A0A1D8PF11 [150-172]; G8BAV5 [151-173]; G8BDE3 [150-172]		1	2579.49	High	High	255.86	3.1	K.LVLIANDVDPIELVVFLPALCKK.M	[150-172]
	FALSE	High	[K].YGLNHVVSLIENKK.[A]		FALSE	3	14	2	A0A1D8PF11; G8BAV5; G8BDE3	A0A1D8PF11 [134-147]; G8BAV5 [135-148]; G8BDE3 [134-147]		1	1613.9	High	Low	254.97	2.25	K.YGLNHVVSLIENKK.A	[134-147]
	FALSE	High	[K].DVSPKPVVVK.[Y]		FALSE	1	12	1	A0A1D8PF11	A0A1D8PF11 [124-133]		0	1067.65	High	Low	236.03	2.15	K.DVSPKPVVVK.Y	[124-133]
	FALSE	High	[K].MGVPYAIVK.[G]		FALSE	3	17	1	A0A1D8PF11; G8BAV5; G8BDE3	A0A1D8PF11 [173-181]; G8BAV5 [174-182]; G8BDE3 [173-181]		0	977.549	High	Low	222.37	2.12	K.MGVPYAIVK.G	[173-181]
	FALSE	High	[K].NFGIGQSIQPK.[R]		FALSE	3	12	1	A0A1D8PF11; G8BAV5; G8BDE3	A0A1D8PF11 [33-43]; G8BAV5 [34-44]; G8BDE3 [33-43]		0	1188.64	High	Low	192.46	1.92	K.NFGIGQSIQPK.R	[33-43]
FALSE	High	High	Master Protein Candidate	G8B5Y1	40S ribosomal protein S4 OS=Candida parapsilosis (strain CDC 317 / ATCC MYA-4646) OX=578454 GN=CPAR2_109480 PE=3 SV=1	0	0	43	FALSE	10	13	10	264	29.7	10.15	2057.28	11.33	9	4	metabolic process	ribosome	RNA binding;structural molecule activity	Pf00467, Pf00900, Pf01479, Pf08071		CPAR2_109480						0	1
	Checked	Confidence	Annotated Sequence	Modifications	Contaminant	# Protein Groups	# Proteins	# PSMs	Master Protein Accessions	Positions in Master Proteins	Modifications in Master Proteins	# Missed Cleavages	Theo. MH+ [Da]	Confidence (by Search Engine): MS Amanda 2.0	Confidence (by Search Engine): Sequest HT	Amanda Score (by Search Engine): MS Amanda 2.0	XCorr (by Search Engine): Sequest HT	Sequence in Protein	Positions in Proteins
	FALSE	High	[R].LNNVFVIGEEHGKPWVSLPK.[G]		FALSE	1	3	2	G8BK19	G8BK19 [222-241]		0	2263.22	High	High	275.99	2.88	R.LNNVFVIGEEHGKPWVSLPK.G	[222-241]
	FALSE	High	[K].LRESLPLIVFLR.[N]		FALSE	1	4	2	G8BK19	G8BK19 [38-49]		1	1455.9	High	High	275.07	2.88	K.LRESLPLIVFLR.N	[38-49]
	FALSE	High	[R].LAAPSHWMLDK.[L]		FALSE	1	8	1	G8BK19	G8BK19 [12-22]		0	1268.65	High	Low	262.06	2.39	R.LAAPSHWMLDK.L	[12-22]
	FALSE	High	[R].TIRYPDPLIK.[V]		FALSE	1	3	1	G8BK19	G8BK19 [146-155]		1	1215.71	High	Low	236.74	2.08	R.TIRYPDPLIK.V	[146-155]
	FALSE	High	[K].GIPYVVTHDGR.[T]		FALSE	1	3	1	G8BK19	G8BK19 [135-145]		0	1213.63	High	Low	219.47	2.16	K.GIPYVVTHDGR.T	[135-145]
	FALSE	High	[R].ISAEEATYK.[L]		FALSE	1	3	2	G8BK19	G8BK19 [114-122]		0	1011.5	High	High	213.6	2.53	R.ISAEEATYK.L	[114-122]
	FALSE	High	[K].AILMQQHVQVDGK.[V]		FALSE	1	4	1	G8BK19	G8BK19 [63-75]		0	1466.78	High	Low	210.15	1.75	K.AILMQQHVQVDGK.V	[63-75]
	FALSE	High	[R].IGVIVHR.[E]		FALSE	1	3	1	G8BK19	G8BK19 [192-198]		0	793.504	High	Low	184.2	1.69	R.IGVIVHR.E	[192-198]
	FALSE	High	[K].FDTGKLVMVTGGR.[N]		FALSE	1	3	1	G8BK19	G8BK19 [175-187]		1	1380.73	High	Medium	180	2.52	K.FDTGKLVMVTGGR.N	[175-187]
	FALSE	High	[R].LAAPSHWMLDKLSGTYAPK.[S]		FALSE	1	4	1	G8BK19	G8BK19 [12-30]		1	2086.08	Medium	High	145.54	3.04	R.LAAPSHWMLDKLSGTYAPK.S	[12-30]
FALSE	High	High	None	H8X3Q8	Phosphoribosylaminoimidazole carboxylase OS=Candida orthopsilosis (strain 90-125) OX=1136231 GN=CORT_0C03210 PE=3 SV=1	0	0	22	FALSE	8	13	8	569	62.3	6.74	2087.29	12.6	8	4	metabolic process	cytosol	catalytic activity;metal ion binding;nucleotide binding	Pf00731, Pf02222, Pf13535	14539559	CORT_0C03210	CORT_0C03210	3	Purine metabolism; Biosynthesis of secondary metabolites; Metabolic pathways			3	1
	Checked	Confidence	Annotated Sequence	Modifications	Contaminant	# Protein Groups	# Proteins	# PSMs	Master Protein Accessions	Positions in Master Proteins	Modifications in Master Proteins	# Missed Cleavages	Theo. MH+ [Da]	Confidence (by Search Engine): MS Amanda 2.0	Confidence (by Search Engine): Sequest HT	Amanda Score (by Search Engine): MS Amanda 2.0	XCorr (by Search Engine): Sequest HT	Sequence in Protein	Positions in Proteins
	FALSE	High	[K].GSTLDGVDSLHSIVQMPR.[G]		FALSE	1	10	2	G8BAH2	G8BAH2 [486-503]		0	1911.96	High	High	331.1	3.16	K.GSTLDGVDSLHSIVQMPR.G	[485-502]
	FALSE	High	[R].GIPVATVAINNSTNAALLAVR.[I]		FALSE	1	2	3	G8BAH2	G8BAH2 [504-524]		0	2065.18	High	High	321.87	3.03	R.GIPVATVAINNSTNAALLAVR.I	[503-523]
	FALSE	High	[R].ALETPHSTVYLYGK.[T]		FALSE	1	2	2	G8BAH2	G8BAH2 [338-351]		0	1578.82	High	High	243.46	2.66	R.ALETPHSTVYLYGK.T	[338-351]
	FALSE	High	[K].CIIAGAGGAAHLPGMVAAMTPLPVIGVPVK.[G]	1xCarbamidomethyl [C1]	FALSE	1	10	2	G8BAH2	G8BAH2 [456-485]		0	2868.57	High	High	226.97	3.75	K.CIIAGAGGAAHLPGMVAAMTPLPVIGVPVK.G	[455-484]
	FALSE	High	[K].QFGVPFELTIVSAHR.[T]		FALSE	1	10	1	G8BAH2	G8BAH2 [423-437]		0	1700.91	High	Low	187.34	1.84	K.QFGVPFELTIVSAHR.T	[422-436]
	FALSE	High	[R].LAYIMGK.[S]		FALSE	1	2	1	G8BAH2	G8BAH2 [376-382]		0	795.443	High	Low	183.56	1.89	R.LAYIMGK.S	[376-382]
	FALSE	High	[K].ELAVMVVR.[SA]		FALSE	1	10	1	G8BAH2	G8BAH2 [191-198]		0	916.528	High	Low	182.35	2.08	K.ELAVMVVR.S	[191-198]
	FALSE	High	[K].TIGILGGGQLGR.[M]		FALSE	1	7	1	G8BAH2	G8BAH2 [5-16]		0	1141.67	High	Low	179.99	1.81	K.TIGILGGGQLGR.M	[5-16]
FALSE	High	High	Master Protein Candidate	G8BF81	Uncharacterized protein OS=Candida parapsilosis (strain CDC 317 / ATCC MYA-4646) OX=578454 GN=CPAR2_201570 PE=3 SV=1	0	0	34	FALSE	7	13	4	376	41.7	5.48	2107.01	15.38	7	5	cell organization and biogenesis;metabolic process;regulation of biological process;response to stimulus;transport	membrane	catalytic activity;nucleotide binding;protein binding;structural molecule activity	Pf00022		CPAR2_201570						0	1
	Checked	Confidence	Annotated Sequence	Modifications	Contaminant	# Protein Groups	# Proteins	# PSMs	Master Protein Accessions	Positions in Master Proteins	Modifications in Master Proteins	# Missed Cleavages	Theo. MH+ [Da]	Confidence (by Search Engine): MS Amanda 2.0	Confidence (by Search Engine): Sequest HT	Amanda Score (by Search Engine): MS Amanda 2.0	XCorr (by Search Engine): Sequest HT	Sequence in Protein	Positions in Proteins
	FALSE	High	[R].HQGIMVGMGQK.[D]		FALSE	1	14	3	A0A367YEQ7	A0A367YEQ7 [41-51]		0	1185.59	High	High	364.01	2.68	R.HQGIMVGMGQK.D	[41-51]
	FALSE	High	[R].TTGIVLDSGDGVTHVVPIYAGFSLPHGILR.[I]		FALSE	1	25	2	A0A367YEQ7	A0A367YEQ7 [149-178]		0	3091.66	High	High	352	3.17	R.TTGIVLDSGDGVTHVVPIYAGFSLPHGILR.I	[149-178]
	FALSE	High	[K].SYELPDGQVITIGNER.[F]		TRUE	2	19	2	A0A367YEQ7; P60712	A0A367YEQ7 [240-255]; P60712 [239-254]		0	1790.89	High	High	294.91	3.2	K.SYELPDGQVITIGNER.F	[240-255]
	FALSE	High	[R].FRAPEALFRPADLGLEAAGIDQTTFNSIMK.[C]		FALSE	1	15	2	A0A367YEQ7	A0A367YEQ7 [256-285]		1	3279.68	High	High	264.25	3.5	R.FRAPEALFRPADLGLEAAGIDQTTFNSIMK.C	[256-285]
	FALSE	High	[R].VAPEEHPVLLTEAPMNPK.[S]		FALSE	1	25	2	A0A367YEQ7	A0A367YEQ7 [97-114]		0	1972.02	High	High	221.52	2.84	R.VAPEEHPVLLTEAPMNPK.S	[97-114]
	FALSE	High	[R].AVFPSLVGRPR.[H]		TRUE	2	5	1	A0A367YEQ7; P60712	A0A367YEQ7 [30-40]; P60712 [29-39]		0	1198.71	High	Low	189.65	1.91	R.AVFPSIVGRPR.H	[30-40]
	FALSE	High	[K].IWHHTFYNELR.[V]		TRUE	2	25	1	A0A367YEQ7; P60712	A0A367YEQ7 [86-96]; P60712 [85-95]		0	1515.75	High	Low	182.36	2.22	K.IWHHTFYNELR.V	[86-96]
FALSE	High	High	None	H8WZR6	Lsp1 eisosome component OS=Candida orthopsilosis (strain 90-125) OX=1136231 GN=CORT_0B05530 PE=4 SV=1	0	0	32	FALSE	7	13	5	313	35	5.26	2334.78	15.62	7	4				Pf13805	14538312	CORT_0B05530	CORT_0B05530	2				0	1
	Checked	Confidence	Annotated Sequence	Modifications	Contaminant	# Protein Groups	# Proteins	# PSMs	Master Protein Accessions	Positions in Master Proteins	Modifications in Master Proteins	# Missed Cleavages	Theo. MH+ [Da]	Confidence (by Search Engine): MS Amanda 2.0	Confidence (by Search Engine): Sequest HT	Amanda Score (by Search Engine): MS Amanda 2.0	XCorr (by Search Engine): Sequest HT	Sequence in Protein	Positions in Proteins
	FALSE	High	[RK].APTASQLQAPPPPPSSTK.[SN]		FALSE	2	10	4	G8B7F9; G8B7S9	G8B7F9 [12-29]; G8B7S9 [6-23]		0	1774.93	High	High	367.08	3.01	R.APTASQLQAPPPPPSSTK.S	[12-29]
	FALSE	High	[K].ALLELLDESPVTPGETRPAYDGYEASK.[Q]		FALSE	1	8	2	G8B7F9	G8B7F9 [222-248]		0	2921.44	High	High	339.36	3.79	K.ALLELLDESPVTPGETRPAYDGYEASK.Q	[222-248]
	FALSE	High	[K].INVLEQELVR.[A]		FALSE	1	8	2	G8B7F9	G8B7F9 [166-175]		0	1212.69	High	High	320.54	2.88	K.INVLEQELVR.A	[166-175]
	FALSE	High	[R].AEAESLVAEAQLSNITR.[E]		FALSE	2	15	2	G8B7F9; G8B7S9	G8B7F9 [176-192]; G8B7S9 [170-186]		0	1801.93	High	High	312.7	3.16	R.AEAESLVAEAQLSNITR.E	[176-192]
	FALSE	High	[R].KLAILIK.[M]		FALSE	1	4	1	G8B7F9	G8B7F9 [57-63]		1	798.581	High	Medium	256.25	2.37	R.KLAILIK.M	[57-63]
	FALSE	High	[K].ITDQIAYLK.[Y]		FALSE	1	8	1	G8B7F9	G8B7F9 [149-157]		0	1064.6	High	Medium	215.59	2.25	K.ITDQIAYLK.Y	[149-157]
	FALSE	High	[K].TAYNYQFDSIR.[E]		FALSE	1	2	1	G8B7F9	G8B7F9 [197-207]		0	1377.64	High	Low	185.67	1.6	K.TAYNYQFDSIR.E	[197-207]
FALSE	High	High	Master Protein	G8B714	Uncharacterized protein OS=Candida parapsilosis (strain CDC 317 / ATCC MYA-4646) OX=578454 GN=CPAR2_102840 PE=4 SV=1	0	0	26	FALSE	5	12	5	191	21.7	9.54	1938.75	14.62	5	4	metabolic process	ribosome	RNA binding;structural molecule activity	Pf00347		CPAR2_102840						0	1
	Checked	Confidence	Annotated Sequence	Modifications	Contaminant	# Protein Groups	# Proteins	# PSMs	Master Protein Accessions	Positions in Master Proteins	Modifications in Master Proteins	# Missed Cleavages	Theo. MH+ [Da]	Confidence (by Search Engine): MS Amanda 2.0	Confidence (by Search Engine): Sequest HT	Amanda Score (by Search Engine): MS Amanda 2.0	XCorr (by Search Engine): Sequest HT	Sequence in Protein	Positions in Proteins
	FALSE	High	[R].FVYAHFPINVNIIDKDGAK.[F]		FALSE	1	2	4	G8B714	G8B714 [92-110]		1	2161.14	High	High	360.96	3.02	R.FVYAHFPINVNIIDKDGAK.F	[92-110]
	FALSE	High	[K].HIDVTFNK.[I]		FALSE	1	6	2	G8B714	G8B714 [40-47]		0	973.51	High	High	342.45	3.03	K.HIDVTFNK.I	[40-47]
	FALSE	High	[K].SLIANLITGVTK.[G]		FALSE	1	8	3	G8B714	G8B714 [73-84]		0	1229.75	High	High	300.86	2.93	K.SLIANLITGVTK.G	[73-84]
	FALSE	High	[K].FLDGIYVSER.[G]		FALSE	1	7	2	G8B714	G8B714 [175-184]		0	1198.61	High	High	259.86	2.77	K.FLDGIYVSER.G	[175-184]
	FALSE	High	[R].KFLDGIYVSER.[G]		FALSE	1	7	1	G8B714	G8B714 [174-184]		1	1326.71	High	Low	189.14	1.97	R.KFLDGIYVSER.G	[174-184]
FALSE	High	High	None	Q7Z9E6	Actin (Fragment) OS=Candida orthopsilosis OX=273371 GN=act1 PE=3 SV=1	0	0	36	FALSE	6	12	4	326	36.4	5.86	1917.36	15.38	6	5				Pf00022								0	1
	Checked	Confidence	Annotated Sequence	Modifications	Contaminant	# Protein Groups	# Proteins	# PSMs	Master Protein Accessions	Positions in Master Proteins	Modifications in Master Proteins	# Missed Cleavages	Theo. MH+ [Da]	Confidence (by Search Engine): MS Amanda 2.0	Confidence (by Search Engine): Sequest HT	Amanda Score (by Search Engine): MS Amanda 2.0	XCorr (by Search Engine): Sequest HT	Sequence in Protein	Positions in Proteins
	FALSE	High	[R].HQGIMVGMGQK.[D]		FALSE	1	14	3	A0A367YEQ7	A0A367YEQ7 [41-51]		0	1185.59	High	High	364.01	2.68	R.HQGIMVGMGQK.D	[8-18]
	FALSE	High	[R].TTGIVLDSGDGVTHVVPIYAGFSLPHGILR.[I]		FALSE	1	25	2	A0A367YEQ7	A0A367YEQ7 [149-178]		0	3091.66	High	High	352	3.17	R.TTGIVLDSGDGVTHVVPIYAGFSLPHGILR.I	[116-145]
	FALSE	High	[K].SYELPDGQVITIGNER.[F]		TRUE	2	19	2	A0A367YEQ7; P60712	A0A367YEQ7 [240-255]; P60712 [239-254]		0	1790.89	High	High	294.91	3.2	K.SYELPDGQVITIGNER.F	[207-222]
	FALSE	High	[R].FRAPEALFRPADLGLEAAGIDQTTFNSIMK.[C]		FALSE	1	15	2	A0A367YEQ7	A0A367YEQ7 [256-285]		1	3279.68	High	High	264.25	3.5	R.FRAPEALFRPADLGLEAAGIDQTTFNSIMK.C	[223-252]
	FALSE	High	[R].VAPEEHPVLLTEAPMNPK.[S]		FALSE	1	25	2	A0A367YEQ7	A0A367YEQ7 [97-114]		0	1972.02	High	High	221.52	2.84	R.VAPEEHPVLLTEAPMNPK.S	[64-81]
	FALSE	High	[K].IWHHTFYNELR.[V]		TRUE	2	25	1	A0A367YEQ7; P60712	A0A367YEQ7 [86-96]; P60712 [85-95]		0	1515.75	High	Low	182.36	2.22	K.IWHHTFYNELR.V	[53-63]
FALSE	High	High	None	A0A3F2VUX3	Elongation factor 1-alpha (Fragment) OS=Candida albicans Ca529L OX=1325634 GN=L150_02207 PE=4 SV=1	0	0	29	FALSE	4	12	4	131	14.3	8	2100.07	12.55	4	3												0	1
	Checked	Confidence	Annotated Sequence	Modifications	Contaminant	# Protein Groups	# Proteins	# PSMs	Master Protein Accessions	Positions in Master Proteins	Modifications in Master Proteins	# Missed Cleavages	Theo. MH+ [Da]	Confidence (by Search Engine): MS Amanda 2.0	Confidence (by Search Engine): Sequest HT	Amanda Score (by Search Engine): MS Amanda 2.0	XCorr (by Search Engine): Sequest HT	Sequence in Protein	Positions in Proteins
	FALSE	High	[K].YHVTVIDAPGHR.[D]		FALSE	1	10	4	G8BCR8	G8BCR8 [85-96]		0	1364.71	High	High	395.61	4.08	K.YHVTVIDAPGHR.D	[85-96]
	FALSE	High	[K].STTTGHLIYK.[C]		FALSE	1	10	3	G8BCR8	G8BCR8 [21-30]		0	1120.6	High	High	288.02	2.6	K.STTTGHLIYK.C	[21-30]
	FALSE	High	[K].YAWVLDKLKAER.[E]		FALSE	1	10	2	G8BCR8	G8BCR8 [56-67]		2	1491.83	High	Medium	259.94	2.83	K.YAWVLDKLKAER.E	[56-67]
	FALSE	High	[K].YHVTVIDAPGHRDFIK.[N]		FALSE	1	9	3	G8BCR8	G8BCR8 [85-100]		1	1867.98	High	High	257.59	2.9	K.YHVTVIDAPGHRDFIK.N	[85-100]
FALSE	High	High	None	Q7Z9H5	Actin (Fragment) OS=Candida albicans OX=5476 GN=act1 PE=3 SV=1	0	0	36	FALSE	6	12	4	326	36.4	6.19	1917.36	15.38	6	5				Pf00022								0	1
	Checked	Confidence	Annotated Sequence	Modifications	Contaminant	# Protein Groups	# Proteins	# PSMs	Master Protein Accessions	Positions in Master Proteins	Modifications in Master Proteins	# Missed Cleavages	Theo. MH+ [Da]	Confidence (by Search Engine): MS Amanda 2.0	Confidence (by Search Engine): Sequest HT	Amanda Score (by Search Engine): MS Amanda 2.0	XCorr (by Search Engine): Sequest HT	Sequence in Protein	Positions in Proteins
	FALSE	High	[R].HQGIMVGMGQK.[D]		FALSE	1	14	3	A0A367YEQ7	A0A367YEQ7 [41-51]		0	1185.59	High	High	364.01	2.68	R.HQGIMVGMGQK.D	[8-18]
	FALSE	High	[R].TTGIVLDSGDGVTHVVPIYAGFSLPHGILR.[I]		FALSE	1	25	2	A0A367YEQ7	A0A367YEQ7 [149-178]		0	3091.66	High	High	352	3.17	R.TTGIVLDSGDGVTHVVPIYAGFSLPHGILR.I	[116-145]
	FALSE	High	[K].SYELPDGQVITIGNER.[F]		TRUE	2	19	2	A0A367YEQ7; P60712	A0A367YEQ7 [240-255]; P60712 [239-254]		0	1790.89	High	High	294.91	3.2	K.SYELPDGQVITIGNER.F	[207-222]
	FALSE	High	[R].FRAPEALFRPADLGLEAAGIDQTTFNSIMK.[C]		FALSE	1	15	2	A0A367YEQ7	A0A367YEQ7 [256-285]		1	3279.68	High	High	264.25	3.5	R.FRAPEALFRPADLGLEAAGIDQTTFNSIMK.C	[223-252]
	FALSE	High	[R].VAPEEHPVLLTEAPMNPK.[S]		FALSE	1	25	2	A0A367YEQ7	A0A367YEQ7 [97-114]		0	1972.02	High	High	221.52	2.84	R.VAPEEHPVLLTEAPMNPK.S	[64-81]
	FALSE	High	[K].IWHHTFYNELR.[V]		TRUE	2	25	1	A0A367YEQ7; P60712	A0A367YEQ7 [86-96]; P60712 [85-95]		0	1515.75	High	Low	182.36	2.22	K.IWHHTFYNELR.V	[53-63]
FALSE	High	High	None	P14235	Actin OS=Candida albicans OX=5476 GN=ACT1 PE=3 SV=1	0	0	31	FALSE	6	12	4	376	41.7	5.69	1917.36	15.38	6	5		cytoplasm;cytoskeleton	nucleotide binding	Pf00022								0	1
	Checked	Confidence	Annotated Sequence	Modifications	Contaminant	# Protein Groups	# Proteins	# PSMs	Master Protein Accessions	Positions in Master Proteins	Modifications in Master Proteins	# Missed Cleavages	Theo. MH+ [Da]	Confidence (by Search Engine): MS Amanda 2.0	Confidence (by Search Engine): Sequest HT	Amanda Score (by Search Engine): MS Amanda 2.0	XCorr (by Search Engine): Sequest HT	Sequence in Protein	Positions in Proteins
	FALSE	High	[R].HQGIMVGMGQK.[D]		FALSE	1	14	3	A0A367YEQ7	A0A367YEQ7 [41-51]		0	1185.59	High	High	364.01	2.68	R.HQGIMVGMGQK.D	[41-51]
	FALSE	High	[R].TTGIVLDSGDGVTHVVPIYAGFSLPHGILR.[I]		FALSE	1	25	2	A0A367YEQ7	A0A367YEQ7 [149-178]		0	3091.66	High	High	352	3.17	R.TTGIVLDSGDGVTHVVPIYAGFSLPHGILR.I	[149-178]
	FALSE	High	[K].SYELPDGQVITIGNER.[F]		TRUE	2	19	2	A0A367YEQ7; P60712	A0A367YEQ7 [240-255]; P60712 [239-254]		0	1790.89	High	High	294.91	3.2	K.SYELPDGQVITIGNER.F	[240-255]
	FALSE	High	[R].FRAPEALFRPADLGLEAAGIDQTTFNSIMK.[C]		FALSE	1	15	2	A0A367YEQ7	A0A367YEQ7 [256-285]		1	3279.68	High	High	264.25	3.5	R.FRAPEALFRPADLGLEAAGIDQTTFNSIMK.C	[256-285]
	FALSE	High	[R].VAPEEHPVLLTEAPMNPK.[S]		FALSE	1	25	2	A0A367YEQ7	A0A367YEQ7 [97-114]		0	1972.02	High	High	221.52	2.84	R.VAPEEHPVLLTEAPMNPK.S	[97-114]
	FALSE	High	[K].IWHHTFYNELR.[V]		TRUE	2	25	1	A0A367YEQ7; P60712	A0A367YEQ7 [86-96]; P60712 [85-95]		0	1515.75	High	Low	182.36	2.22	K.IWHHTFYNELR.V	[86-96]
FALSE	High	High	None	Q9P3Z9	Actin (Fragment) OS=Candida tropicalis OX=5482 GN=act1 PE=3 SV=1	0	0	36	FALSE	6	12	4	326	36.5	6.05	1917.36	15.38	6	5				Pf00022								0	1
	Checked	Confidence	Annotated Sequence	Modifications	Contaminant	# Protein Groups	# Proteins	# PSMs	Master Protein Accessions	Positions in Master Proteins	Modifications in Master Proteins	# Missed Cleavages	Theo. MH+ [Da]	Confidence (by Search Engine): MS Amanda 2.0	Confidence (by Search Engine): Sequest HT	Amanda Score (by Search Engine): MS Amanda 2.0	XCorr (by Search Engine): Sequest HT	Sequence in Protein	Positions in Proteins
	FALSE	High	[R].HQGIMVGMGQK.[D]		FALSE	1	14	3	A0A367YEQ7	A0A367YEQ7 [41-51]		0	1185.59	High	High	364.01	2.68	R.HQGIMVGMGQK.D	[8-18]
	FALSE	High	[R].TTGIVLDSGDGVTHVVPIYAGFSLPHGILR.[I]		FALSE	1	25	2	A0A367YEQ7	A0A367YEQ7 [149-178]		0	3091.66	High	High	352	3.17	R.TTGIVLDSGDGVTHVVPIYAGFSLPHGILR.I	[116-145]
	FALSE	High	[K].SYELPDGQVITIGNER.[F]		TRUE	2	19	2	A0A367YEQ7; P60712	A0A367YEQ7 [240-255]; P60712 [239-254]		0	1790.89	High	High	294.91	3.2	K.SYELPDGQVITIGNER.F	[207-222]
	FALSE	High	[R].FRAPEALFRPADLGLEAAGIDQTTFNSIMK.[C]		FALSE	1	15	2	A0A367YEQ7	A0A367YEQ7 [256-285]		1	3279.68	High	High	264.25	3.5	R.FRAPEALFRPADLGLEAAGIDQTTFNSIMK.C	[223-252]
	FALSE	High	[R].VAPEEHPVLLTEAPMNPK.[S]		FALSE	1	25	2	A0A367YEQ7	A0A367YEQ7 [97-114]		0	1972.02	High	High	221.52	2.84	R.VAPEEHPVLLTEAPMNPK.S	[64-81]
	FALSE	High	[K].IWHHTFYNELR.[V]		TRUE	2	25	1	A0A367YEQ7; P60712	A0A367YEQ7 [86-96]; P60712 [85-95]		0	1515.75	High	Low	182.36	2.22	K.IWHHTFYNELR.V	[53-63]
FALSE	High	n/a	Master Protein	P35908	Keratin, type II cytoskeletal 2 epidermal OS=Homo sapiens GN=KRT2 PE=1 SV=2	0		27	TRUE	12	12	7	639	65.4	8	2762.93		12		cell death;cell organization and biogenesis;cell proliferation;cellular component movement;metabolic process	cytoskeleton;cytosol;membrane;nucleus	protein binding;structural molecule activity	Pf00038, Pf08614, Pf12128, Pf13166	3849	ENSG00000172867.3	KRT2	12			Formation of the cornified envelope	3	1
	Checked	Confidence	Annotated Sequence	Modifications	Contaminant	# Protein Groups	# Proteins	# PSMs	Master Protein Accessions	Positions in Master Proteins	Modifications in Master Proteins	# Missed Cleavages	Theo. MH+ [Da]	Confidence (by Search Engine): MS Amanda 2.0	Confidence (by Search Engine): Sequest HT	Amanda Score (by Search Engine): MS Amanda 2.0	XCorr (by Search Engine): Sequest HT	Sequence in Protein	Positions in Proteins
	FALSE	High	[R].FLEQQNQVLQTK.[W]		TRUE	2	9	2	P35908; 000134	P35908 [198-209]; 000134 [200-211]		0	1475.79	High	High	420.11	3.42	R.FLEQQNQVLQTK.W	[198-209]
	FALSE	High	[R].GFSSGSAVVSGGSR.[R]		TRUE	1	2	1	P35908	P35908 [21-34]		0	1254.61	High	n/a	279.57		R.GFSSGSAVVSGGSR.R	[21-34]
	FALSE	High	[R].GGSGGGGSISGGGYGSGGGSGGR.[Y]		TRUE	1	1	1	P35908	P35908 [550-572]		0	1741.75	High	n/a	247.47		R.GGSGGGGSISGGGYGSGGGSGGR.Y	[550-572]
	FALSE	High	[R].TAAENDFVTLKK.[D]		TRUE	1	1	1	P35908	P35908 [276-287]		1	1336.71	High	n/a	230		R.TAAENDFVTLKK.D	[276-287]
	FALSE	High	[K].LALDVEIATYRK.[L]		TRUE	3	17	1	P35908; 000125; P13647	P35908 [471-482]; 000125 [455-466]; P13647 [461-472]		1	1391.79	High	Medium	215.27	2.47	K.LALDVEIATYRK.L	[471-482]
	FALSE	High	[R].GGGFGGGSSFGGGSGFSGGGFGGGGFGGGR.[F]		TRUE	1	1	1	P35908	P35908 [93-122]		0	2399.02	High	n/a	214.77		R.GGGFGGGSSFGGGSGFSGGGFGGGGFGGGR.F	[93-122]
	FALSE	High	[K].VDLLNQEIEFLK.[V]		TRUE	1	1	1	P35908	P35908 [303-314]		0	1460.8	High	n/a	204.5		K.VDLLNQEIEFLK.V	[303-314]
	FALSE	High	[K].FASFIDKVR.[F]		TRUE	3	30	1	P35908; 000125; P13647	P35908 [189-197]; 000125 [173-181]; P13647 [179-187]		1	1082.6	High	Low	200.14	1.98	K.FASFIDKVR.F	[189-197]
	FALSE	High	[R].TSQNSELNNMQDLVEDYKK.[K]		TRUE	1	1	1	P35908	P35908 [248-266]		1	2256.04	High	n/a	193.57		R.TSQNSELNNMQDLVEDYKK.K	[248-266]
	FALSE	High	[R].GSSSGGGYSSGSSSYGSGGR.[Q]		TRUE	1	1	1	P35908	P35908 [525-544]		0	1740.71	High	n/a	189.69		R.GSSSGGGYSSGSSSYGSGGR.Q	[525-544]
	FALSE	High	[R].NLDLDSIIAEVK.[A]		TRUE	3	11	1	P35908; 000125; P13647	P35908 [342-353]; 000125 [326-337]; P13647 [332-343]		0	1329.73	High	Medium	183.98	2.28	R.NLDLDSIIAEVK.A	[342-353]
	FALSE	High	[K].FASFIDK.[V]		TRUE	3	31	1	P35908; 000125; P13647	P35908 [189-195]; 000125 [173-179]; P13647 [179-185]		0	827.43	High	Low	183.85	1.87	K.FASFIDK.V	[189-195]
FALSE	High	High	Master Protein Candidate	G8B5S8	Uncharacterized protein OS=Candida parapsilosis (strain CDC 317 / ATCC MYA-4646) OX=578454 GN=CPAR2_108950 PE=3 SV=1	0	0	58	FALSE	7	12	7	130	14.7	9.92	1939.59	13.54	7	3	metabolic process	ribosome	structural molecule activity	Pf00410		CPAR2_108950						0	1
	Checked	Confidence	Annotated Sequence	Modifications	Contaminant	# Protein Groups	# Proteins	# PSMs	Master Protein Accessions	Positions in Master Proteins	Modifications in Master Proteins	# Missed Cleavages	Theo. MH+ [Da]	Confidence (by Search Engine): MS Amanda 2.0	Confidence (by Search Engine): Sequest HT	Amanda Score (by Search Engine): MS Amanda 2.0	XCorr (by Search Engine): Sequest HT	Sequence in Protein	Positions in Proteins
	FALSE	High	[K].HGYIGEFEYIDDHR.[S]		FALSE	1	5	2	H8WWA7	H8WWA7 [44-57]		0	1750.78	High	High	385.79	3.37	K.HGYIGEFEYIDDHR.S	[44-57]
	FALSE	High	[R].QFGYVILTTSAGIMDHEEAR.[R]		FALSE	1	7	3	H8WWA7	H8WWA7 [98-117]		0	2238.09	High	High	277.18	4.38	R.QFGYVILTTSAGIMDHEEAR.R	[98-117]
	FALSE	High	[R].TSVLADALNAINNAEK.[T]		FALSE	1	6	3	H8WWA7	H8WWA7 [4-19]		0	1643.86	High	High	274.51	3.15	R.TSVLADALNAINNAEK.T	[4-19]
	FALSE	High	[M].TRTSVLADALNAINNAEK.[T]		FALSE	1	6	1	H8WWA7	H8WWA7 [2-19]		1	1901.01	High	n/a	254.6		M.TRTSVLADALNAINNAEK.T	[2-19]
[truncated: 4,528 more rows]
